# Supplementary material for: Diurnal and circadian rhythmicity of the human blood transcriptome overlaps with organ- and tissue-specific expression of a non-human primate
Source: BMC Biol. 2022 Mar 9;20:63. doi: 10.1186/s12915-022-01258-7 (PMC8905855; doi:10.1186/s12915-022-01258-7)
Supplement: Supplementary file 1 — Additional file 1: Table S1. Overlap between orthologous human blood and baboon tissue rhythmic genes All human/baboon orthologous genes assessed in [25–27]. In the columns, 1 indicates presence, 0 absence. [file 12915_2022_1258_MOESM1_ESM.csv]

	AgilentProbe	GeneSymbol	HumanEnsembl	BaboonEnsembl	HumanBlood_Diurnal	HumanBlood_Circadian	TotalBaboonTissues	ADC	ADM	AMY	ANT	AOR	ARC	ASC	AXL	BLA	BOM	CEC	CER	COR	DEC	DMH	DUO	HAB	HEA	HIP	ILE	IRI	KIC	KIM	LGP	LH	LIV	LUN	MEL	MGP	MMB	MUA	MUG	OES	OLB	OMF	ONH	PAN	PIN	PIT	PON	PRA	PRC
1	A_23_P67299	DOCK6	ENSG00000130158	ENSPANG00000001232	0	0	8	0	0	0	0	0	0	0	0	0	0	0	0	0	0	0	0	0	0	0	1	0	0	0	0	0	0	0	0	0	0	0	1	0	0	1	0	0	0	0	0	0	1
2	A_23_P49021	WDR61	ENSG00000140395	ENSPANG00000015828	1	0	3	0	0	0	0	0	0	0	0	0	0	0	0	0	0	0	0	0	0	0	0	0	0	0	0	0	0	0	0	0	0	0	1	0	0	0	0	0	0	0	0	0	0
3	A_24_P315975	KRTAP4-9	ENSG00000212722	ENSPANG00000021570	0	0	0	0	0	0	0	0	0	0	0	0	0	0	0	0	0	0	0	0	0	0	0	0	0	0	0	0	0	0	0	0	0	0	0	0	0	0	0	0	0	0	0	0	0
4	A_24_P315975	KRTAP4-9	ENSG00000212722	ENSPANG00000021571	0	0	0	0	0	0	0	0	0	0	0	0	0	0	0	0	0	0	0	0	0	0	0	0	0	0	0	0	0	0	0	0	0	0	0	0	0	0	0	0	0	0	0	0	0
5	A_24_P269814	PLEKHA1	ENSG00000107679	ENSPANG00000020481	0	0	1	0	0	0	0	0	0	0	0	0	0	0	0	0	0	0	0	0	0	0	0	0	0	0	0	0	0	0	0	0	0	0	0	0	0	0	0	1	0	0	0	0	0
6	A_23_P121413	DNAJB8	ENSG00000179407	ENSPANG00000001041	0	0	0	0	0	0	0	0	0	0	0	0	0	0	0	0	0	0	0	0	0	0	0	0	0	0	0	0	0	0	0	0	0	0	0	0	0	0	0	0	0	0	0	0	0
7	A_24_P186204	ADAT2	ENSG00000189007	ENSPANG00000023970	0	0	3	0	0	0	0	0	0	0	0	0	0	0	0	0	0	0	0	0	0	0	0	0	0	0	0	0	0	0	0	0	0	0	0	0	0	0	0	1	1	0	0	0	1
8	A_24_P73290	ATP2A2	ENSG00000174437	ENSPANG00000012530	0	0	1	0	0	0	0	0	0	0	0	0	0	0	0	0	0	0	0	0	0	0	0	0	0	0	0	0	0	0	0	0	0	0	0	0	0	0	0	0	0	0	0	0	0
9	A_23_P218295	VPS4A	ENSG00000132612	ENSPANG00000023064	0	0	8	0	0	0	0	0	0	0	0	0	0	0	0	0	0	0	0	0	1	0	0	0	0	0	0	0	0	0	0	0	1	0	1	0	0	1	0	0	0	0	1	0	0
10	A_24_P314477	TUBB2B	ENSG00000137285	ENSPANG00000015954	0	0	11	0	1	0	0	1	0	0	0	0	0	0	0	0	1	1	1	0	0	0	0	0	0	0	0	0	0	0	0	1	0	0	0	0	0	0	0	0	0	0	0	0	0
11	A_23_P10385	DTL	ENSG00000143476	ENSPANG00000016819	0	0	1	0	0	0	0	0	0	0	0	0	0	0	0	0	0	0	0	0	0	0	0	0	0	1	0	0	0	0	0	0	0	0	0	0	0	0	0	0	0	0	0	0	0
12	A_24_P393844	DPH2	ENSG00000132768	ENSPANG00000007643	1	0	15	0	1	0	0	0	0	0	0	0	0	0	0	1	0	1	0	0	0	0	0	0	0	1	1	0	0	0	0	0	0	0	1	0	0	1	0	0	0	0	1	0	0
13	A_24_P235988	CLEC7A	ENSG00000172243	ENSPANG00000025660	0	0	1	0	0	0	0	0	0	1	0	0	0	0	0	0	0	0	0	0	0	0	0	0	0	0	0	0	0	0	0	0	0	0	0	0	0	0	0	0	0	0	0	0	0
14	A_23_P72235	PHF2	ENSG00000197724	ENSPANG00000024693	0	0	6	0	0	0	0	0	0	0	0	0	0	0	0	1	0	0	1	0	0	0	0	0	0	0	0	0	0	0	0	0	0	0	0	0	0	0	0	0	0	0	0	0	0
15	A_23_P128598	TUBA3C	ENSG00000198033	ENSPANG00000005061	0	0	2	0	0	0	0	0	0	0	0	0	0	0	0	0	0	0	0	0	0	0	0	0	0	0	0	0	0	0	0	0	0	0	0	0	0	0	0	0	0	0	0	0	0
16	A_24_P329597	UBQLN1	ENSG00000135018	ENSPANG00000024877	0	0	2	0	0	0	0	0	0	0	0	0	0	0	0	0	0	0	0	0	0	0	0	0	0	0	0	0	0	0	0	0	0	0	0	0	0	1	0	0	0	0	0	0	0
17	A_23_P132260	PES1	ENSG00000100029	ENSPANG00000009607	0	0	16	0	1	0	0	0	0	0	0	0	0	0	0	1	1	0	0	0	0	0	0	0	0	1	1	0	0	0	0	1	1	0	0	0	0	0	0	0	0	0	1	0	1
19	A_23_P256663	GALR3	ENSG00000128310	ENSPANG00000007411	0	0	0	0	0	0	0	0	0	0	0	0	0	0	0	0	0	0	0	0	0	0	0	0	0	0	0	0	0	0	0	0	0	0	0	0	0	0	0	0	0	0	0	0	0
20	A_24_P930317	ELAVL4	ENSG00000162374	ENSPANG00000017754	0	0	1	0	0	0	0	0	0	0	0	0	0	0	1	0	0	0	0	0	0	0	0	0	0	0	0	0	0	0	0	0	0	0	0	0	0	0	0	0	0	0	0	0	0
21	A_23_P125171	FHIT	ENSG00000189283	ENSPANG00000018461	0	0	4	0	0	0	0	0	0	0	0	0	0	0	0	0	0	0	0	0	0	0	0	0	0	0	0	0	0	0	0	0	0	0	0	0	0	0	0	1	0	0	0	0	0
22	A_23_P1962	RARRES3	ENSG00000133321	ENSPANG00000005283	0	0	5	1	0	0	0	0	0	0	0	1	0	0	1	0	0	0	0	0	0	0	0	0	0	0	0	0	0	0	0	0	0	0	0	0	0	0	0	0	0	0	1	0	0
23	A_23_P65555	SAV1	ENSG00000151748	ENSPANG00000015297	0	0	3	0	0	0	0	0	0	0	0	0	0	0	0	0	0	0	0	0	0	0	0	0	0	0	0	0	0	0	0	0	0	0	0	0	0	0	0	1	0	0	0	0	0
25	A_32_P179258	RAB22A	ENSG00000124209	ENSPANG00000022760	0	0	6	0	0	0	0	0	0	1	0	1	0	0	0	1	0	0	0	0	0	0	1	0	0	0	0	0	0	0	0	0	0	1	0	0	0	0	0	0	0	0	0	0	0
26	A_32_P489986	TMEM232	ENSG00000186952	ENSPANG00000022644	0	0	2	0	0	0	0	0	0	0	0	1	0	0	0	0	0	0	0	0	0	0	0	0	0	0	0	0	0	0	0	0	0	0	0	0	0	1	0	0	0	0	0	0	0
27	A_23_P62255	GRPR	ENSG00000126010	ENSPANG00000010230	0	0	1	0	0	0	0	0	0	0	0	0	0	0	0	0	0	0	0	0	0	0	0	0	0	0	0	0	0	0	0	0	0	0	0	0	0	0	0	0	0	0	0	0	0
28	A_23_P166491	SGSM3	ENSG00000100359	ENSPANG00000009270	0	0	16	0	0	0	0	0	0	0	0	1	0	0	0	1	1	0	0	1	1	0	0	0	0	1	1	0	0	0	0	1	1	0	1	0	0	0	0	0	0	0	1	0	1
29	A_23_P350551	C12orf57	ENSG00000111678	ENSPANG00000020210	1	0	6	0	0	0	0	0	0	0	0	0	0	0	0	0	0	0	0	0	0	0	0	0	0	0	0	0	0	0	0	1	0	0	0	0	0	1	0	0	0	0	0	0	1
30	A_23_P92012	TSEN2	ENSG00000154743	ENSPANG00000013415	0	1	2	0	0	0	0	0	0	0	0	0	0	0	0	0	0	0	0	0	0	0	0	0	0	0	0	0	0	0	0	0	0	0	0	0	0	0	1	0	0	0	0	0	0
31	A_23_P206237	TELO2	ENSG00000100726	ENSPANG00000026315	0	0	9	0	1	0	0	0	0	0	0	0	0	0	0	0	0	0	0	0	0	0	1	0	1	0	1	0	0	1	0	0	0	0	0	0	0	0	0	0	0	0	0	0	0
32	A_23_P257911	USP16	ENSG00000156256	ENSPANG00000019586	0	0	9	0	1	0	0	0	0	0	0	1	0	0	0	0	0	0	0	0	0	0	0	0	0	1	0	0	0	0	0	0	1	0	0	0	0	0	0	0	0	0	0	0	1
33	A_23_P13907	IGF1	ENSG00000017427	ENSPANG00000004450	1	0	2	0	0	0	0	0	0	0	0	0	0	0	0	0	0	0	0	0	0	0	0	0	0	0	0	0	0	0	0	1	0	0	0	0	0	1	0	0	0	0	0	0	0
34	A_23_P5481	DCAF17	ENSG00000115827	ENSPANG00000016308	0	0	2	0	0	0	0	0	0	0	0	0	0	0	0	0	0	0	0	0	0	0	0	0	0	0	0	0	0	0	0	0	0	0	0	1	0	1	0	0	0	0	0	0	0
35	A_23_P119042	NKG7	ENSG00000105374	ENSPANG00000004573	0	0	1	0	0	0	0	0	0	0	0	0	0	0	0	0	0	0	0	0	0	0	1	0	0	0	0	0	0	0	0	0	0	0	0	0	0	0	0	0	0	0	0	0	0
36	A_23_P121061	STAC	ENSG00000144681	ENSPANG00000016680	0	0	2	0	0	0	0	1	0	0	0	0	0	0	0	0	0	0	0	0	0	0	0	0	0	0	0	1	0	0	0	0	0	0	0	0	0	0	0	0	0	0	0	0	0
37	A_32_P117338	AFG3L2	ENSG00000141385	ENSPANG00000012297	0	0	10	0	0	0	0	0	0	0	0	0	0	0	0	0	0	0	0	0	0	0	0	0	1	0	0	0	0	1	0	0	0	1	0	1	0	0	0	1	0	1	0	0	0
38	A_23_P58912	SLC35A1	ENSG00000164414	ENSPANG00000011579	0	0	3	0	0	0	0	0	0	0	0	0	0	0	0	0	0	0	0	0	0	0	0	0	0	0	0	0	0	0	0	0	0	0	0	0	0	0	0	0	0	0	1	0	0
39	A_23_P42848	KRIT1	ENSG00000001631	ENSPANG00000024548	0	0	10	1	0	0	0	0	0	0	0	0	0	0	0	0	0	0	0	0	1	0	0	0	0	0	0	0	0	0	0	1	1	1	1	0	0	1	0	0	0	0	0	0	0
40	A_23_P71064	SP4	ENSG00000105866	ENSPANG00000006251	0	0	2	0	0	0	0	0	0	0	0	0	0	0	0	0	0	0	0	0	0	0	0	0	0	0	0	0	0	0	0	0	0	1	1	0	0	0	0	0	0	0	0	0	0
42	A_23_P154758	ZNF337	ENSG00000130684	ENSPANG00000026458	0	0	1	0	0	0	0	0	0	0	0	0	0	0	0	0	0	0	0	0	0	0	0	0	0	0	0	0	0	0	0	0	0	0	0	0	0	0	0	0	0	0	0	0	0
43	A_23_P130598	SLC25A23	ENSG00000125648	ENSPANG00000008553	0	0	9	0	1	0	1	0	0	1	0	0	0	0	0	0	0	0	0	0	0	0	0	0	0	1	0	0	0	0	0	1	1	0	0	0	0	0	0	0	0	0	0	0	1
44	A_24_P224926	MFNG	ENSG00000100060	ENSPANG00000025195	0	0	3	0	0	0	0	0	0	0	0	0	0	0	0	0	0	0	0	0	0	0	0	0	0	0	0	0	0	0	0	0	0	0	0	0	0	0	0	0	0	0	0	0	0
45	A_23_P122852	SMARCD3	ENSG00000082014	ENSPANG00000026411	0	0	8	0	0	0	0	0	0	0	0	0	0	0	0	1	0	0	0	0	0	0	0	0	0	0	0	0	0	0	0	1	0	0	1	1	0	1	0	0	0	0	0	0	0
46	A_23_P367405	PCBD1	ENSG00000166228	ENSPANG00000022281	0	0	8	0	1	0	0	0	0	0	0	0	0	0	0	0	0	0	0	0	0	0	1	0	0	0	0	0	0	0	0	1	0	1	0	0	0	0	0	0	0	0	0	0	1
47	A_23_P167683	GDNF	ENSG00000168621	ENSPANG00000010790	0	0	3	1	1	0	0	0	0	0	0	0	0	0	0	0	1	0	0	0	0	0	0	0	0	0	0	0	0	0	0	0	0	0	0	0	0	0	0	0	0	0	0	0	0
48	A_24_P381945	HMOX2	ENSG00000103415	ENSPANG00000019954	0	0	9	0	0	0	0	0	0	0	0	0	0	0	0	1	0	0	0	0	0	0	0	0	0	0	1	0	0	0	0	0	1	1	0	0	0	0	0	0	0	0	0	0	0
49	A_23_P145718	AOAH	ENSG00000136250	ENSPANG00000014130	0	1	2	0	0	0	0	0	0	0	0	0	0	0	0	1	0	0	0	0	0	0	1	0	0	0	0	0	0	0	0	0	0	0	0	0	0	0	0	0	0	0	0	0	0
50	A_23_P95634	MYOZ2	ENSG00000172399	ENSPANG00000013128	0	0	2	0	0	0	0	0	0	0	0	0	0	0	0	0	0	0	0	0	0	0	0	0	0	0	0	0	0	0	0	0	0	0	1	0	0	0	0	0	0	0	0	0	0
51	A_23_P1056	GPR89B	ENSG00000188092	ENSPANG00000010866	0	0	11	0	0	0	1	0	0	0	0	1	0	1	0	1	0	0	0	0	0	0	0	0	0	0	0	0	0	0	0	0	0	0	0	0	0	0	0	0	0	1	1	0	0
52	A_23_P50349	TRIP10	ENSG00000125733	ENSPANG00000005035	0	0	4	0	0	0	0	0	0	0	0	0	0	0	0	0	0	0	1	0	1	0	1	0	0	0	0	0	0	0	0	0	0	0	0	0	0	0	0	0	0	0	0	0	0
53	A_23_P100441	FAM192A	ENSG00000172775	ENSPANG00000023249	0	0	7	0	0	0	0	0	0	0	0	0	0	0	0	0	0	0	0	0	1	0	1	0	0	0	0	0	0	0	0	0	0	0	1	0	0	0	0	0	0	0	0	0	0
54	A_23_P405049	PTPRJ	ENSG00000149177	ENSPANG00000019135	0	1	2	0	0	0	0	0	0	0	0	0	0	0	1	0	0	0	0	0	0	0	0	0	0	0	0	0	0	0	0	0	0	0	0	0	0	0	0	0	0	0	0	0	0
55	A_23_P56559	DHRS9	ENSG00000073737	ENSPANG00000008570	0	1	5	0	0	1	0	0	0	0	0	1	1	0	0	0	0	0	0	0	0	0	0	0	0	0	1	0	0	0	0	0	0	0	0	0	0	0	0	0	0	0	0	0	0
58	A_23_P105592	MVK	ENSG00000110921	ENSPANG00000005926	0	0	10	0	0	0	0	0	0	0	0	0	0	0	0	0	0	0	0	1	0	0	1	0	0	1	0	0	0	0	0	1	0	0	1	0	0	0	0	0	0	0	1	0	1
59	A_23_P87860	MYF5	ENSG00000111049	ENSPANG00000020394	0	0	0	0	0	0	0	0	0	0	0	0	0	0	0	0	0	0	0	0	0	0	0	0	0	0	0	0	0	0	0	0	0	0	0	0	0	0	0	0	0	0	0	0	0
60	A_32_P195850	DPY19L2	ENSG00000177990	ENSPANG00000009711	0	0	4	0	0	0	0	0	0	0	0	0	0	0	0	0	0	0	0	1	0	0	0	0	0	0	0	0	0	0	0	0	0	0	0	0	0	0	0	0	0	0	0	0	1
61	A_32_P195850	DPY19L2	ENSG00000177990	ENSPANG00000006300	0	0	0	0	0	0	0	0	0	0	0	0	0	0	0	0	0	0	0	0	0	0	0	0	0	0	0	0	0	0	0	0	0	0	0	0	0	0	0	0	0	0	0	0	0
62	A_24_P104649	SLC38A10	ENSG00000157637	ENSPANG00000019487	0	0	16	0	0	0	0	0	0	0	0	1	0	1	0	0	1	1	0	0	1	0	0	0	0	0	1	0	0	0	0	1	0	0	1	0	0	0	0	1	0	0	1	0	1
63	A_24_P291680	CNOT6L	ENSG00000138767	ENSPANG00000007831	0	0	2	0	0	0	1	0	0	0	0	0	0	0	0	1	0	0	0	0	0	0	0	0	0	0	0	0	0	0	0	0	0	0	0	0	0	0	0	0	0	0	0	0	0
65	A_23_P56356	PLB1	ENSG00000163803	ENSPANG00000015093	0	0	3	0	0	0	1	0	0	0	0	0	0	0	0	0	1	0	0	0	0	0	0	0	0	0	0	0	0	0	0	0	0	0	0	0	0	0	0	0	0	0	0	0	0
67	A_23_P343411	AGRN	ENSG00000188157	ENSPANG00000024356	0	0	10	0	1	0	0	0	0	1	0	0	0	0	0	0	1	0	0	0	1	0	0	0	0	0	0	0	0	0	0	0	0	0	0	0	0	0	0	0	0	0	1	0	1
68	A_23_P11051	THOC2	ENSG00000125676	ENSPANG00000004038	0	0	7	1	0	0	0	0	0	0	0	0	0	0	0	0	0	0	0	0	0	0	0	0	0	0	0	0	0	0	0	1	1	0	0	0	0	1	0	0	0	0	0	0	0
69	A_24_P917492	TTLL3	ENSG00000214021	ENSPANG00000005978	1	0	6	0	0	0	0	0	0	0	0	1	0	0	0	0	0	0	0	1	0	0	0	0	0	0	1	0	0	0	0	0	0	0	0	0	0	0	0	0	0	0	0	0	0
71	A_23_P118842	KRTAP1-5	ENSG00000221852	ENSPANG00000023265	0	0	0	0	0	0	0	0	0	0	0	0	0	0	0	0	0	0	0	0	0	0	0	0	0	0	0	0	0	0	0	0	0	0	0	0	0	0	0	0	0	0	0	0	0
72	A_23_P118842	KRTAP1-5	ENSG00000221852	ENSPANG00000021568	0	0	0	0	0	0	0	0	0	0	0	0	0	0	0	0	0	0	0	0	0	0	0	0	0	0	0	0	0	0	0	0	0	0	0	0	0	0	0	0	0	0	0	0	0
73	A_23_P59691	PAX4	ENSG00000106331	ENSPANG00000010445	0	0	0	0	0	0	0	0	0	0	0	0	0	0	0	0	0	0	0	0	0	0	0	0	0	0	0	0	0	0	0	0	0	0	0	0	0	0	0	0	0	0	0	0	0
75	A_24_P286013	UBE2K	ENSG00000078140	ENSPANG00000014212	0	0	8	0	1	0	0	0	0	0	0	1	0	0	0	0	0	0	0	0	1	0	1	0	0	0	1	0	0	0	0	0	0	0	0	0	0	0	1	0	0	0	0	0	0
76	A_23_P393749	CATSPER3	ENSG00000152705	ENSPANG00000005114	0	0	1	0	0	0	0	0	0	0	0	0	0	0	0	0	0	0	0	0	0	0	0	0	0	0	0	0	0	0	0	0	0	0	0	0	0	0	0	0	0	0	0	0	0
77	A_23_P116286	AMPD3	ENSG00000133805	ENSPANG00000020942	0	0	1	0	0	0	0	0	0	0	0	0	0	0	0	0	0	1	0	0	0	0	0	0	0	0	0	0	0	0	0	0	0	0	0	0	0	0	0	0	0	0	0	0	0
78	A_32_P188178	TRIP12	ENSG00000153827	ENSPANG00000001176	0	0	5	0	0	0	0	0	0	0	0	0	0	0	0	0	0	0	0	0	1	0	1	0	0	0	0	0	0	0	0	1	0	0	1	0	0	1	0	0	0	0	0	0	0
79	A_32_P532216	QARS	ENSG00000172053	ENSPANG00000016987	0	0	8	0	0	0	0	0	0	0	0	0	0	0	0	0	0	0	0	0	1	0	1	0	0	0	0	0	0	0	0	0	0	0	1	0	0	0	1	0	1	0	1	0	0
80	A_24_P183094	ATP13A3	ENSG00000133657	ENSPANG00000000969	0	0	7	0	0	0	0	0	0	0	0	1	0	0	0	1	0	0	0	0	0	0	0	0	0	0	0	0	0	0	0	1	0	1	0	0	0	0	0	0	0	0	0	0	0
81	A_24_P405190	USP33	ENSG00000077254	ENSPANG00000018416	0	0	13	1	0	0	0	0	0	0	0	0	0	0	0	0	0	0	0	0	1	0	1	0	0	0	0	0	0	0	0	0	0	1	1	0	0	1	0	0	0	0	1	0	1
82	A_24_P20795	IRX4	ENSG00000113430	ENSPANG00000014386	0	0	0	0	0	0	0	0	0	0	0	0	0	0	0	0	0	0	0	0	0	0	0	0	0	0	0	0	0	0	0	0	0	0	0	0	0	0	0	0	0	0	0	0	0
83	A_23_P89132	ZP2	ENSG00000103310	ENSPANG00000024575	0	0	1	0	0	0	0	0	0	0	0	0	0	0	0	0	0	0	0	0	0	0	1	0	0	0	0	0	0	0	0	0	0	0	0	0	0	0	0	0	0	0	0	0	0
84	A_23_P73345	MITF	ENSG00000187098	ENSPANG00000011565	0	0	7	0	0	0	1	0	0	0	0	0	0	0	0	0	0	0	0	0	0	0	1	0	0	0	1	0	0	0	0	0	0	1	1	0	0	1	0	0	0	0	0	0	0
85	A_24_P140171	CRTAP	ENSG00000170275	ENSPANG00000001273	0	0	2	0	0	0	0	0	0	0	0	0	0	0	0	0	0	0	0	0	0	0	1	0	0	0	0	0	0	0	0	0	0	0	0	0	0	0	0	0	0	0	0	0	0
86	A_24_P168398	ZNF177	ENSG00000188629	ENSPANG00000012124	0	0	1	0	0	0	0	1	0	0	0	0	0	0	0	0	0	0	0	0	0	0	0	0	0	0	0	0	0	0	0	0	0	0	0	0	0	0	0	0	0	0	0	0	0
87	A_23_P217468	AFF2	ENSG00000155966	ENSPANG00000002926	0	0	3	0	0	0	0	0	0	0	0	0	0	1	1	0	0	0	0	0	0	0	0	0	0	0	0	0	0	0	0	0	0	0	0	0	0	0	0	0	0	0	0	0	0
88	A_23_P97005	JAK1	ENSG00000162434	ENSPANG00000001284	0	0	6	0	1	0	0	0	0	0	0	0	0	0	0	0	0	0	0	0	0	0	1	0	1	0	0	0	0	0	0	0	0	0	0	0	0	1	0	0	0	0	0	0	0
89	A_23_P95029	SNTB1	ENSG00000172164	ENSPANG00000011900	0	0	2	0	0	0	1	0	0	0	0	0	0	0	0	0	0	0	0	0	0	0	0	0	0	0	0	0	0	0	0	0	0	1	0	0	0	0	0	0	0	0	0	0	0
90	A_23_P419764	CCDC149	ENSG00000181982	ENSPANG00000020855	0	0	4	0	0	0	0	0	0	0	0	0	0	0	0	0	0	0	0	0	0	0	0	0	0	0	0	0	0	1	0	0	0	0	0	0	0	1	0	0	0	0	0	0	0
91	A_32_P437227	FAM84B	ENSG00000168672	ENSPANG00000010401	0	0	3	0	0	0	0	0	0	0	0	1	0	0	0	0	0	0	0	0	0	0	0	0	0	0	0	0	0	0	0	0	0	0	1	0	0	0	0	0	0	0	0	0	0
92	A_23_P25475	SOAT2	ENSG00000167780	ENSPANG00000014885	0	0	0	0	0	0	0	0	0	0	0	0	0	0	0	0	0	0	0	0	0	0	0	0	0	0	0	0	0	0	0	0	0	0	0	0	0	0	0	0	0	0	0	0	0
93	A_24_P306499	SCNN1B	ENSG00000168447	ENSPANG00000011095	0	0	3	0	0	0	0	0	0	0	0	1	0	1	0	0	0	0	0	0	0	0	0	0	0	0	0	0	0	0	0	0	0	0	0	0	0	0	0	0	0	0	0	0	0
95	A_23_P201035	GBA	ENSG00000177628	ENSPANG00000014016	0	0	8	0	0	0	0	0	0	0	0	0	1	1	0	0	0	0	0	0	0	0	0	0	0	1	0	0	0	0	0	0	0	0	0	0	0	0	0	0	0	0	1	0	0
96	A_24_P940006	EFNB3	ENSG00000108947	ENSPANG00000024054	0	0	2	0	0	0	0	1	0	0	0	0	0	0	0	0	0	0	0	0	0	0	0	0	0	0	0	0	0	0	0	0	0	0	0	0	0	0	0	0	0	0	0	0	0
98	A_23_P103905	UFC1	ENSG00000143222	ENSPANG00000004816	0	0	2	0	0	0	0	0	0	0	0	0	0	0	0	0	0	0	0	0	0	0	0	0	0	0	0	0	0	0	0	0	0	0	0	0	1	0	0	0	0	0	0	0	0
100	A_32_P184464	ROPN1	ENSG00000065371	ENSPANG00000017816	0	0	0	0	0	0	0	0	0	0	0	0	0	0	0	0	0	0	0	0	0	0	0	0	0	0	0	0	0	0	0	0	0	0	0	0	0	0	0	0	0	0	0	0	0
101	A_32_P184464	ROPN1	ENSG00000065371	ENSPANG00000018420	0	0	0	0	0	0	0	0	0	0	0	0	0	0	0	0	0	0	0	0	0	0	0	0	0	0	0	0	0	0	0	0	0	0	0	0	0	0	0	0	0	0	0	0	0
103	A_24_P282227	CA8	ENSG00000178538	ENSPANG00000018133	0	0	1	0	0	0	0	0	0	0	0	0	0	0	0	0	0	0	0	0	0	0	0	0	0	0	0	0	0	0	0	0	0	0	0	0	0	0	0	1	0	0	0	0	0
104	A_24_P190873	FAM163A	ENSG00000143340	ENSPANG00000016558	0	0	0	0	0	0	0	0	0	0	0	0	0	0	0	0	0	0	0	0	0	0	0	0	0	0	0	0	0	0	0	0	0	0	0	0	0	0	0	0	0	0	0	0	0
105	A_24_P171601	NKTR	ENSG00000114857	ENSPANG00000020017	0	0	8	0	0	0	0	0	0	0	0	0	0	0	0	1	0	1	0	0	0	0	0	0	0	0	1	0	0	0	0	1	1	0	0	0	0	0	0	0	0	0	0	0	0
106	A_24_P374634	STAU2	ENSG00000040341	ENSPANG00000021222	0	0	10	1	0	0	0	0	0	0	0	1	0	0	1	0	0	1	0	0	1	0	0	0	0	0	0	0	0	0	0	0	0	0	0	0	0	1	0	0	0	0	0	0	0
108	A_23_P97725	STX6	ENSG00000135823	ENSPANG00000004517	0	0	0	0	0	0	0	0	0	0	0	0	0	0	0	0	0	0	0	0	0	0	0	0	0	0	0	0	0	0	0	0	0	0	0	0	0	0	0	0	0	0	0	0	0
109	A_32_P49844	RHOQ	ENSG00000119729	ENSPANG00000022553	0	0	6	0	0	0	0	0	0	0	0	1	0	0	0	0	0	0	0	0	1	0	0	0	0	0	0	0	0	0	0	0	0	0	0	1	0	0	0	0	0	0	0	0	0
110	A_24_P23400	SLC6A8	ENSG00000130821	ENSPANG00000010089	0	0	13	0	0	0	0	0	0	0	0	1	0	0	0	0	0	0	0	1	1	0	0	0	0	1	1	0	0	0	0	1	1	0	1	0	0	0	0	0	0	0	1	0	1
111	A_23_P120316	MTHFD2	ENSG00000065911	ENSPANG00000005679	0	0	8	0	0	0	0	0	0	0	0	1	0	0	0	0	0	0	0	0	0	0	0	0	0	0	0	0	0	0	0	1	0	0	1	0	0	0	0	1	0	0	0	0	0
112	A_23_P151586	TM9SF1	ENSG00000100926	ENSPANG00000020367	0	0	11	1	0	0	0	0	0	0	0	0	0	0	0	1	0	0	0	0	1	0	1	0	0	0	0	0	0	0	0	1	0	0	0	0	0	1	0	0	0	0	0	0	0
113	A_23_P218905	UBA6	ENSG00000033178	ENSPANG00000018468	0	0	7	1	0	0	0	0	0	0	0	1	0	0	0	0	0	1	0	0	0	0	0	0	0	0	0	0	0	0	0	0	0	0	0	0	0	1	0	0	0	0	0	0	0
114	A_23_P146347	HAUS6	ENSG00000147874	ENSPANG00000025239	0	0	5	0	0	0	0	0	0	0	0	0	0	0	0	0	0	1	0	0	0	0	0	0	0	0	0	0	0	0	0	0	0	0	0	0	0	1	0	0	0	0	0	0	0
115	A_23_P52657	PYGM	ENSG00000068976	ENSPANG00000011408	0	1	3	0	0	0	0	0	0	0	0	0	0	0	0	1	0	0	0	0	0	0	0	0	0	0	1	0	0	0	0	0	0	0	1	0	0	0	0	0	0	0	0	0	0
116	A_24_P114334	RMND5A	ENSG00000153561	ENSPANG00000005829	0	0	3	0	0	0	0	0	0	0	0	0	0	0	0	0	0	1	0	0	1	0	0	0	0	0	0	0	0	0	0	0	0	1	0	0	0	0	0	0	0	0	0	0	0
117	A_24_P911928	MYBL1	ENSG00000185697	ENSPANG00000008051	0	0	3	0	0	0	0	0	0	0	0	0	0	0	0	0	0	0	0	0	0	0	0	0	0	0	0	0	0	0	0	1	0	0	1	0	0	0	0	0	0	0	0	0	0
118	A_23_P96395	ASB12	ENSG00000198881	ENSPANG00000015255	0	0	0	0	0	0	0	0	0	0	0	0	0	0	0	0	0	0	0	0	0	0	0	0	0	0	0	0	0	0	0	0	0	0	0	0	0	0	0	0	0	0	0	0	0
119	A_23_P49499	ST6GALNAC2	ENSG00000070731	ENSPANG00000020026	1	1	3	0	0	0	0	0	0	1	0	0	0	0	0	0	0	0	0	0	0	0	0	0	0	0	0	0	0	0	0	0	0	0	0	0	0	0	0	0	0	0	0	0	1
120	A_23_P385766	ANKS4B	ENSG00000175311	ENSPANG00000024971	0	0	0	0	0	0	0	0	0	0	0	0	0	0	0	0	0	0	0	0	0	0	0	0	0	0	0	0	0	0	0	0	0	0	0	0	0	0	0	0	0	0	0	0	0
121	A_23_P215787	HBP1	ENSG00000105856	ENSPANG00000024385	0	1	7	0	1	0	0	0	0	0	0	1	0	0	0	0	0	1	0	0	0	0	0	0	0	0	0	0	0	0	0	0	0	0	1	0	0	0	0	0	0	0	0	0	0
122	A_23_P80635	IRAK2	ENSG00000134070	ENSPANG00000021438	0	0	3	0	1	0	0	0	0	0	0	0	0	0	0	0	0	0	0	0	1	0	0	0	0	0	0	0	0	0	0	0	0	0	0	0	0	0	0	0	0	0	0	0	0
123	A_32_P489959	ZNF546	ENSG00000187187	ENSPANG00000004842	0	0	6	0	0	0	1	0	0	0	0	0	0	0	0	0	0	0	0	0	0	1	0	0	0	0	1	0	0	0	0	0	0	0	0	0	0	0	0	0	0	0	0	0	0
124	A_23_P300740	NPB	ENSG00000183979	ENSPANG00000019217	0	0	0	0	0	0	0	0	0	0	0	0	0	0	0	0	0	0	0	0	0	0	0	0	0	0	0	0	0	0	0	0	0	0	0	0	0	0	0	0	0	0	0	0	0
125	A_23_P151565	RALGAPA1	ENSG00000174373	ENSPANG00000014246	0	1	6	1	0	0	0	0	0	0	0	0	0	0	0	0	0	0	0	0	0	0	0	0	0	0	0	0	0	0	0	1	0	0	0	0	0	0	0	0	0	0	0	0	1
127	A_23_P160607	BCAN	ENSG00000132692	ENSPANG00000024683	0	0	4	0	0	0	0	0	0	0	0	0	0	0	0	0	0	0	0	0	0	0	0	0	0	0	0	0	0	0	0	1	0	0	0	0	0	0	0	0	0	0	1	0	1
129	A_23_P46618	PLXNA2	ENSG00000076356	ENSPANG00000014603	0	0	10	0	0	0	0	0	0	1	0	0	0	1	0	0	1	0	0	0	0	0	0	0	0	1	0	0	0	1	0	0	1	0	1	0	0	0	0	1	0	0	0	0	0
130	A_24_P400997	SMCHD1	ENSG00000101596	ENSPANG00000021485	0	0	6	0	0	0	0	0	0	0	0	0	0	0	0	0	0	1	0	0	0	0	0	0	0	0	0	0	0	0	0	0	0	0	1	0	0	1	0	0	0	0	1	0	0
131	A_23_P120572	RIN2	ENSG00000132669	ENSPANG00000025536	0	0	4	0	0	0	0	0	0	0	0	1	0	0	0	0	0	0	0	0	0	0	1	0	0	0	0	0	1	0	0	0	0	0	0	0	0	0	0	0	0	0	0	0	1
132	A_23_P59202	TAF11	ENSG00000064995	ENSPANG00000009105	1	0	2	0	0	0	0	0	0	0	0	0	0	0	0	0	0	0	0	0	0	0	0	0	0	0	0	0	0	0	0	0	1	0	0	0	0	1	0	0	0	0	0	0	0
133	A_23_P153853	ECH1	ENSG00000104823	ENSPANG00000020886	0	0	18	0	1	0	0	0	0	0	0	1	0	0	0	1	1	0	0	0	1	0	0	0	0	1	1	0	0	0	0	1	1	0	1	0	0	0	0	0	0	0	0	0	1
134	A_23_P130194	PYCR1	ENSG00000183010	ENSPANG00000019032	0	0	4	0	0	0	0	0	0	0	0	0	0	0	0	0	1	0	0	0	0	0	0	0	0	0	0	0	0	0	0	0	0	0	0	0	0	0	0	0	0	0	0	1	0
135	A_32_P93493	PTPRG	ENSG00000144724	ENSPANG00000005383	0	0	1	0	0	0	0	0	0	0	0	0	0	0	0	0	0	0	0	0	0	0	0	0	0	0	0	0	0	0	0	0	0	0	1	0	0	0	0	0	0	0	0	0	0
136	A_23_P2967	AP1G2	ENSG00000213983	ENSPANG00000020372	0	0	8	0	0	0	0	0	0	0	0	0	0	0	0	1	0	0	0	0	0	0	1	0	1	0	0	0	0	0	0	0	0	0	0	0	0	0	0	0	0	0	0	0	1
137	A_23_P408675	BTAF1	ENSG00000095564	ENSPANG00000021620	0	0	8	0	0	0	0	0	0	0	1	0	0	0	0	0	0	1	0	0	0	0	0	0	0	0	1	0	0	0	0	1	1	0	0	0	0	1	0	0	0	0	0	0	0
138	A_24_P265506	NTRK1	ENSG00000198400	ENSPANG00000009056	0	0	2	0	0	0	0	0	0	0	0	0	0	0	0	0	0	0	0	0	0	0	0	0	1	0	0	0	0	0	0	0	0	0	0	0	0	0	0	0	0	0	0	0	0
139	A_23_P156319	LARP1	ENSG00000155506	ENSPANG00000008080	0	0	2	1	0	0	0	0	0	0	0	0	0	0	0	0	0	0	0	0	0	0	0	0	0	0	0	0	0	0	0	0	0	0	0	0	0	0	0	0	0	0	0	0	0
140	A_23_P105028	ATL3	ENSG00000184743	ENSPANG00000025889	0	0	2	0	0	0	0	0	0	0	0	0	0	0	0	1	0	0	0	0	0	0	0	0	0	0	1	0	0	0	0	0	0	0	0	0	0	0	0	0	0	0	0	0	0
141	A_23_P144827	FBXL7	ENSG00000183580	ENSPANG00000012119	0	0	2	0	0	0	0	0	0	0	0	0	0	0	1	0	0	0	0	0	0	1	0	0	0	0	0	0	0	0	0	0	0	0	0	0	0	0	0	0	0	0	0	0	0
142	A_32_P429102	ARHGAP20	ENSG00000137727	ENSPANG00000008965	0	0	4	0	1	0	0	0	0	0	0	0	0	0	0	0	0	0	0	0	0	0	0	0	0	0	0	0	0	0	0	0	0	0	1	0	0	0	0	0	0	0	0	0	0
143	A_23_P148273	MAGT1	ENSG00000102158	ENSPANG00000012904	0	0	7	0	0	0	0	0	0	0	0	0	0	0	0	0	0	0	0	0	1	0	1	0	0	0	1	0	0	0	0	0	0	1	1	0	0	0	0	0	0	0	0	0	0
145	A_24_P923757	ATF7IP	ENSG00000171681	ENSPANG00000005041	0	0	5	0	0	0	0	0	0	0	0	0	0	0	0	0	0	0	0	0	1	0	0	0	0	0	0	0	0	0	0	1	0	0	0	0	0	1	0	0	0	0	0	0	0
146	A_23_P67829	UXS1	ENSG00000115652	ENSPANG00000015131	0	0	1	0	0	0	0	0	0	0	0	0	0	0	0	0	0	0	0	0	0	0	0	0	0	0	0	0	0	0	0	0	1	0	0	0	0	0	0	0	0	0	0	0	0
147	A_23_P337033	GMEB2	ENSG00000101216	ENSPANG00000024129	0	0	10	1	1	0	0	0	0	0	0	0	0	1	0	0	1	0	0	0	0	0	1	0	0	0	0	0	0	0	0	0	0	0	1	0	0	0	0	0	0	0	0	0	1
148	A_23_P81392	WWC1	ENSG00000113645	ENSPANG00000008950	0	0	5	0	0	0	0	0	0	0	0	1	0	0	0	0	0	0	0	0	0	0	0	0	0	0	0	0	0	0	0	0	1	0	0	1	0	0	0	0	0	0	0	0	1
149	A_23_P130787	QPCTL	ENSG00000011478	ENSPANG00000016116	0	0	8	0	0	0	0	0	0	0	0	1	0	0	0	0	0	1	0	0	1	1	0	0	0	0	0	0	0	0	0	0	0	0	0	0	0	1	0	0	0	0	0	0	0
150	A_32_P797019	NPEPL1	ENSG00000215440	ENSPANG00000020629	0	0	11	0	0	0	0	0	0	0	0	1	0	0	0	0	0	1	0	0	1	0	0	0	0	0	0	0	0	0	0	1	0	0	1	0	0	0	0	0	0	0	1	0	1
151	A_32_P741851	GLB1L3	ENSG00000166105	ENSPANG00000013777	0	0	1	0	0	0	0	0	0	0	0	0	0	0	0	0	0	0	0	0	0	0	0	0	0	0	0	0	0	0	0	0	0	0	0	1	0	0	0	0	0	0	0	0	0
152	A_23_P48717	NPC2	ENSG00000119655	ENSPANG00000013438	0	0	1	0	0	0	0	0	0	0	0	0	0	0	0	0	0	0	0	0	0	0	0	0	0	0	0	0	0	0	0	0	0	0	0	0	0	0	0	0	1	0	0	0	0
153	A_24_P181254	OLFM4	ENSG00000102837	ENSPANG00000024154	0	0	2	0	0	0	0	0	0	0	0	0	0	0	0	0	0	0	0	0	0	0	0	0	0	0	0	0	0	0	0	0	0	0	0	0	1	0	0	0	0	0	0	0	0
154	A_23_P76799	BAZ1A	ENSG00000198604	ENSPANG00000021332	0	0	3	0	0	0	0	0	0	0	0	0	0	0	0	0	1	0	0	0	0	0	0	0	0	0	0	0	0	0	0	0	0	0	0	0	0	0	0	0	0	0	1	0	1
155	A_23_P305120	ANKRD23	ENSG00000163126	ENSPANG00000025528	0	0	3	0	0	0	0	0	0	1	0	1	0	0	0	0	0	0	0	0	1	0	0	0	0	0	0	0	0	0	0	0	0	0	0	0	0	0	0	0	0	0	0	0	0
156	A_24_P224469	TRPV3	ENSG00000167723	ENSPANG00000024357	0	0	3	0	0	0	0	0	0	0	0	1	0	0	1	0	0	0	0	0	0	0	0	0	0	0	0	0	0	0	0	0	0	0	0	1	0	0	0	0	0	0	0	0	0
158	A_23_P49220	TCF25	ENSG00000141002	ENSPANG00000021601	0	0	17	0	1	0	0	0	0	0	0	1	0	1	0	0	1	0	1	0	1	0	0	0	0	1	1	0	0	0	0	1	0	0	1	0	0	0	0	0	0	0	1	0	0
159	A_32_P133005	DCAF10	ENSG00000122741	ENSPANG00000025569	0	0	5	0	0	0	0	0	0	0	0	1	0	0	0	0	0	1	0	0	0	0	0	0	0	0	0	0	0	0	0	0	0	0	0	0	1	0	0	0	0	0	1	0	0
161	A_24_P153820	HYDIN	ENSG00000157423	ENSPANG00000005685	0	0	0	0	0	0	0	0	0	0	0	0	0	0	0	0	0	0	0	0	0	0	0	0	0	0	0	0	0	0	0	0	0	0	0	0	0	0	0	0	0	0	0	0	0
162	A_23_P6746	IQSEC1	ENSG00000144711	ENSPANG00000006877	0	0	4	0	0	0	1	0	0	0	0	0	0	0	0	0	0	0	0	0	0	0	0	0	0	0	0	0	0	0	0	0	0	0	0	0	0	0	0	0	0	0	0	0	1
163	A_24_P18834	ACSM2A	ENSG00000183747	ENSPANG00000025505	0	0	2	0	0	0	0	0	0	0	0	0	0	0	0	0	0	0	0	0	0	0	0	0	0	0	0	0	0	0	0	0	0	0	0	0	0	0	0	0	0	0	0	0	0
164	A_23_P65678	FBN1	ENSG00000166147	ENSPANG00000017748	0	0	2	0	0	0	0	0	0	0	0	0	0	0	0	0	0	1	0	0	0	0	0	0	0	0	0	0	0	0	0	0	0	0	0	0	0	0	0	0	0	0	0	0	0
165	A_24_P24060	RHOXF2	ENSG00000131721	ENSPANG00000019560	0	0	0	0	0	0	0	0	0	0	0	0	0	0	0	0	0	0	0	0	0	0	0	0	0	0	0	0	0	0	0	0	0	0	0	0	0	0	0	0	0	0	0	0	0
166	A_24_P153412	PNMA2	ENSG00000240694	ENSPANG00000007854	0	0	1	0	0	0	0	0	0	0	0	0	0	0	0	0	0	0	0	0	0	0	0	0	0	0	0	0	0	0	0	0	0	0	0	0	0	0	0	0	0	0	0	0	0
167	A_23_P121013	FBXO40	ENSG00000163833	ENSPANG00000007138	0	0	1	0	0	0	0	0	0	0	0	0	0	0	0	0	0	0	0	0	0	0	0	0	1	0	0	0	0	0	0	0	0	0	0	0	0	0	0	0	0	0	0	0	0
168	A_24_P176733	CCDC47	ENSG00000108588	ENSPANG00000021010	0	0	7	0	0	0	0	0	0	1	0	0	0	0	0	0	0	0	1	0	0	0	0	0	0	0	1	0	0	0	0	0	1	1	0	0	0	0	0	0	0	0	0	0	0
169	A_23_P68610	TPX2	ENSG00000088325	ENSPANG00000000703	0	0	4	0	0	0	0	0	0	0	0	0	0	0	0	1	0	0	0	0	0	0	0	0	0	0	0	0	1	0	0	0	0	1	0	0	0	0	0	0	0	0	0	0	0
170	A_32_P78681	GLP2R	ENSG00000065325	ENSPANG00000023753	0	0	0	0	0	0	0	0	0	0	0	0	0	0	0	0	0	0	0	0	0	0	0	0	0	0	0	0	0	0	0	0	0	0	0	0	0	0	0	0	0	0	0	0	0
171	A_23_P28898	PLCB4	ENSG00000101333	ENSPANG00000024114	0	0	4	0	0	0	0	0	0	0	0	0	0	0	0	0	0	1	0	0	0	0	0	0	0	0	1	0	0	0	0	1	0	0	0	0	0	0	0	0	0	0	0	0	0
172	A_24_P398972	COQ7	ENSG00000167186	ENSPANG00000012696	0	0	6	0	1	0	0	0	0	0	0	0	0	0	0	0	0	0	0	0	0	0	1	0	0	0	0	0	0	0	0	0	0	0	0	0	0	0	0	0	0	0	1	0	0
173	A_23_P162874	HSP90AA1	ENSG00000080824	ENSPANG00000021967	0	0	11	0	1	0	0	0	0	0	0	0	0	0	1	1	0	0	0	0	0	0	0	0	0	0	0	0	0	0	0	0	0	0	1	0	1	1	0	1	0	1	1	0	0
174	A_24_P299423	IL16	ENSG00000172349	ENSPANG00000015637	0	0	4	0	0	0	0	0	0	0	0	0	0	0	0	0	0	0	1	0	0	0	0	0	0	0	0	0	0	0	0	0	0	0	0	0	0	0	0	0	0	0	0	0	1
175	A_23_P144718	F2RL2	ENSG00000164220	ENSPANG00000011810	0	0	6	1	0	0	0	0	0	0	0	0	0	0	0	0	0	0	0	0	1	0	0	0	0	0	0	0	0	0	0	0	0	0	0	0	0	0	0	0	0	0	0	0	0
176	A_24_P67096	ABCA5	ENSG00000154265	ENSPANG00000020348	0	0	7	0	0	0	1	1	0	0	0	0	0	0	0	0	0	1	0	0	0	0	1	0	0	0	0	0	0	0	0	0	0	0	0	0	0	0	0	0	0	0	1	0	0
178	A_23_P169039	SNAI2	ENSG00000019549	ENSPANG00000017540	0	0	6	0	0	0	1	0	0	0	0	0	0	0	0	0	0	0	0	1	1	0	0	0	0	0	0	0	0	0	0	0	0	0	0	0	0	0	0	0	0	0	0	0	1
179	A_24_P377328	SLU7	ENSG00000164609	ENSPANG00000006850	0	0	4	1	1	0	0	0	0	0	0	0	0	0	0	0	0	0	0	0	0	0	1	0	0	0	0	0	0	0	0	0	0	0	0	0	0	0	0	0	0	0	0	0	1
180	A_24_P170569	DCHS2	ENSG00000197410	ENSPANG00000010195	0	0	1	0	0	0	0	0	0	0	0	0	0	0	0	0	0	0	0	0	1	0	0	0	0	0	0	0	0	0	0	0	0	0	0	0	0	0	0	0	0	0	0	0	0
181	A_24_P69691	ZNF25	ENSG00000175395	ENSPANG00000022735	0	0	6	0	0	0	0	0	0	0	0	0	0	0	0	0	0	0	0	0	0	0	0	0	0	0	0	0	0	0	0	1	0	0	1	0	0	0	0	0	0	0	1	0	1
183	A_32_P96692	POLH	ENSG00000170734	ENSPANG00000016473	0	0	6	0	0	0	0	0	0	0	0	0	0	0	0	1	0	0	0	0	0	0	0	0	0	0	1	0	0	0	0	0	0	1	1	1	0	0	0	0	0	0	0	0	0
184	A_24_P155169	KCNT1	ENSG00000107147	ENSPANG00000026115	0	0	5	0	0	0	0	0	0	0	0	0	0	0	0	0	0	0	0	0	1	0	0	0	0	0	0	0	0	0	0	0	0	0	1	0	0	0	0	0	0	0	0	0	1
185	A_23_P76386	SLC6A12	ENSG00000111181	ENSPANG00000010020	0	1	3	0	0	0	0	0	1	0	0	0	0	0	0	0	0	0	0	0	0	0	0	0	0	0	0	0	0	0	0	0	0	0	0	0	1	0	0	0	0	0	0	0	1
186	A_24_P363134	TRIM36	ENSG00000152503	ENSPANG00000012019	0	0	2	0	0	0	0	0	0	0	0	0	0	0	0	0	0	0	0	0	0	0	0	0	0	0	0	0	0	0	0	1	0	0	0	0	0	0	0	0	0	0	0	0	0
187	A_24_P388659	ARHGAP24	ENSG00000138639	ENSPANG00000008484	0	0	3	0	0	0	1	0	0	0	0	0	0	0	0	0	0	0	0	0	0	0	0	0	0	0	0	0	0	0	0	0	0	0	0	0	0	1	0	0	0	0	0	0	0
188	A_24_P921086	CAPN8	ENSG00000203697	ENSPANG00000005933	0	0	0	0	0	0	0	0	0	0	0	0	0	0	0	0	0	0	0	0	0	0	0	0	0	0	0	0	0	0	0	0	0	0	0	0	0	0	0	0	0	0	0	0	0
190	A_23_P87580	ANP32D	ENSG00000139223	ENSPANG00000016536	0	0	5	0	1	0	0	1	0	0	0	0	0	0	0	0	0	0	0	0	0	0	0	0	0	0	0	0	0	0	0	0	0	0	0	0	0	0	0	1	0	0	0	0	1
191	A_23_P154507	ITGB1BP1	ENSG00000119185	ENSPANG00000016797	1	0	3	0	0	0	0	0	0	0	0	0	0	0	0	0	0	0	0	0	0	0	0	0	0	0	0	0	0	0	0	0	0	0	0	0	0	0	0	0	0	0	0	0	0
192	A_23_P345678	FANCD2	ENSG00000144554	ENSPANG00000026292	0	0	2	0	1	0	0	0	0	0	0	0	0	0	0	0	0	0	0	0	0	0	0	0	0	0	0	0	0	0	0	0	0	0	0	0	0	0	0	0	0	0	0	0	0
194	A_24_P73178	PRR13	ENSG00000205352	ENSPANG00000010565	0	1	3	0	0	0	0	0	0	0	0	1	0	0	0	0	0	0	0	0	0	0	0	0	0	0	0	0	0	0	0	0	0	0	0	0	0	0	0	0	0	0	0	0	0
195	A_24_P73178	PRR13	ENSG00000205352	ENSPANG00000022134	0	1	2	0	0	0	0	0	0	0	0	0	0	0	0	0	0	0	0	0	0	0	0	0	0	0	0	0	0	0	0	0	0	0	1	0	0	1	0	0	0	0	0	0	0
196	A_24_P56252	PPP1R12A	ENSG00000058272	ENSPANG00000026354	0	0	9	1	0	0	0	0	0	0	0	0	0	0	0	0	0	0	0	0	1	0	0	0	0	0	0	0	0	0	0	1	0	0	1	0	0	1	0	0	0	0	1	0	0
197	A_24_P193027	APOF	ENSG00000175336	ENSPANG00000014071	0	0	0	0	0	0	0	0	0	0	0	0	0	0	0	0	0	0	0	0	0	0	0	0	0	0	0	0	0	0	0	0	0	0	0	0	0	0	0	0	0	0	0	0	0
198	A_23_P68040	PCBP1	ENSG00000169564	ENSPANG00000011314	0	0	11	0	0	0	0	0	0	0	0	0	0	0	0	0	0	0	1	1	0	0	1	0	0	0	0	0	0	0	0	1	0	0	0	0	0	0	0	0	0	0	0	0	0
199	A_23_P107173	MEOX1	ENSG00000005102	ENSPANG00000021370	0	0	1	0	0	0	0	0	0	0	0	0	0	0	0	0	0	0	0	0	1	0	0	0	0	0	0	0	0	0	0	0	0	0	0	0	0	0	0	0	0	0	0	0	0
200	A_23_P73160	LRCH3	ENSG00000186001	ENSPANG00000025311	0	0	7	1	0	0	0	0	0	0	0	0	0	0	0	0	0	1	0	0	0	0	0	0	0	0	1	0	0	0	0	1	0	0	0	0	0	1	0	0	0	0	0	0	0
201	A_23_P94095	ANKRD46	ENSG00000186106	ENSPANG00000000325	0	0	4	0	0	0	1	0	0	0	0	0	0	0	0	1	0	0	0	0	0	0	0	0	0	0	0	0	0	0	0	0	0	0	0	0	0	0	0	0	0	0	0	0	0
202	A_24_P386334	SH3GLB2	ENSG00000148341	ENSPANG00000025927	0	0	18	0	0	0	0	0	0	0	0	1	0	1	0	0	1	0	0	1	1	0	0	0	1	0	1	0	0	0	0	0	1	0	1	0	0	0	0	0	0	0	1	0	1
203	A_23_P306655	AMIGO3	ENSG00000176020	ENSPANG00000004369	0	0	5	1	0	0	0	1	0	0	0	0	0	0	0	1	0	0	0	0	0	0	0	0	0	0	0	0	0	0	0	0	0	0	0	0	0	0	0	0	0	0	0	0	1
204	A_23_P697	KCND3	ENSG00000171385	ENSPANG00000009312	0	0	3	1	0	0	0	0	0	0	0	0	0	0	0	0	0	0	0	0	0	0	0	0	0	0	0	0	0	0	0	1	0	0	0	0	0	0	0	0	0	0	0	0	0
205	A_32_P225604	RPL5	ENSG00000122406	ENSPANG00000017672	0	0	3	0	0	0	0	0	0	0	0	0	0	0	0	0	0	0	0	0	0	0	0	0	0	0	0	0	0	0	0	0	0	0	1	0	1	0	0	0	0	0	0	0	0
206	A_23_P90804	MAP4K4	ENSG00000071054	ENSPANG00000016468	0	0	4	0	0	0	0	0	0	0	0	0	0	0	0	1	0	0	0	0	0	0	0	0	0	0	1	0	0	0	0	0	0	0	0	0	0	1	0	0	0	0	0	0	0
207	A_24_P109272	ADD1	ENSG00000087274	ENSPANG00000018890	0	0	2	0	0	0	0	0	0	0	0	0	0	0	0	0	0	0	0	0	0	0	0	0	0	0	0	0	0	0	0	0	0	0	0	0	0	0	0	0	0	0	0	0	0
208	A_23_P207719	GOSR2	ENSG00000108433	ENSPANG00000021202	0	0	3	0	0	0	0	0	0	0	0	0	0	0	0	1	0	0	0	0	0	0	0	0	0	0	0	0	0	0	0	0	0	0	0	0	0	0	0	0	0	0	0	0	0
209	A_23_P38584	KRT27	ENSG00000171446	ENSPANG00000021625	0	0	1	0	0	0	0	0	0	0	0	0	0	0	0	1	0	0	0	0	0	0	0	0	0	0	0	0	0	0	0	0	0	0	0	0	0	0	0	0	0	0	0	0	0
210	A_24_P414419	HADH	ENSG00000138796	ENSPANG00000009529	0	0	5	0	0	0	0	0	0	0	0	0	0	0	0	0	0	0	0	0	0	0	0	0	0	1	0	0	0	1	0	0	0	0	0	1	0	0	0	0	0	0	0	0	0
211	A_23_P82206	ECHDC1	ENSG00000093144	ENSPANG00000020687	0	0	8	0	0	0	0	0	0	0	0	1	0	0	0	0	0	1	0	0	0	0	0	0	0	0	0	0	0	0	0	0	1	1	1	0	0	1	0	0	0	0	0	0	0
213	A_32_P515088	KDSR	ENSG00000119537	ENSPANG00000013366	0	0	5	0	0	0	1	0	0	0	0	1	0	0	0	0	0	0	0	0	0	0	0	0	0	0	0	0	0	0	0	0	0	0	0	0	0	0	0	0	0	0	0	0	0
214	A_23_P94053	TRRAP	ENSG00000196367	ENSPANG00000006931	0	0	6	0	1	0	0	0	0	0	0	0	0	0	0	0	0	0	0	0	0	0	0	0	0	0	0	0	0	0	0	1	1	0	0	0	0	0	0	0	0	0	0	0	1
215	A_32_P48949	C9orf129	ENSG00000204352	ENSPANG00000024701	0	0	1	0	0	0	0	0	0	0	0	0	0	0	0	0	0	0	0	0	0	0	0	0	0	0	0	0	0	0	0	0	1	0	0	0	0	0	0	0	0	0	0	0	0
217	A_24_P934528	BTN2A1	ENSG00000112763	ENSPANG00000019369	0	0	2	0	0	0	0	0	0	0	0	1	0	0	0	0	0	0	0	0	0	0	0	0	0	0	0	0	0	0	0	0	0	0	0	0	0	0	0	0	0	0	0	0	0
218	A_32_P98435	PCMTD1	ENSG00000168300	ENSPANG00000013158	0	0	8	0	0	0	1	0	0	0	0	1	0	0	0	0	0	1	0	0	0	0	1	0	0	0	0	0	0	0	0	0	0	0	1	0	0	1	0	0	0	0	0	0	0
219	A_23_P61487	LRRC20	ENSG00000172731	ENSPANG00000022262	0	0	3	0	0	0	0	0	0	0	0	1	0	0	0	0	0	0	0	0	0	0	0	0	0	0	0	0	0	0	0	0	1	0	1	0	0	0	0	0	0	0	0	0	0
220	A_23_P35591	EXOSC1	ENSG00000171311	ENSPANG00000021324	0	0	6	0	0	0	0	0	0	0	0	0	0	0	0	0	0	0	0	0	0	0	1	0	0	0	0	0	0	0	0	0	0	0	0	0	0	1	0	0	0	0	0	0	0
221	A_32_P459423	FUNDC2	ENSG00000165775	ENSPANG00000004381	1	0	2	0	0	0	0	0	0	0	0	0	0	0	0	1	0	0	0	0	0	0	0	0	0	0	0	0	0	0	0	0	0	0	0	0	0	0	1	0	0	0	0	0	0
224	A_23_P41255	G3BP2	ENSG00000138757	ENSPANG00000020312	0	0	5	0	0	0	0	0	0	0	0	1	0	0	0	0	0	0	0	0	0	0	0	0	0	0	0	0	0	0	0	0	0	0	0	0	0	1	0	0	0	0	0	0	0
225	A_32_P453971	SYT9	ENSG00000170743	ENSPANG00000017377	0	0	2	0	0	0	0	0	0	0	0	0	1	0	0	0	0	0	0	0	0	0	0	0	0	0	0	0	0	0	0	0	0	0	0	0	0	0	0	0	0	0	0	0	0
226	A_24_P253454	RGMA	ENSG00000182175	ENSPANG00000011172	0	0	5	0	0	1	0	0	0	0	0	0	0	0	0	0	0	0	0	1	0	0	0	0	0	0	0	0	0	0	0	0	1	0	0	0	0	0	0	0	0	0	0	0	0
227	A_24_P242204	SEPT6	ENSG00000125354	ENSPANG00000000899	0	1	5	1	0	0	0	0	0	0	0	0	0	0	0	0	0	0	0	0	1	0	0	0	0	0	0	0	0	1	0	0	0	0	0	0	0	0	0	0	0	0	1	0	0
228	A_24_P138556	EIF2S1	ENSG00000134001	ENSPANG00000017559	0	0	9	0	0	0	0	0	0	1	0	1	0	0	0	0	0	0	0	0	1	0	0	0	0	1	0	0	0	0	0	0	1	0	0	0	0	0	0	0	1	0	1	0	0
229	A_23_P209055	CD22	ENSG00000012124	ENSPANG00000013639	0	0	2	0	0	0	0	0	0	0	0	0	0	1	0	0	0	0	0	0	0	0	0	0	0	0	0	0	0	0	0	0	0	0	0	0	0	0	0	0	0	0	0	0	1
230	A_23_P208334	PDE4A	ENSG00000065989	ENSPANG00000007730	0	0	3	0	0	0	1	0	0	0	0	0	0	0	0	0	0	0	1	0	0	0	0	0	0	1	0	0	0	0	0	0	0	0	0	0	0	0	0	0	0	0	0	0	0
231	A_23_P139162	CD6	ENSG00000013725	ENSPANG00000003105	0	0	0	0	0	0	0	0	0	0	0	0	0	0	0	0	0	0	0	0	0	0	0	0	0	0	0	0	0	0	0	0	0	0	0	0	0	0	0	0	0	0	0	0	0
232	A_24_P926410	PAH	ENSG00000171759	ENSPANG00000004048	0	0	1	0	0	0	0	0	0	0	0	0	0	0	0	0	0	0	0	0	0	0	0	0	0	0	0	0	0	0	0	0	0	0	0	0	0	0	0	0	0	0	0	0	0
233	A_23_P161909	MS4A3	ENSG00000149516	ENSPANG00000010801	0	0	0	0	0	0	0	0	0	0	0	0	0	0	0	0	0	0	0	0	0	0	0	0	0	0	0	0	0	0	0	0	0	0	0	0	0	0	0	0	0	0	0	0	0
234	A_23_P38689	GNAL	ENSG00000141404	ENSPANG00000005629	0	0	4	1	0	0	0	0	0	0	0	0	0	0	0	0	0	0	0	0	0	0	0	0	0	0	0	0	0	0	0	0	0	0	0	1	0	1	0	0	0	0	0	0	0
235	A_24_P68342	COL4A1	ENSG00000187498	ENSPANG00000004421	0	0	5	0	0	0	0	0	0	0	0	0	0	0	0	0	0	0	0	0	1	0	1	0	0	0	0	0	0	0	0	0	0	0	1	0	0	0	0	0	0	0	0	0	0
236	A_24_P176284	BBS4	ENSG00000140463	ENSPANG00000016160	0	0	5	0	1	0	1	0	0	0	0	1	0	0	0	1	0	0	0	0	0	0	0	0	0	0	0	0	0	0	0	0	0	1	0	0	0	0	0	0	0	0	0	0	0
237	A_23_P60259	TMEM38B	ENSG00000095209	ENSPANG00000025723	0	0	3	0	0	0	0	0	0	0	0	0	0	0	0	0	0	0	0	0	0	0	1	0	0	0	1	0	0	0	0	0	0	0	0	0	0	0	0	0	0	0	0	0	0
238	A_23_P367899	EPOR	ENSG00000187266	ENSPANG00000011443	0	0	10	1	1	0	0	0	0	0	0	1	0	0	0	0	0	0	0	0	1	0	0	0	1	0	0	0	0	0	0	0	0	0	0	0	0	0	0	0	0	1	0	0	0
239	A_24_P304449	MLEC	ENSG00000110917	ENSPANG00000024285	0	0	3	0	0	0	0	0	0	0	0	0	0	0	0	0	0	0	0	0	0	0	0	0	0	0	0	0	1	0	0	0	0	0	0	0	0	1	0	0	0	0	0	0	0
240	A_23_P210811	CD93	ENSG00000125810	ENSPANG00000018432	1	1	4	0	0	0	0	0	0	1	0	0	0	0	0	0	0	0	0	0	0	0	0	0	0	0	0	0	0	0	0	0	0	0	1	0	0	0	0	0	0	0	0	0	0
241	A_24_P128219	CHAT	ENSG00000070748	ENSPANG00000022655	0	0	1	0	0	0	0	0	0	0	0	0	0	0	0	1	0	0	0	0	0	0	0	0	0	0	0	0	0	0	0	0	0	0	0	0	0	0	0	0	0	0	0	0	0
242	A_23_P354953	TNPO2	ENSG00000105576	ENSPANG00000016857	0	0	5	0	0	0	0	0	0	0	0	0	0	0	0	0	0	0	1	0	0	0	0	0	0	0	0	0	0	0	0	0	1	0	0	0	0	0	0	0	0	0	0	0	1
243	A_24_P337846	PON1	ENSG00000005421	ENSPANG00000021008	0	0	0	0	0	0	0	0	0	0	0	0	0	0	0	0	0	0	0	0	0	0	0	0	0	0	0	0	0	0	0	0	0	0	0	0	0	0	0	0	0	0	0	0	0
244	A_23_P170608	TSPYL2	ENSG00000184205	ENSPANG00000008421	0	0	3	0	0	0	0	0	0	0	0	0	0	0	0	0	0	0	0	0	0	0	0	0	0	0	0	0	0	0	0	0	0	0	0	0	0	0	0	0	0	0	0	0	0
245	A_24_P102880	NAV1	ENSG00000134369	ENSPANG00000005199	0	0	4	0	0	0	0	0	0	0	0	0	0	0	0	0	0	0	0	0	0	0	0	0	0	0	0	0	0	0	0	0	0	0	0	0	0	1	0	0	0	0	0	1	1
246	A_23_P91430	PXMP4	ENSG00000101417	ENSPANG00000016747	0	0	6	0	0	0	0	0	0	0	0	1	0	0	0	0	0	1	0	0	0	0	0	0	0	0	0	0	0	0	0	0	0	0	1	0	0	0	0	0	0	0	0	0	0
247	A_23_P118306	DNAJA3	ENSG00000103423	ENSPANG00000005135	0	0	7	1	0	0	0	0	0	0	0	0	0	0	0	1	0	0	0	0	1	0	0	0	0	0	0	0	0	0	0	0	0	1	1	0	0	0	0	0	0	0	0	0	0
248	A_23_P68087	ATIC	ENSG00000138363	ENSPANG00000012147	1	1	2	0	0	1	0	0	0	0	0	0	0	0	0	0	0	0	0	0	0	1	0	0	0	0	0	0	0	0	0	0	0	0	0	0	0	0	0	0	0	0	0	0	0
249	A_24_P248863	ZCCHC4	ENSG00000168228	ENSPANG00000013373	0	1	3	0	0	0	0	0	0	0	0	0	0	0	0	0	0	0	0	0	0	0	1	0	0	0	1	0	0	0	0	0	0	0	0	0	0	0	0	0	0	0	0	0	0
254	A_23_P16262	MYBPC2	ENSG00000086967	ENSPANG00000017258	0	0	4	0	0	0	0	0	0	0	0	0	0	0	0	0	0	0	0	0	0	0	0	0	0	0	0	0	0	0	0	0	0	0	1	0	0	0	0	0	0	0	0	0	0
255	A_24_P161018	PARP14	ENSG00000173193	ENSPANG00000000522	0	0	4	0	0	1	0	0	0	0	0	0	0	0	0	0	0	0	0	0	0	0	0	0	0	0	1	0	0	0	0	0	0	0	0	0	0	1	0	0	0	0	0	0	0
256	A_23_P100074	AVEN	ENSG00000169857	ENSPANG00000019877	0	0	2	0	0	0	0	0	0	0	0	0	0	0	0	0	0	1	0	0	0	0	0	0	0	0	0	0	0	0	0	0	0	0	0	0	0	0	0	0	0	0	0	0	0
257	A_23_P328298	ODF2L	ENSG00000122417	ENSPANG00000025618	0	0	3	0	0	0	0	0	0	0	0	0	0	0	0	0	0	0	0	0	0	0	0	0	0	1	0	0	0	0	0	0	0	0	0	0	0	0	0	0	0	0	1	0	0
258	A_23_P3866	COTL1	ENSG00000103187	ENSPANG00000021500	0	0	4	0	0	0	0	0	0	0	0	0	0	0	0	0	1	0	0	0	0	0	0	0	0	0	0	0	0	0	0	1	0	0	0	0	0	0	0	0	0	0	0	0	1
259	A_24_P75072	SMUG1	ENSG00000123415	ENSPANG00000013482	0	0	13	0	0	0	0	0	0	0	0	1	0	0	0	0	1	0	0	0	0	0	0	0	0	0	1	0	0	0	0	1	1	0	1	0	0	0	0	0	0	0	0	0	0
260	A_24_P63537	ERAP1	ENSG00000164307	ENSPANG00000004373	0	0	9	1	0	0	1	0	0	0	0	0	0	0	0	1	0	0	0	0	0	0	0	0	0	0	1	0	0	0	0	0	0	0	1	0	0	1	0	0	0	0	0	0	0
261	A_32_P44657	ST13	ENSG00000100380	ENSPANG00000015759	0	0	10	0	0	0	0	0	0	0	0	1	0	0	0	1	0	0	0	0	1	0	0	0	0	0	1	0	0	0	0	0	0	0	1	1	0	0	0	0	0	0	0	0	0
262	A_23_P52278	KIF11	ENSG00000138160	ENSPANG00000021559	0	0	3	0	0	0	0	0	0	0	0	0	0	0	0	1	0	0	0	0	0	0	0	0	0	1	0	0	0	0	0	0	0	0	0	0	0	0	0	0	0	0	0	0	1
263	A_24_P827037	LRRC15	ENSG00000172061	ENSPANG00000011710	0	0	0	0	0	0	0	0	0	0	0	0	0	0	0	0	0	0	0	0	0	0	0	0	0	0	0	0	0	0	0	0	0	0	0	0	0	0	0	0	0	0	0	0	0
264	A_23_P57248	C20orf173	ENSG00000125975	ENSPANG00000011159	0	0	0	0	0	0	0	0	0	0	0	0	0	0	0	0	0	0	0	0	0	0	0	0	0	0	0	0	0	0	0	0	0	0	0	0	0	0	0	0	0	0	0	0	0
265	A_23_P93722	SDK1	ENSG00000146555	ENSPANG00000025137	0	0	8	0	0	0	0	0	0	0	0	0	0	0	0	0	0	0	1	0	0	0	0	0	0	0	0	0	0	0	0	0	1	0	0	0	0	0	0	0	0	0	0	0	1
266	A_32_P399546	ARNTL2	ENSG00000029153	ENSPANG00000004474	0	0	4	0	0	0	0	0	0	1	0	0	0	0	0	0	0	0	0	0	0	0	0	0	0	0	0	0	0	0	0	0	0	0	0	0	0	0	0	0	0	0	0	0	0
267	A_24_P97703	PAM	ENSG00000145730	ENSPANG00000010566	0	0	3	1	0	0	0	0	0	0	0	0	0	0	0	0	0	0	0	0	1	0	0	0	0	0	0	0	0	0	0	0	0	0	0	0	0	0	0	0	0	0	0	0	0
269	A_24_P232500	MRPL49	ENSG00000149792	ENSPANG00000004414	0	0	6	0	0	0	0	0	0	0	0	1	0	0	0	0	0	0	0	0	1	0	0	0	0	0	0	0	0	0	0	0	0	1	1	0	0	0	0	0	0	0	0	0	0
270	A_32_P11670	THSD7A	ENSG00000005108	ENSPANG00000006922	0	0	1	0	0	0	0	0	0	0	0	0	0	0	0	0	0	0	0	0	0	0	0	0	0	0	0	0	0	0	0	0	0	0	0	0	0	0	0	0	0	0	0	0	0
271	A_24_P108301	RTTN	ENSG00000176225	ENSPANG00000005969	0	0	3	0	0	0	0	0	0	0	0	0	0	0	0	0	0	0	0	0	0	0	0	0	0	0	1	0	0	0	0	1	0	0	0	0	0	1	0	0	0	0	0	0	0
272	A_24_P64653	METTL7B	ENSG00000170439	ENSPANG00000015541	0	0	7	0	0	0	0	0	0	0	0	1	0	0	0	0	0	0	0	0	0	0	0	0	0	0	1	0	0	0	0	1	1	0	0	0	0	0	0	0	0	0	0	0	1
273	A_23_P425766	KLHL32	ENSG00000186231	ENSPANG00000024390	0	0	4	0	0	0	0	0	0	0	0	1	0	0	0	1	0	0	0	0	0	0	0	0	0	0	1	0	0	0	0	0	0	0	0	0	0	0	0	0	0	0	0	0	0
274	A_23_P61778	NXN	ENSG00000167693	ENSPANG00000024614	0	0	9	0	1	0	0	0	0	0	1	0	0	0	0	0	0	0	0	0	0	0	1	0	0	0	0	0	0	0	0	0	0	1	1	0	0	0	0	0	0	0	0	0	1
275	A_23_P28057	THOP1	ENSG00000172009	ENSPANG00000018866	0	0	18	1	1	0	0	0	0	1	0	0	0	0	0	0	1	0	1	0	1	0	0	0	0	1	0	0	0	0	0	0	1	0	1	0	0	0	0	0	0	0	0	0	1
276	A_23_P113441	SHQ1	ENSG00000144736	ENSPANG00000002881	0	0	2	0	0	0	0	0	0	0	0	0	0	0	0	0	0	0	0	0	0	0	0	0	0	0	0	0	0	0	0	1	0	0	0	0	0	0	0	0	0	0	1	0	0
277	A_24_P273253	AHNAK2	ENSG00000185567	ENSPANG00000007367	0	0	1	0	0	0	0	0	0	0	0	0	0	0	0	1	0	0	0	0	0	0	0	0	0	0	0	0	0	0	0	0	0	0	0	0	0	0	0	0	0	0	0	0	0
278	A_23_P210538	ELMO2	ENSG00000062598	ENSPANG00000020557	0	0	4	0	0	0	0	0	0	0	0	0	0	0	0	0	0	0	0	0	0	0	0	0	0	0	0	0	0	0	0	0	0	1	0	0	0	1	0	0	0	0	0	0	0
279	A_23_P83599	PRKAR1B	ENSG00000188191	ENSPANG00000022605	0	0	0	0	0	0	0	0	0	0	0	0	0	0	0	0	0	0	0	0	0	0	0	0	0	0	0	0	0	0	0	0	0	0	0	0	0	0	0	0	0	0	0	0	0
281	A_23_P129413	DPEP3	ENSG00000141096	ENSPANG00000009391	0	0	1	0	0	0	0	0	0	0	0	0	0	0	0	0	0	0	0	0	0	0	0	0	0	0	0	0	0	0	0	0	0	0	0	0	0	0	0	0	0	0	0	0	0
282	A_32_P83845	HEY1	ENSG00000164683	ENSPANG00000018687	0	0	3	0	0	0	0	0	0	0	0	1	0	0	0	0	0	0	0	0	1	0	0	0	0	0	0	0	0	0	0	0	0	0	0	0	0	0	0	0	0	0	0	0	0
283	A_24_P69784	PACS1	ENSG00000175115	ENSPANG00000002372	0	0	4	0	0	0	1	0	0	0	0	0	0	0	0	0	0	0	0	0	0	0	0	0	0	0	0	0	0	0	0	0	1	0	0	0	0	0	0	0	0	0	0	0	1
284	A_24_P381136	PACSIN3	ENSG00000165912	ENSPANG00000007979	0	0	8	0	0	0	0	0	0	0	0	0	0	0	0	0	0	0	0	1	1	0	0	0	0	0	0	0	0	0	0	1	0	0	0	0	0	1	0	0	0	0	1	0	1
285	A_23_P142849	RND3	ENSG00000115963	ENSPANG00000015939	0	0	5	0	0	0	1	0	0	0	0	0	0	0	0	0	0	0	0	0	0	0	0	0	0	0	0	0	0	1	0	0	0	0	0	0	0	1	0	1	0	0	0	0	0
286	A_23_P207879	CARD14	ENSG00000141527	ENSPANG00000019673	0	0	1	0	0	0	0	0	0	0	0	0	0	0	0	0	0	0	0	0	0	0	1	0	0	0	0	0	0	0	0	0	0	0	0	0	0	0	0	0	0	0	0	0	0
287	A_24_P179351	TPT1	ENSG00000133112	ENSPANG00000005716	0	0	7	0	0	0	0	0	0	0	0	1	0	1	0	0	0	0	0	0	0	0	1	0	0	1	0	0	0	0	0	0	0	0	0	0	0	1	0	0	0	0	0	0	0
288	A_24_P354615	MTMR12	ENSG00000150712	ENSPANG00000016239	0	0	4	1	0	0	0	0	0	0	0	0	0	0	0	0	0	0	0	0	0	0	0	0	0	0	0	0	0	0	0	0	0	1	0	0	0	0	0	0	0	0	0	0	1
289	A_24_P259083	SIRPA	ENSG00000198053	ENSPANG00000015149	0	0	6	0	0	0	0	1	0	0	0	0	0	0	0	0	0	0	1	0	0	0	0	0	0	0	1	0	0	0	0	1	0	0	0	0	0	0	0	0	0	0	0	0	1
290	A_23_P26890	MMP28	ENSG00000271447	ENSPANG00000022977	1	0	6	0	0	1	0	1	0	0	0	1	0	0	0	1	0	0	0	0	0	0	0	0	0	0	0	0	0	0	0	0	0	0	0	0	0	0	0	0	0	0	1	0	0
291	A_23_P7194	LGI2	ENSG00000153012	ENSPANG00000016910	0	0	5	0	0	0	1	1	0	0	0	0	1	0	0	0	0	0	0	0	0	0	0	0	0	0	0	0	0	0	0	0	0	0	1	0	0	0	0	0	0	0	0	0	0
292	A_23_P214026	FBN2	ENSG00000138829	ENSPANG00000008220	0	0	1	0	0	0	0	0	0	0	0	0	0	0	0	0	0	0	0	0	0	0	0	0	0	0	0	0	0	0	0	0	0	0	0	0	0	0	0	0	0	0	1	0	0
295	A_23_P27247	MED13	ENSG00000108510	ENSPANG00000022177	0	0	2	0	0	0	0	0	0	0	0	0	0	0	0	0	0	0	0	0	0	0	0	0	0	0	1	0	0	0	0	0	0	0	0	0	0	0	0	0	0	0	0	0	0
296	A_24_P934594	AKAP8L	ENSG00000011243	ENSPANG00000009516	0	0	7	0	0	0	0	1	0	0	0	0	0	0	0	0	0	0	0	0	1	0	0	0	0	0	0	0	0	0	0	0	0	0	0	0	0	0	1	0	0	0	1	0	0
297	A_32_P116660	RBM43	ENSG00000184898	ENSPANG00000009533	0	1	14	0	1	0	0	1	0	1	0	0	0	0	0	0	1	0	1	0	1	0	0	0	0	1	1	0	0	0	0	0	1	0	0	0	0	0	0	0	0	0	0	0	0
298	A_23_P332413	SLFN13	ENSG00000154760	ENSPANG00000022995	0	0	0	0	0	0	0	0	0	0	0	0	0	0	0	0	0	0	0	0	0	0	0	0	0	0	0	0	0	0	0	0	0	0	0	0	0	0	0	0	0	0	0	0	0
299	A_23_P12928	SLC5A12	ENSG00000148942	ENSPANG00000015045	0	0	0	0	0	0	0	0	0	0	0	0	0	0	0	0	0	0	0	0	0	0	0	0	0	0	0	0	0	0	0	0	0	0	0	0	0	0	0	0	0	0	0	0	0
300	A_23_P11841	ATP2B4	ENSG00000058668	ENSPANG00000012283	0	0	4	0	0	0	0	0	0	0	0	0	0	0	0	1	0	0	0	0	0	0	0	0	0	0	0	0	0	0	0	0	0	0	0	0	0	1	0	0	0	0	0	0	0
302	A_23_P163992	GRB7	ENSG00000141738	ENSPANG00000021741	0	0	6	0	0	0	0	0	0	0	0	1	0	0	0	0	0	0	1	0	0	0	1	0	1	0	0	0	0	0	0	0	0	0	0	0	0	0	0	0	0	0	0	0	0
303	A_23_P308800	GLS	ENSG00000115419	ENSPANG00000026372	0	0	7	0	0	0	0	0	0	0	0	1	0	0	1	0	0	1	0	0	1	0	0	0	1	0	0	0	0	0	0	0	0	0	0	0	0	0	0	0	0	0	0	0	0
304	A_23_P202067	KIN	ENSG00000151657	ENSPANG00000023407	0	0	6	0	0	0	0	0	0	0	0	1	0	0	0	0	0	0	1	0	0	0	0	0	0	0	0	0	0	0	0	0	0	0	1	0	0	0	0	0	0	0	0	0	0
305	A_23_P344421	ROBO4	ENSG00000154133	ENSPANG00000009754	0	0	5	0	0	0	0	0	0	1	0	1	0	0	0	0	0	0	0	0	0	0	0	1	0	0	0	0	0	0	0	0	0	0	1	0	0	0	0	0	0	0	0	0	0
306	A_23_P320159	TCEANC	ENSG00000176896	ENSPANG00000011283	0	0	3	0	0	0	0	0	0	0	0	0	0	0	1	0	0	0	0	0	0	1	0	0	0	0	0	0	0	0	0	0	0	0	0	0	0	0	0	0	0	0	0	0	0
307	A_23_P92424	UTP3	ENSG00000132467	ENSPANG00000008263	0	0	3	0	0	0	0	0	0	0	0	0	0	0	0	0	0	0	0	0	0	0	0	0	0	0	0	0	0	0	0	0	0	0	1	0	0	0	0	0	0	0	0	0	0
308	A_23_P12113	FLVCR1	ENSG00000162769	ENSPANG00000015223	0	0	4	0	0	0	0	0	0	0	0	1	0	0	0	0	1	0	0	0	0	0	0	0	0	0	0	0	0	0	0	0	0	0	0	1	0	0	0	0	0	0	0	0	1
309	A_23_P120103	KCNS3	ENSG00000170745	ENSPANG00000010367	0	0	2	0	0	0	0	0	0	0	0	0	0	0	0	0	0	0	0	0	0	0	0	0	0	0	0	0	0	1	0	0	0	0	0	0	0	0	0	0	0	0	0	0	0
310	A_32_P505133	C19orf47	ENSG00000160392	ENSPANG00000006757	0	0	14	0	0	0	0	0	0	1	0	1	0	0	0	0	0	1	0	1	0	0	0	0	0	0	0	0	0	0	0	1	1	1	1	0	0	0	0	0	0	0	0	0	1
311	A_32_P208654	PIWIL2	ENSG00000197181	ENSPANG00000018061	0	0	2	0	0	0	0	0	0	0	0	0	0	0	0	0	0	1	0	0	0	0	0	0	0	0	0	0	0	0	0	0	0	0	0	0	0	0	0	0	0	0	0	0	1
312	A_24_P14260	CARD8	ENSG00000105483	ENSPANG00000004990	0	0	4	0	0	0	1	0	0	1	0	0	0	0	1	0	0	0	0	0	0	0	0	0	0	0	0	0	0	0	0	0	0	0	0	0	0	0	0	0	0	0	0	0	0
313	A_24_P14260	CARD8	ENSG00000105483	ENSPANG00000023954	0	0	1	0	0	0	0	0	0	1	0	0	0	0	0	0	0	0	0	0	0	0	0	0	0	0	0	0	0	0	0	0	0	0	0	0	0	0	0	0	0	0	0	0	0
315	A_24_P702813	XPR1	ENSG00000143324	ENSPANG00000021906	0	0	3	0	0	0	0	0	0	0	0	0	0	0	0	0	0	0	0	0	0	0	0	0	0	0	0	0	0	0	0	0	0	0	0	0	0	1	0	0	0	0	0	0	0
316	A_23_P85004	DIAPH2	ENSG00000147202	ENSPANG00000012218	0	0	4	1	0	0	0	0	0	0	0	0	0	0	0	0	0	0	0	0	0	0	0	0	0	0	0	0	0	0	0	0	0	0	0	0	0	1	0	0	0	0	0	0	0
317	A_23_P126735	IL10	ENSG00000136634	ENSPANG00000014787	0	0	2	0	0	0	0	0	0	0	0	0	0	0	0	0	0	0	0	0	0	0	0	0	0	0	0	0	0	0	0	0	0	0	0	0	0	0	0	0	0	0	0	0	0
318	A_24_P25080	CBWD5	ENSG00000147996	ENSPANG00000025116	0	0	7	0	0	0	0	0	0	1	0	1	0	0	0	0	0	0	0	0	0	0	1	0	0	1	0	0	1	0	0	0	0	0	0	0	0	0	0	0	0	0	0	0	0
319	A_23_P306148	PML	ENSG00000140464	ENSPANG00000016054	0	0	12	0	1	0	0	0	0	1	0	0	0	0	0	0	1	0	1	0	1	0	0	0	0	1	0	0	0	1	0	1	0	0	0	0	0	0	0	0	0	0	0	0	1
320	A_23_P29318	SAMM50	ENSG00000100347	ENSPANG00000017138	0	0	6	0	0	0	0	0	0	0	0	0	0	0	0	0	0	0	0	0	0	0	0	0	0	0	1	0	0	0	0	0	0	0	0	1	0	0	0	1	0	0	0	0	0
321	A_23_P107247	CACNA1G	ENSG00000006283	ENSPANG00000022468	0	0	2	0	0	0	0	0	0	0	0	0	0	0	0	0	0	0	0	0	0	0	0	0	0	0	0	0	0	0	0	0	0	0	0	0	0	0	0	0	0	0	0	0	1
322	A_24_P124550	CCND1	ENSG00000110092	ENSPANG00000018412	0	0	5	0	0	0	0	0	0	0	0	0	0	0	0	0	0	0	0	0	1	0	0	0	0	0	0	0	0	0	0	0	0	0	0	1	0	1	0	1	0	0	0	0	0
323	A_23_P256956	KIF20A	ENSG00000112984	ENSPANG00000007094	0	0	1	0	0	0	0	0	0	0	0	0	0	0	0	1	0	0	0	0	0	0	0	0	0	0	0	0	0	0	0	0	0	0	0	0	0	0	0	0	0	0	0	0	0
324	A_23_P4592	SIGLEC6	ENSG00000105492	ENSPANG00000018716	0	0	2	0	0	0	1	0	0	0	0	0	0	0	0	0	0	0	0	0	0	0	0	0	0	0	0	0	0	0	0	0	0	0	0	0	0	0	0	0	0	0	0	0	0
325	A_24_P311694	MAML1	ENSG00000161021	ENSPANG00000009297	0	0	8	0	0	0	0	0	0	0	0	0	0	1	0	0	0	1	0	0	0	0	0	0	0	1	0	0	0	0	0	0	0	0	0	0	0	0	1	0	0	0	0	1	0
326	A_24_P302802	PCCB	ENSG00000114054	ENSPANG00000010313	0	0	3	0	1	0	0	0	0	0	0	0	0	0	0	0	0	0	0	0	0	0	0	0	0	0	0	0	0	0	0	0	0	0	0	0	0	0	0	0	0	0	0	0	0
327	A_23_P119214	TIMM44	ENSG00000104980	ENSPANG00000025880	0	0	13	0	0	0	0	0	0	1	0	0	0	0	0	0	1	0	0	0	1	0	1	0	0	0	0	0	0	1	0	0	0	0	1	0	0	0	0	0	0	0	0	0	1
328	A_23_P214059	NR3C1	ENSG00000113580	ENSPANG00000003021	0	0	3	0	0	0	0	0	0	0	0	0	0	0	0	0	0	0	0	0	0	0	0	0	0	0	0	0	0	0	0	0	0	0	0	0	0	0	0	0	0	0	0	0	0
329	A_23_P82296	GNB2	ENSG00000172354	ENSPANG00000018442	0	0	18	0	1	0	0	0	0	0	0	0	0	1	0	0	1	0	0	0	1	0	0	0	0	1	1	0	0	0	0	1	1	1	1	0	0	0	0	0	0	0	1	0	1
330	A_24_P346886	NDUFB8	ENSG00000166136	ENSPANG00000001479	0	0	3	0	0	0	0	0	0	0	0	1	0	0	0	0	0	0	0	0	0	0	1	0	0	0	0	0	0	0	0	0	0	0	0	0	0	0	0	0	0	0	0	0	0
331	A_24_P346886	NDUFB8	ENSG00000166136	ENSPANG00000016501	0	0	0	0	0	0	0	0	0	0	0	0	0	0	0	0	0	0	0	0	0	0	0	0	0	0	0	0	0	0	0	0	0	0	0	0	0	0	0	0	0	0	0	0	0
332	A_32_P64570	KANK1	ENSG00000107104	ENSPANG00000025125	0	0	4	0	0	0	0	0	1	0	0	0	0	0	0	0	0	0	0	0	0	0	0	0	0	0	0	0	0	0	0	1	1	0	0	0	0	0	0	0	0	0	0	0	0
333	A_23_P71389	MTMR9	ENSG00000104643	ENSPANG00000004962	0	0	1	0	0	0	0	0	0	0	0	0	0	0	0	0	0	1	0	0	0	0	0	0	0	0	0	0	0	0	0	0	0	0	0	0	0	0	0	0	0	0	0	0	0
334	A_23_P209215	STAM2	ENSG00000115145	ENSPANG00000025044	0	0	11	0	0	0	0	1	0	0	0	0	0	0	0	0	0	0	0	0	1	0	1	0	0	0	0	0	0	1	0	0	0	0	0	0	0	1	0	1	0	0	1	0	0
335	A_23_P371758	SDR9C7	ENSG00000170426	ENSPANG00000024376	0	0	0	0	0	0	0	0	0	0	0	0	0	0	0	0	0	0	0	0	0	0	0	0	0	0	0	0	0	0	0	0	0	0	0	0	0	0	0	0	0	0	0	0	0
337	A_23_P167674	F12	ENSG00000131187	ENSPANG00000008365	1	1	4	0	0	0	0	0	0	0	0	0	0	0	0	0	0	1	1	0	0	0	0	0	0	0	0	0	0	0	0	0	0	0	0	0	0	0	0	1	0	0	0	0	0
338	A_24_P203689	KIF7	ENSG00000166813	ENSPANG00000011178	0	0	8	0	0	0	0	0	0	1	0	0	0	0	0	0	0	0	0	0	0	0	0	0	1	0	0	0	0	0	0	1	1	0	0	0	0	0	0	0	0	0	1	1	0
339	A_23_P138435	ZMIZ1	ENSG00000108175	ENSPANG00000022505	0	0	11	0	0	0	0	0	0	0	0	0	0	1	0	0	0	0	0	0	0	0	0	0	0	1	0	0	0	0	0	0	0	0	1	0	0	0	0	0	0	0	1	1	1
340	A_23_P428248	TTC21A	ENSG00000168026	ENSPANG00000015970	0	1	4	0	0	0	0	1	0	0	0	0	0	0	0	0	0	0	0	0	0	0	0	0	0	0	0	0	0	0	0	0	0	0	1	0	0	0	0	0	0	0	0	0	0
341	A_23_P118353	SRP68	ENSG00000167881	ENSPANG00000020043	0	0	4	0	0	0	0	0	0	0	0	0	0	0	0	0	0	0	0	0	0	0	0	0	0	1	0	0	0	0	0	0	0	0	0	0	0	0	0	0	0	0	0	0	0
343	A_23_P132822	XRN1	ENSG00000114127	ENSPANG00000010638	0	0	6	0	0	0	0	0	0	0	0	0	0	0	0	0	0	0	0	0	0	0	0	0	0	0	0	0	0	0	0	0	0	0	1	0	0	1	0	0	0	0	0	0	0
345	A_23_P130418	NDUFV2	ENSG00000178127	ENSPANG00000008383	1	0	1	0	0	0	0	0	0	1	0	0	0	0	0	0	0	0	0	0	0	0	0	0	0	0	0	0	0	0	0	0	0	0	0	0	0	0	0	0	0	0	0	0	0
346	A_23_P140074	PROZ	ENSG00000126231	ENSPANG00000004418	0	0	1	0	0	0	0	0	0	0	0	0	0	0	0	0	0	0	0	0	0	0	0	0	0	0	0	0	0	0	0	0	0	0	0	0	0	0	0	0	0	0	0	0	0
347	A_23_P213959	PPARGC1B	ENSG00000155846	ENSPANG00000009512	0	0	9	1	0	0	1	0	0	0	0	0	0	1	0	0	1	0	1	0	1	0	1	0	0	0	0	0	0	0	0	0	0	0	1	0	0	0	0	0	0	0	0	0	1
348	A_24_P917650	COQ2	ENSG00000173085	ENSPANG00000009980	0	0	2	0	0	0	0	0	0	0	0	1	0	0	0	0	0	0	0	0	0	0	0	0	0	0	0	0	0	0	0	0	0	0	0	0	0	0	0	0	0	0	0	0	0
349	A_24_P159948	ARFRP1	ENSG00000101246	ENSPANG00000025599	0	0	9	0	1	0	0	0	0	0	0	1	0	0	0	0	0	0	0	0	0	0	0	0	0	0	1	0	0	0	0	1	0	0	0	0	0	0	0	0	0	0	1	0	1
350	A_23_P118122	RGS11	ENSG00000076344	ENSPANG00000000729	0	0	3	0	0	0	0	0	0	1	0	0	0	0	0	0	0	0	0	0	0	0	0	0	0	0	0	0	0	0	0	0	0	0	0	0	0	0	0	0	0	0	1	0	0
351	A_23_P135184	RALGDS	ENSG00000160271	ENSPANG00000018172	0	0	6	0	0	0	0	0	0	0	0	1	0	1	0	0	0	0	1	1	0	0	0	0	0	0	0	0	0	0	0	0	1	0	0	0	0	0	0	0	0	0	0	0	0
352	A_23_P212688	MECOM	ENSG00000085276	ENSPANG00000001637	0	0	5	0	0	0	0	0	0	0	0	0	0	0	0	0	0	0	1	0	0	0	0	0	0	0	0	0	0	0	0	0	1	1	0	0	1	0	0	0	0	0	0	0	0
353	A_23_P202501	RNLS	ENSG00000184719	ENSPANG00000021898	0	0	2	0	0	0	0	0	0	0	1	0	0	0	0	0	0	0	0	0	0	0	0	0	0	0	0	0	0	0	0	0	0	0	0	0	0	1	0	0	0	0	0	0	0
354	A_23_P343808	SOS1	ENSG00000115904	ENSPANG00000016917	0	0	6	0	0	0	0	0	0	0	0	0	0	0	0	0	0	1	0	0	0	0	0	0	0	0	0	0	0	0	0	0	0	0	0	0	0	1	0	0	0	0	0	0	0
355	A_24_P11315	OLFML3	ENSG00000116774	ENSPANG00000015794	0	0	2	0	0	0	0	0	0	0	0	0	0	0	0	0	0	0	1	0	0	0	1	0	0	0	0	0	0	0	0	0	0	0	0	0	0	0	0	0	0	0	0	0	0
356	A_24_P271527	JOSD1	ENSG00000100221	ENSPANG00000020418	0	0	2	0	0	0	0	0	0	0	0	0	0	0	0	0	0	0	0	0	0	0	0	0	0	0	0	0	0	0	0	0	0	0	0	0	0	0	0	0	0	0	0	0	0
357	A_23_P117416	BRF1	ENSG00000185024	ENSPANG00000021761	0	0	13	0	1	0	0	0	0	0	0	0	0	0	0	0	0	0	1	0	0	0	0	0	0	1	0	0	0	0	0	0	0	0	0	0	0	0	0	0	0	1	1	0	1
358	A_24_P242820	TSN	ENSG00000211460	ENSPANG00000000733	0	0	5	0	0	0	0	0	0	0	0	0	0	0	0	0	0	0	0	0	0	0	1	0	0	0	0	0	0	0	0	0	0	0	1	0	1	1	0	0	0	0	0	0	0
359	A_24_P929570	RAPH1	ENSG00000173166	ENSPANG00000018186	0	0	3	0	0	0	0	0	0	0	0	0	0	0	0	0	0	0	0	0	0	0	0	0	0	0	0	0	0	0	0	0	0	1	0	1	0	0	0	0	0	0	0	0	0
360	A_23_P164814	C19orf57	ENSG00000132016	ENSPANG00000017976	0	0	3	0	0	0	0	0	0	0	0	1	0	0	0	0	0	0	0	0	0	0	0	0	0	0	0	0	0	0	0	0	0	0	0	0	0	0	0	0	0	0	0	0	0
361	A_24_P319624	CLCC1	ENSG00000121940	ENSPANG00000003629	0	0	7	0	0	0	0	0	0	0	0	0	0	0	0	1	0	0	0	0	1	0	0	0	0	0	0	0	0	0	0	0	0	1	1	0	0	0	0	1	0	0	0	0	0
362	A_23_P84587	WNK1	ENSG00000060237	ENSPANG00000025416	0	0	2	0	0	0	0	0	0	0	0	0	0	0	0	0	0	0	0	0	0	0	0	0	0	0	0	0	0	0	0	0	0	0	1	0	0	0	0	0	0	0	0	0	0
363	A_32_P223859	SMPDL3A	ENSG00000172594	ENSPANG00000000315	0	0	4	0	0	0	0	0	0	0	0	0	0	0	0	0	0	0	0	0	0	0	0	0	0	0	0	0	0	0	0	0	0	0	0	0	0	1	0	1	0	0	0	0	0
364	A_23_P343594	USP40	ENSG00000085982	ENSPANG00000025666	0	0	7	0	0	0	0	0	0	0	0	1	0	0	0	0	0	0	0	0	0	0	0	0	0	0	0	0	0	0	0	0	1	0	1	0	0	1	0	0	0	0	0	0	0
365	A_23_P118038	NUTF2	ENSG00000102898	ENSPANG00000014057	0	0	0	0	0	0	0	0	0	0	0	0	0	0	0	0	0	0	0	0	0	0	0	0	0	0	0	0	0	0	0	0	0	0	0	0	0	0	0	0	0	0	0	0	0
367	A_23_P91802	TYMP	ENSG00000025708	ENSPANG00000006414	0	0	3	0	0	0	0	0	0	0	1	0	0	0	0	0	0	0	0	0	0	0	0	0	0	0	0	1	0	0	0	0	0	0	0	0	0	0	0	0	0	0	0	0	0
368	A_23_P2683	RPAP3	ENSG00000005175	ENSPANG00000004603	0	0	11	1	0	0	0	0	0	0	0	1	0	0	0	0	0	0	0	0	1	0	0	0	0	0	0	0	1	0	0	1	0	0	1	0	0	1	0	0	0	0	1	0	0
370	A_23_P387000	XKR6	ENSG00000171044	ENSPANG00000007744	0	0	0	0	0	0	0	0	0	0	0	0	0	0	0	0	0	0	0	0	0	0	0	0	0	0	0	0	0	0	0	0	0	0	0	0	0	0	0	0	0	0	0	0	0
371	A_32_P153773	CACNA1B	ENSG00000148408	ENSPANG00000026439	0	0	4	0	0	0	1	0	0	0	0	0	0	0	0	0	0	0	0	0	0	0	0	0	0	0	0	0	0	0	0	0	0	0	0	0	0	0	0	0	0	0	0	0	1
372	A_23_P89941	CDKN2D	ENSG00000129355	ENSPANG00000022407	0	0	6	1	0	0	0	0	0	0	0	0	0	0	0	0	0	0	0	0	0	0	0	0	0	0	0	0	0	0	0	0	0	1	1	0	0	0	0	0	0	0	0	0	0
373	A_24_P192197	WRNIP1	ENSG00000124535	ENSPANG00000008072	0	0	15	1	0	0	0	0	0	1	0	0	0	1	0	1	1	0	0	1	1	0	0	0	0	0	0	0	0	0	0	0	1	0	0	0	0	0	0	0	0	0	1	0	1
374	A_23_P253911	CHRNA3	ENSG00000080644	ENSPANG00000015818	0	0	3	0	0	0	0	0	0	0	0	0	0	0	0	0	0	0	0	0	0	0	0	0	0	0	0	0	0	0	0	0	0	0	0	0	0	0	0	1	0	0	0	0	0
375	A_24_P893239	COX7B	ENSG00000131174	ENSPANG00000008508	0	0	3	0	0	0	0	0	0	0	0	0	0	0	0	0	0	0	0	0	0	0	1	0	0	0	0	0	0	0	0	0	0	1	0	0	0	0	0	0	0	0	0	0	0
376	A_23_P57658	HRASLS	ENSG00000127252	ENSPANG00000001991	0	0	2	0	0	0	0	0	0	0	0	0	0	0	0	0	0	0	0	0	0	0	0	0	0	0	0	0	0	0	0	0	0	0	1	0	0	0	0	0	0	0	0	0	0
377	A_24_P211884	TMPRSS12	ENSG00000186452	ENSPANG00000015830	0	0	0	0	0	0	0	0	0	0	0	0	0	0	0	0	0	0	0	0	0	0	0	0	0	0	0	0	0	0	0	0	0	0	0	0	0	0	0	0	0	0	0	0	0
378	A_23_P380326	SLC39A9	ENSG00000029364	ENSPANG00000000849	0	0	2	0	0	0	0	0	0	0	0	0	0	0	0	0	0	0	0	0	0	0	0	0	0	0	0	0	0	0	0	0	0	0	0	0	0	0	0	0	0	0	0	0	0
379	A_23_P201376	SSX2IP	ENSG00000117155	ENSPANG00000025619	0	0	12	0	1	0	0	0	1	0	1	0	0	0	0	0	0	0	1	0	1	0	0	0	0	0	0	0	0	0	0	1	0	1	1	0	0	0	0	0	0	0	0	0	1
380	A_23_P7577	ZCCHC10	ENSG00000155329	ENSPANG00000003667	0	0	7	0	0	0	0	0	1	0	0	0	0	0	0	0	0	0	0	0	0	0	0	0	0	0	0	0	0	0	0	1	1	0	0	0	0	0	0	0	0	0	0	0	0
381	A_24_P56240	CPNE8	ENSG00000139117	ENSPANG00000013195	0	0	5	0	0	0	0	1	0	0	0	0	0	0	0	0	0	1	0	0	1	0	1	0	0	0	0	0	0	0	0	0	0	0	0	0	0	1	0	0	0	0	0	0	0
382	A_32_P13756	IQCF6	ENSG00000214686	ENSPANG00000010361	0	0	0	0	0	0	0	0	0	0	0	0	0	0	0	0	0	0	0	0	0	0	0	0	0	0	0	0	0	0	0	0	0	0	0	0	0	0	0	0	0	0	0	0	0
383	A_32_P416583	NLRC5	ENSG00000140853	ENSPANG00000026238	0	0	6	0	0	0	0	0	0	0	0	0	0	0	0	0	0	0	1	0	0	0	1	0	0	0	0	0	0	0	0	0	0	0	1	0	0	0	0	0	0	0	0	0	0
384	A_32_P156892	ST13	ENSG00000100380	ENSPANG00000015759	0	0	10	0	0	0	0	0	0	0	0	1	0	0	0	1	0	0	0	0	1	0	0	0	0	0	1	0	0	0	0	0	0	0	1	1	0	0	0	0	0	0	0	0	0
385	A_32_P366349	FER1L5	ENSG00000249715	ENSPANG00000025369	0	0	5	1	0	0	0	0	0	0	0	0	0	0	0	0	0	0	0	0	1	0	0	0	0	0	0	0	0	0	0	0	0	0	0	0	0	1	1	0	0	0	0	0	0
386	A_24_P198598	PML	ENSG00000140464	ENSPANG00000016054	0	0	12	0	1	0	0	0	0	1	0	0	0	0	0	0	1	0	1	0	1	0	0	0	0	1	0	0	0	1	0	1	0	0	0	0	0	0	0	0	0	0	0	0	1
387	A_32_P109029	GPRC5C	ENSG00000170412	ENSPANG00000020282	0	0	7	0	0	0	0	0	0	0	0	0	0	0	0	0	0	0	0	0	0	0	1	0	0	0	1	0	0	0	0	1	0	0	0	0	0	0	0	0	0	0	0	0	0
388	A_32_P4814	TMEM185A	ENSG00000269556	ENSPANG00000013627	0	0	2	1	0	0	0	0	0	0	0	1	0	0	0	0	0	0	0	0	0	0	0	0	0	0	0	0	0	0	0	0	0	0	0	0	0	0	0	0	0	0	0	0	0
389	A_24_P305570	RIN2	ENSG00000132669	ENSPANG00000025536	0	0	4	0	0	0	0	0	0	0	0	1	0	0	0	0	0	0	0	0	0	0	1	0	0	0	0	0	1	0	0	0	0	0	0	0	0	0	0	0	0	0	0	0	1
390	A_23_P157452	POLR2K	ENSG00000147669	ENSPANG00000011129	0	0	4	0	1	0	0	0	0	0	0	0	0	0	0	0	0	0	1	0	0	0	0	0	0	1	0	0	0	0	0	0	0	1	0	0	0	0	0	0	0	0	0	0	0
391	A_23_P112004	LRRC6	ENSG00000129295	ENSPANG00000007873	0	1	5	0	0	0	0	0	0	0	1	1	0	0	0	0	0	0	0	0	0	0	0	0	0	1	0	0	0	0	0	0	0	0	1	0	0	0	0	0	0	0	0	0	0
392	A_23_P51215	MYOM3	ENSG00000142661	ENSPANG00000003129	0	0	5	0	1	0	0	0	0	0	0	0	0	0	0	0	0	0	0	0	0	0	0	0	1	0	0	0	0	0	0	0	0	0	0	0	0	0	1	0	0	0	0	0	0
393	A_23_P258018	MYL5	ENSG00000215375	ENSPANG00000011909	1	0	4	0	0	0	0	0	0	0	0	0	0	0	1	0	0	0	0	0	0	1	0	0	0	0	0	0	0	0	0	0	0	0	0	0	0	0	0	0	0	0	0	0	0
394	A_23_P91230	SLPI	ENSG00000124107	ENSPANG00000020369	0	0	1	0	0	1	0	0	0	0	0	0	0	0	0	0	0	0	0	0	0	0	0	0	0	0	0	0	0	0	0	0	0	0	0	0	0	0	0	0	0	0	0	0	0
395	A_24_P71280	GPR157	ENSG00000180758	ENSPANG00000023880	0	0	2	0	0	0	0	0	0	0	0	0	0	0	0	0	0	0	0	0	0	0	0	0	0	0	0	0	0	0	0	0	0	0	1	0	0	0	0	0	0	0	0	0	0
396	A_32_P50834	DIAPH2	ENSG00000147202	ENSPANG00000012218	0	0	4	1	0	0	0	0	0	0	0	0	0	0	0	0	0	0	0	0	0	0	0	0	0	0	0	0	0	0	0	0	0	0	0	0	0	1	0	0	0	0	0	0	0
397	A_23_P118493	TOM1L1	ENSG00000141198	ENSPANG00000022382	0	0	2	0	1	0	0	0	0	0	0	0	0	0	0	0	0	0	0	0	0	0	0	0	0	0	0	0	1	0	0	0	0	0	0	0	0	0	0	0	0	0	0	0	0
398	A_23_P205355	SERPINA5	ENSG00000188488	ENSPANG00000026006	0	0	3	0	1	0	0	0	1	0	0	0	0	0	0	0	0	0	0	0	0	0	0	0	0	0	0	0	0	0	0	0	0	0	0	0	0	0	0	0	0	0	0	0	0
399	A_23_P62128	MTM1	ENSG00000171100	ENSPANG00000009162	0	0	7	0	0	0	0	0	0	0	0	0	0	0	0	1	0	0	0	0	0	0	1	0	0	0	1	0	0	0	0	0	0	0	1	0	0	0	0	0	0	0	0	0	0
400	A_23_P357546	PNKD	ENSG00000127838	ENSPANG00000005752	0	0	3	0	0	0	0	0	0	0	0	1	0	0	0	0	0	0	0	0	0	0	0	0	0	0	1	0	0	0	0	0	0	0	0	0	0	0	0	0	0	0	0	0	0
401	A_23_P61590	RAB7B	ENSG00000276600	ENSPANG00000021349	0	0	3	0	0	0	0	0	0	0	0	0	0	0	0	0	0	0	0	0	0	0	1	0	0	0	0	0	0	0	0	0	0	0	0	0	0	0	0	0	0	0	1	0	0
402	A_23_P303145	FGFR2	ENSG00000066468	ENSPANG00000020505	0	0	2	0	0	0	0	0	1	0	0	1	0	0	0	0	0	0	0	0	0	0	0	0	0	0	0	0	0	0	0	0	0	0	0	0	0	0	0	0	0	0	0	0	0
403	A_24_P220495	GOLGA6L2	ENSG00000174450	ENSPANG00000020047	0	0	0	0	0	0	0	0	0	0	0	0	0	0	0	0	0	0	0	0	0	0	0	0	0	0	0	0	0	0	0	0	0	0	0	0	0	0	0	0	0	0	0	0	0
404	A_24_P237265	MAPK1	ENSG00000100030	ENSPANG00000024584	0	0	5	1	0	0	0	0	0	0	0	0	0	0	0	0	0	0	0	0	0	0	0	0	0	0	0	0	0	0	0	0	0	1	1	0	0	1	0	0	0	0	0	0	0
405	A_23_P63379	CA14	ENSG00000118298	ENSPANG00000012135	0	0	2	0	0	0	0	0	1	0	0	0	0	0	0	0	0	0	0	0	0	0	0	0	0	0	1	0	0	0	0	0	0	0	0	0	0	0	0	0	0	0	0	0	0
406	A_23_P168490	HERPUD2	ENSG00000122557	ENSPANG00000023287	0	0	7	0	0	0	0	0	0	0	0	0	0	0	1	0	0	0	0	0	0	0	0	0	0	0	0	0	0	0	0	0	0	0	0	0	0	1	0	0	0	0	0	0	0
407	A_24_P924602	TH	ENSG00000180176	ENSPANG00000006616	0	0	2	0	0	0	0	0	0	0	0	0	0	0	0	0	0	0	0	1	0	0	0	0	0	0	0	0	0	0	0	0	0	0	0	0	0	0	0	0	0	0	0	0	0
408	A_24_P279749	GNG7	ENSG00000176533	ENSPANG00000011892	0	0	4	0	0	0	0	0	0	0	0	0	0	0	0	0	0	0	0	0	0	0	0	0	1	0	0	0	0	0	0	0	0	0	0	0	0	0	0	0	0	0	0	0	1
409	A_23_P74943	KCNH1	ENSG00000143473	ENSPANG00000014604	0	0	0	0	0	0	0	0	0	0	0	0	0	0	0	0	0	0	0	0	0	0	0	0	0	0	0	0	0	0	0	0	0	0	0	0	0	0	0	0	0	0	0	0	0
410	A_24_P349151	SASS6	ENSG00000156876	ENSPANG00000017887	0	0	7	0	0	0	0	1	0	0	1	0	0	0	0	0	0	0	0	0	0	0	0	0	0	0	0	0	0	0	0	1	1	0	0	0	0	0	0	0	0	0	0	0	0
411	A_23_P257895	MAPK1	ENSG00000100030	ENSPANG00000024584	0	0	5	1	0	0	0	0	0	0	0	0	0	0	0	0	0	0	0	0	0	0	0	0	0	0	0	0	0	0	0	0	0	1	1	0	0	1	0	0	0	0	0	0	0
412	A_23_P90172	PPP1R15A	ENSG00000087074	ENSPANG00000013473	0	1	5	0	0	0	0	0	0	0	0	0	0	0	0	1	0	0	0	0	1	0	1	0	0	0	0	0	0	0	0	0	0	0	0	0	0	0	0	0	0	0	0	0	0
413	A_23_P109913	CXCR6	ENSG00000172215	ENSPANG00000005162	0	0	1	0	0	0	0	0	0	0	0	0	0	0	0	0	0	0	0	0	0	0	0	0	0	0	0	0	0	0	0	0	0	0	1	0	0	0	0	0	0	0	0	0	0
414	A_23_P40108	COL9A3	ENSG00000092758	ENSPANG00000024126	0	0	5	0	0	0	1	0	0	0	0	0	0	0	0	0	0	0	0	0	0	0	0	0	0	0	0	0	0	0	0	0	0	0	0	0	0	0	0	0	0	0	1	0	1
415	A_23_P396765	PGM2L1	ENSG00000165434	ENSPANG00000008343	0	0	2	0	0	0	1	0	0	0	0	0	0	0	0	0	0	0	0	0	0	0	0	0	0	0	0	0	0	0	0	0	0	1	0	0	0	0	0	0	0	0	0	0	0
416	A_23_P313961	NME6	ENSG00000172113	ENSPANG00000014292	0	0	10	0	0	0	1	0	0	0	0	0	0	1	0	0	1	1	0	0	0	0	0	0	0	0	0	0	0	0	0	0	0	1	0	0	0	1	0	0	0	0	0	1	0
417	A_24_P385190	SLC4A1	ENSG00000004939	ENSPANG00000021325	0	0	0	0	0	0	0	0	0	0	0	0	0	0	0	0	0	0	0	0	0	0	0	0	0	0	0	0	0	0	0	0	0	0	0	0	0	0	0	0	0	0	0	0	0
418	A_23_P200637	FBXO44	ENSG00000132879	ENSPANG00000005412	0	0	10	0	0	0	0	0	0	0	0	0	0	0	0	0	0	0	0	0	0	0	0	0	0	1	0	0	0	0	0	1	1	0	1	0	0	0	1	0	0	0	1	0	1
419	A_24_P920207	ARHGAP23	ENSG00000275832	ENSPANG00000022030	0	0	6	0	0	0	0	0	0	0	1	0	0	0	0	0	0	0	0	0	0	0	0	0	1	0	0	0	0	0	0	0	0	0	0	0	0	0	0	0	0	0	1	0	1
420	A_23_P402287	LNX2	ENSG00000139517	ENSPANG00000012983	1	0	5	0	1	0	1	0	0	0	0	1	0	0	0	0	0	0	0	0	0	0	0	0	0	0	0	0	0	0	0	0	0	0	0	1	1	0	0	0	0	0	0	0	0
421	A_23_P7985	BTN1A1	ENSG00000124557	ENSPANG00000009927	0	0	1	0	0	0	0	0	0	0	0	0	0	1	0	0	0	0	0	0	0	0	0	0	0	0	0	0	0	0	0	0	0	0	0	0	0	0	0	0	0	0	0	0	0
423	A_24_P291826	SYTL3	ENSG00000164674	ENSPANG00000011916	0	1	3	0	0	0	0	0	0	0	1	0	0	0	0	0	0	0	0	0	0	0	0	0	0	0	0	0	0	0	0	1	0	0	0	0	0	0	1	0	0	0	0	0	0
424	A_23_P319492	FAM118B	ENSG00000197798	ENSPANG00000011813	0	0	3	0	0	0	0	0	0	0	0	0	0	0	0	0	0	0	1	0	1	0	0	0	0	0	0	0	0	0	0	0	0	0	0	0	0	0	0	0	0	0	1	0	0
425	A_23_P349203	RNH1	ENSG00000023191	ENSPANG00000003834	0	0	12	0	1	0	0	0	0	0	0	0	0	0	0	0	1	0	0	0	1	0	0	0	0	0	1	0	0	0	0	1	1	0	0	0	0	0	0	0	0	0	1	0	1
426	A_23_P12292	C1orf116	ENSG00000182795	ENSPANG00000010609	0	0	4	0	0	0	1	0	0	0	0	0	0	1	0	0	0	0	0	0	1	0	0	0	0	0	0	0	0	0	0	0	0	0	0	0	0	0	0	0	0	0	0	0	0
427	A_23_P256868	DCP2	ENSG00000172795	ENSPANG00000007042	0	0	3	0	0	0	0	0	0	0	0	0	0	0	0	0	0	0	0	0	0	0	0	0	0	0	0	0	0	0	0	0	0	0	0	0	0	0	0	0	0	0	1	0	0
428	A_32_P486443	ZNF500	ENSG00000103199	ENSPANG00000017589	0	0	11	0	1	0	0	0	0	1	0	1	0	0	0	1	1	0	0	0	0	0	0	0	0	0	1	0	0	0	0	0	1	0	0	0	0	0	0	0	0	0	1	0	0
429	A_23_P59921	SUB1	ENSG00000113387	ENSPANG00000000339	1	0	2	0	0	0	0	0	0	0	0	0	0	0	0	0	0	0	0	0	0	0	0	0	0	0	0	0	0	0	0	0	0	0	0	0	0	1	0	0	0	0	0	0	0
431	A_23_P59921	SUB1	ENSG00000113387	ENSPANG00000002644	1	0	3	0	0	0	0	0	0	0	0	0	0	0	0	1	0	0	0	0	0	0	1	0	0	0	0	0	0	1	0	0	0	0	0	0	0	0	0	0	0	0	0	0	0
432	A_23_P59921	SUB1	ENSG00000113387	ENSPANG00000000672	1	0	1	0	0	0	0	0	0	0	0	0	0	0	0	0	0	0	0	0	0	0	0	0	1	0	0	0	0	0	0	0	0	0	0	0	0	0	0	0	0	0	0	0	0
433	A_24_P205100	E4F1	ENSG00000167967	ENSPANG00000017016	1	0	16	0	0	0	0	0	0	1	0	1	0	0	0	0	0	1	0	0	1	0	1	0	0	1	1	0	1	0	0	1	0	0	1	0	0	0	0	0	0	0	1	0	1
434	A_24_P161261	SPDYE2	ENSG00000205238	ENSPANG00000024105	0	0	0	0	0	0	0	0	0	0	0	0	0	0	0	0	0	0	0	0	0	0	0	0	0	0	0	0	0	0	0	0	0	0	0	0	0	0	0	0	0	0	0	0	0
436	A_23_P66311	DNASE1	ENSG00000213918	ENSPANG00000010767	0	0	15	0	1	0	0	0	0	1	0	1	0	1	0	1	0	0	0	0	0	1	1	0	0	0	0	0	0	0	0	0	1	0	0	0	0	0	0	0	0	0	0	0	1
438	A_23_P35082	SESN2	ENSG00000130766	ENSPANG00000012598	0	1	5	0	1	0	0	0	0	0	0	0	0	0	0	0	0	0	0	0	0	0	0	0	0	0	0	0	0	0	0	0	0	0	0	1	0	0	0	0	0	1	0	0	0
439	A_23_P342348	COX4I1	ENSG00000131143	ENSPANG00000011886	0	0	1	0	0	0	0	0	0	0	0	0	0	0	0	0	0	0	0	0	0	0	0	0	0	0	0	0	0	0	0	0	0	0	1	0	0	0	0	0	0	0	0	0	0
441	A_23_P342348	COX4I1	ENSG00000131143	ENSPANG00000010330	0	0	8	0	0	0	0	0	0	0	0	0	0	0	0	0	0	0	0	0	1	0	1	0	0	0	0	0	0	0	0	0	0	0	1	0	0	0	0	0	0	0	1	0	1
442	A_23_P58993	MOCS1	ENSG00000124615	ENSPANG00000017007	0	0	7	0	0	0	0	0	0	0	1	0	0	0	0	0	0	0	0	0	0	0	1	0	0	0	0	0	0	0	0	1	0	0	1	0	0	0	0	0	0	0	0	0	1
443	A_23_P127627	DGKZ	ENSG00000149091	ENSPANG00000025617	0	0	13	0	0	0	0	0	0	1	0	0	0	0	0	0	1	0	0	0	0	0	0	0	0	0	0	0	0	0	0	1	1	0	0	0	0	1	0	0	0	0	1	0	1
444	A_23_P370162	XRRA1	ENSG00000166435	ENSPANG00000017794	0	0	2	0	0	0	0	0	0	0	0	0	0	0	0	0	0	0	0	0	0	0	0	0	0	0	0	0	0	0	0	0	1	0	0	0	0	0	0	0	0	1	0	0	0
446	A_23_P216068	ATAD2	ENSG00000156802	ENSPANG00000009080	0	0	5	0	0	0	0	0	0	0	0	0	0	0	0	0	0	0	0	0	0	0	0	0	0	0	0	0	0	0	0	0	0	0	1	0	0	1	0	0	0	0	0	0	0
447	A_23_P115215	VPS72	ENSG00000163159	ENSPANG00000000636	0	0	20	0	1	0	0	0	0	0	0	0	0	0	0	1	1	0	0	1	0	0	1	0	0	1	1	0	0	0	0	1	1	0	0	0	0	1	0	0	0	0	1	1	1
448	A_24_P61150	KCNMA1	ENSG00000156113	ENSPANG00000022497	1	0	5	1	0	0	0	0	0	0	0	0	0	0	0	0	0	0	0	0	0	0	0	0	0	0	0	0	0	0	0	0	0	0	1	0	0	0	1	0	0	0	0	0	0
449	A_23_P65651	WARS	ENSG00000140105	ENSPANG00000004815	0	0	1	0	0	0	0	0	0	0	0	0	0	0	0	0	0	0	0	0	0	0	0	0	0	0	0	0	0	0	0	0	0	1	0	0	0	0	0	0	0	0	0	0	0
450	A_23_P140821	PARD6A	ENSG00000102981	ENSPANG00000022534	0	0	12	0	0	0	0	0	0	1	0	0	0	0	0	1	1	0	0	0	0	0	0	0	0	0	1	0	0	0	0	1	0	1	0	0	0	1	0	0	0	0	0	0	1
451	A_23_P138686	NMT2	ENSG00000152465	ENSPANG00000023274	0	1	7	1	1	0	0	0	0	0	0	0	0	0	0	0	0	0	0	0	0	1	0	0	0	0	0	0	0	1	0	0	0	0	1	0	0	0	1	0	0	0	0	0	0
452	A_23_P58002	TCTA	ENSG00000145022	ENSPANG00000018886	0	0	3	1	0	0	0	1	0	0	0	0	0	0	0	0	0	0	0	0	0	0	0	0	0	0	0	0	0	0	0	0	0	0	1	0	0	0	0	0	0	0	0	0	0
453	A_23_P145644	DDC	ENSG00000132437	ENSPANG00000020090	0	0	0	0	0	0	0	0	0	0	0	0	0	0	0	0	0	0	0	0	0	0	0	0	0	0	0	0	0	0	0	0	0	0	0	0	0	0	0	0	0	0	0	0	0
454	A_23_P355311	PTCH2	ENSG00000117425	ENSPANG00000017576	0	0	5	0	0	0	0	0	0	0	0	0	0	0	0	0	0	0	0	1	0	0	0	0	0	0	0	0	0	0	0	0	0	0	0	0	0	0	0	0	0	0	0	0	1
455	A_24_P201936	GTF2A1	ENSG00000165417	ENSPANG00000023252	0	0	1	0	0	0	0	0	0	0	0	0	0	0	0	0	0	0	0	0	0	0	0	0	0	0	0	0	0	0	0	0	0	0	0	0	0	0	0	0	0	0	0	0	0
456	A_23_P35349	SVIL	ENSG00000197321	ENSPANG00000022931	0	0	0	0	0	0	0	0	0	0	0	0	0	0	0	0	0	0	0	0	0	0	0	0	0	0	0	0	0	0	0	0	0	0	0	0	0	0	0	0	0	0	0	0	0
457	A_23_P107903	RGL3	ENSG00000205517	ENSPANG00000004121	0	1	4	0	0	0	0	0	0	0	0	1	0	0	0	0	0	0	0	0	0	1	0	0	0	0	0	0	0	0	0	0	0	0	0	0	0	0	0	0	0	0	0	0	0
458	A_23_P101351	ZNF426	ENSG00000130818	ENSPANG00000017259	0	0	3	0	0	0	0	0	0	0	0	0	0	0	0	0	0	0	0	0	1	0	0	0	0	0	0	0	0	0	0	0	0	0	1	0	0	0	0	0	0	0	0	0	0
459	A_24_P934245	POLM	ENSG00000122678	ENSPANG00000023968	0	0	10	0	0	0	0	0	0	1	0	1	0	1	0	0	1	0	0	1	0	0	0	0	0	0	0	0	0	0	0	0	1	0	0	0	0	0	0	0	0	0	1	0	0
460	A_24_P923612	PTHLH	ENSG00000087494	ENSPANG00000013654	0	0	2	0	0	0	1	0	0	0	0	1	0	0	0	0	0	0	0	0	0	0	0	0	0	0	0	0	0	0	0	0	0	0	0	0	0	0	0	0	0	0	0	0	0
461	A_24_P119036	TOX3	ENSG00000103460	ENSPANG00000016176	0	0	2	0	0	0	0	0	0	0	0	1	0	0	0	0	0	0	0	0	0	0	0	0	0	0	0	0	0	0	0	0	0	0	0	0	0	0	0	0	0	0	0	0	0
462	A_23_P432013	ZPLD1	ENSG00000170044	ENSPANG00000018975	0	0	1	0	0	0	0	0	0	0	0	0	0	0	0	0	0	0	1	0	0	0	0	0	0	0	0	0	0	0	0	0	0	0	0	0	0	0	0	0	0	0	0	0	0
463	A_24_P110799	LSS	ENSG00000160285	ENSPANG00000019152	0	0	3	0	0	0	0	0	0	0	0	0	0	0	0	0	0	0	0	0	0	0	0	0	0	0	0	0	0	0	0	0	0	0	0	0	0	0	0	0	0	0	0	0	1
464	A_32_P192615	TAF1	ENSG00000147133	ENSPANG00000023870	0	0	4	0	0	0	0	0	0	0	0	0	0	0	0	1	0	1	0	0	0	0	0	0	0	0	0	0	0	0	0	0	0	0	0	0	0	0	0	0	0	0	0	0	0
465	A_23_P414308	FLCN	ENSG00000154803	ENSPANG00000023697	0	0	18	0	0	0	1	0	0	0	0	1	0	0	0	1	0	0	1	0	0	0	1	0	0	0	1	0	0	1	0	1	0	0	1	0	0	0	1	1	0	0	1	0	1
466	A_23_P74653	NUDC	ENSG00000090273	ENSPANG00000019007	0	0	7	0	1	0	0	0	0	0	0	0	0	0	0	0	0	0	0	0	1	0	0	0	0	0	1	0	0	0	0	1	1	0	1	0	0	0	0	0	0	0	0	0	0
467	A_23_P56938	REL	ENSG00000162924	ENSPANG00000006148	0	0	2	1	0	0	0	0	0	0	0	0	0	0	0	0	0	0	0	0	0	0	0	0	0	0	0	0	0	0	0	0	0	0	0	0	0	0	0	0	0	0	0	0	0
468	A_23_P356004	KCNIP3	ENSG00000115041	ENSPANG00000018833	0	0	8	0	0	0	1	0	0	1	0	0	0	0	0	0	0	0	0	1	0	0	0	0	0	0	0	0	0	0	0	1	1	0	0	0	0	0	0	0	0	0	0	0	1
469	A_23_P128554	EBPL	ENSG00000123179	ENSPANG00000016575	0	0	2	0	0	0	0	0	0	0	0	0	0	0	0	0	0	0	0	0	0	0	0	0	1	0	0	0	0	0	0	0	0	0	0	0	0	0	0	0	0	0	0	0	0
470	A_23_P84047	PABPC5	ENSG00000174740	ENSPANG00000018282	0	0	3	0	0	0	0	0	0	0	1	0	0	0	0	0	0	0	0	0	0	0	0	0	0	0	0	0	0	0	0	0	0	0	0	0	0	0	0	0	0	0	0	0	0
471	A_23_P31721	E2F5	ENSG00000133740	ENSPANG00000014637	0	0	4	0	0	0	0	0	0	0	0	0	0	0	0	0	0	1	0	0	0	0	0	0	0	0	0	0	0	0	0	0	1	0	0	0	0	0	0	0	0	0	0	0	0
472	A_24_P931533	DEFB114	ENSG00000177684	ENSPANG00000009022	0	0	0	0	0	0	0	0	0	0	0	0	0	0	0	0	0	0	0	0	0	0	0	0	0	0	0	0	0	0	0	0	0	0	0	0	0	0	0	0	0	0	0	0	0
475	A_32_P63182	PDIA3	ENSG00000167004	ENSPANG00000018143	0	0	12	0	0	0	1	0	0	0	0	0	0	0	0	0	0	0	1	0	1	0	0	0	0	0	0	0	0	0	0	0	0	0	1	0	0	0	0	0	0	1	1	0	0
476	A_24_P309645	TPCN1	ENSG00000186815	ENSPANG00000022958	0	0	12	0	0	0	0	0	1	0	0	1	0	0	0	1	0	0	1	1	0	1	0	0	0	0	0	0	0	1	0	0	1	0	0	0	0	0	0	1	0	0	0	0	0
477	A_23_P49009	LPCAT4	ENSG00000176454	ENSPANG00000019767	0	0	11	0	0	0	0	0	0	0	0	1	0	1	0	0	0	0	0	0	0	0	0	0	1	0	1	0	0	0	0	0	0	0	0	0	0	1	1	1	0	0	0	0	0
478	A_23_P160523	TRIM45	ENSG00000134253	ENSPANG00000012295	0	0	6	0	1	0	0	0	0	0	0	1	0	0	0	0	0	0	0	0	0	0	1	0	0	0	0	0	0	0	0	0	0	0	0	0	0	0	0	0	0	0	1	0	0
479	A_23_P86195	SLC44A3	ENSG00000143036	ENSPANG00000015206	0	0	1	0	0	0	0	0	0	0	0	0	0	0	0	0	0	0	0	0	0	0	0	0	0	0	0	0	0	0	0	0	0	0	0	0	0	0	0	0	0	0	0	0	0
480	A_24_P258955	ZNF317	ENSG00000130803	ENSPANG00000007764	0	0	6	0	0	0	1	0	0	0	0	1	0	1	0	0	0	0	0	0	0	0	1	0	0	0	0	0	0	0	0	0	0	0	0	0	0	0	0	0	0	0	0	0	1
481	A_24_P37319	ACSL3	ENSG00000123983	ENSPANG00000009495	0	0	8	0	0	0	0	0	0	0	0	0	0	0	0	0	0	0	1	0	1	0	0	0	0	1	1	0	0	0	0	0	0	0	1	0	0	0	0	0	0	0	0	0	1
482	A_23_P103070	YWHAH	ENSG00000128245	ENSPANG00000015907	0	0	1	0	0	0	0	0	0	0	0	0	0	0	0	0	0	0	0	0	0	0	0	0	0	0	0	0	0	0	0	0	0	0	0	0	0	0	0	0	0	0	0	0	0
483	A_23_P150238	C11orf68	ENSG00000175573	ENSPANG00000013651	0	0	18	1	1	0	0	0	0	0	0	0	0	0	0	1	1	0	0	0	0	0	0	0	0	1	1	0	0	0	0	0	1	1	1	0	0	1	0	0	0	0	1	0	0
484	A_23_P361336	ADARB1	ENSG00000197381	ENSPANG00000020871	0	0	2	0	0	0	0	0	0	0	0	0	0	0	0	0	0	0	0	0	0	0	0	0	0	0	0	0	0	0	0	0	0	0	0	0	0	0	0	0	0	0	0	0	0
485	A_23_P106933	ACSM1	ENSG00000166743	ENSPANG00000025506	0	0	0	0	0	0	0	0	0	0	0	0	0	0	0	0	0	0	0	0	0	0	0	0	0	0	0	0	0	0	0	0	0	0	0	0	0	0	0	0	0	0	0	0	0
486	A_32_P107746	ENSA	ENSG00000143420	ENSPANG00000021851	0	0	1	0	0	0	0	0	0	0	0	0	0	0	0	0	0	0	0	0	0	0	0	0	0	0	0	0	0	0	0	0	0	0	0	1	0	0	0	0	0	0	0	0	0
487	A_24_P279263	FBRS	ENSG00000156860	ENSPANG00000006937	0	0	11	0	1	0	0	0	0	1	0	0	0	1	0	0	0	0	1	0	1	0	0	0	0	0	0	0	0	0	0	1	0	0	0	0	0	0	0	0	0	0	0	0	1
488	A_24_P63969	LSM8	ENSG00000128534	ENSPANG00000019395	0	0	2	0	0	0	0	0	0	0	0	0	0	0	0	0	0	0	0	0	0	0	0	0	0	1	0	0	0	0	0	0	0	0	0	0	0	0	0	0	0	0	0	0	0
490	A_23_P429977	KCNQ1	ENSG00000053918	ENSPANG00000006760	0	0	4	0	0	0	0	0	0	0	0	1	0	1	0	0	0	0	0	0	1	0	1	0	0	0	0	0	0	0	0	0	0	0	0	0	0	0	0	0	0	0	0	0	0
491	A_24_P60972	TSTD2	ENSG00000136925	ENSPANG00000025592	0	0	8	1	0	0	0	0	0	0	0	1	0	0	0	0	0	0	0	0	1	0	0	0	1	0	0	0	0	0	0	0	0	0	0	0	0	1	0	0	0	0	0	0	0
493	A_24_P935033	IL6ST	ENSG00000134352	ENSPANG00000004115	0	1	7	0	0	0	1	0	0	0	0	1	0	0	0	0	0	1	0	0	0	0	0	0	0	0	0	0	0	0	0	0	0	1	1	0	0	0	0	0	0	0	0	0	0
494	A_32_P46155	ZNF708	ENSG00000182141	ENSPANG00000004384	0	0	3	0	0	0	0	0	0	0	1	0	0	0	0	0	0	0	0	0	0	0	0	0	0	0	0	0	0	0	0	0	0	0	0	0	0	0	0	0	1	0	0	0	0
495	A_24_P278603	MOGAT2	ENSG00000166391	ENSPANG00000008371	0	0	2	0	0	0	0	0	0	0	0	0	0	0	0	0	0	0	0	0	0	0	0	0	0	0	0	0	0	0	0	0	0	0	0	0	0	0	0	0	0	0	0	0	0
496	A_23_P251962	ZNF273	ENSG00000198039	ENSPANG00000017544	0	0	3	0	0	0	0	0	0	0	0	0	0	0	0	1	0	0	0	0	0	0	0	0	0	0	0	0	0	0	0	0	0	0	0	0	0	0	0	0	0	0	0	0	0
497	A_23_P44335	ENTPD8	ENSG00000188833	ENSPANG00000026431	1	0	2	0	0	0	0	0	0	0	0	0	0	1	0	0	0	0	0	0	0	0	0	0	0	0	0	0	0	0	0	0	0	0	0	0	0	0	0	0	0	0	0	0	0
498	A_24_P176044	DNM1L	ENSG00000087470	ENSPANG00000017980	0	0	9	0	0	0	0	0	0	0	1	1	0	0	0	0	0	0	0	0	1	0	0	0	1	0	0	0	0	0	0	0	0	0	1	0	0	1	0	0	0	0	0	0	0
499	A_23_P163216	ATP8B4	ENSG00000104043	ENSPANG00000017728	0	0	2	0	0	0	0	0	0	0	0	0	0	0	0	1	0	0	0	0	0	0	1	0	0	0	0	0	0	0	0	0	0	0	0	0	0	0	0	0	0	0	0	0	0
500	A_23_P377141	VPS13A	ENSG00000197969	ENSPANG00000024938	0	0	3	0	0	0	0	0	0	0	0	0	0	0	0	0	0	1	0	0	0	0	0	0	0	0	0	0	0	0	0	0	0	0	0	0	0	0	0	0	0	0	0	0	0
501	A_32_P129660	GCC2	ENSG00000135968	ENSPANG00000018194	0	0	3	0	0	0	0	0	0	0	0	0	0	0	0	0	0	0	0	0	0	0	0	0	0	0	0	0	0	0	0	0	0	0	0	0	0	0	0	0	0	0	0	0	0
503	A_32_P201521	TMEM97	ENSG00000109084	ENSPANG00000023541	0	0	2	0	0	0	0	0	0	0	0	0	0	0	0	0	0	0	0	0	0	0	0	0	0	0	0	0	0	1	0	0	0	0	1	0	0	0	0	0	0	0	0	0	0
504	A_23_P152234	CMTM2	ENSG00000140932	ENSPANG00000001348	0	1	0	0	0	0	0	0	0	0	0	0	0	0	0	0	0	0	0	0	0	0	0	0	0	0	0	0	0	0	0	0	0	0	0	0	0	0	0	0	0	0	0	0	0
505	A_24_P384755	NOL10	ENSG00000115761	ENSPANG00000006259	0	0	17	0	1	0	0	0	0	0	0	1	0	1	0	0	1	0	0	0	0	1	0	0	0	1	0	0	0	0	0	0	1	0	0	0	0	1	0	1	0	0	0	0	0
506	A_23_P11237	TAF1	ENSG00000147133	ENSPANG00000023870	0	0	4	0	0	0	0	0	0	0	0	0	0	0	0	1	0	1	0	0	0	0	0	0	0	0	0	0	0	0	0	0	0	0	0	0	0	0	0	0	0	0	0	0	0
507	A_23_P250866	TSC22D4	ENSG00000166925	ENSPANG00000026457	0	1	14	0	0	0	0	0	0	0	0	1	0	0	0	1	0	0	0	0	1	0	0	0	0	1	1	0	0	0	0	1	0	0	1	0	0	1	0	0	0	0	0	0	1
508	A_23_P71598	MPDZ	ENSG00000107186	ENSPANG00000025205	0	0	10	1	0	0	0	0	0	0	0	1	0	0	0	0	0	1	0	0	0	0	0	0	1	0	0	0	0	0	0	0	0	0	1	0	0	1	0	0	0	0	0	0	0
509	A_24_P305556	MCM8	ENSG00000125885	ENSPANG00000022389	0	0	16	0	1	0	0	0	0	0	0	0	0	0	1	1	0	0	0	1	0	0	1	0	0	0	0	0	0	0	0	1	1	0	1	0	0	1	0	0	0	0	0	0	1
510	A_23_P255418	SOX18	ENSG00000203883	ENSPANG00000024134	0	0	1	0	0	0	0	0	0	0	0	0	0	0	0	0	0	0	0	0	0	0	0	0	1	0	0	0	0	0	0	0	0	0	0	0	0	0	0	0	0	0	0	0	0
511	A_23_P406350	MFSD3	ENSG00000167700	ENSPANG00000017799	0	0	13	1	1	0	0	0	0	1	0	0	0	1	0	0	0	0	0	0	1	0	0	0	0	0	1	0	0	0	0	1	0	1	1	0	0	0	0	0	0	0	0	0	1
512	A_23_P340263	RNF175	ENSG00000145428	ENSPANG00000000559	1	0	3	0	0	0	0	1	0	0	0	0	0	0	0	0	0	0	0	0	0	0	0	0	0	0	0	0	0	0	0	0	0	0	0	0	0	0	0	0	0	0	1	0	0
513	A_23_P24211	MMP21	ENSG00000154485	ENSPANG00000020288	0	0	2	0	0	0	0	0	0	0	0	0	0	0	0	0	0	1	0	0	0	0	0	0	0	0	0	0	0	0	0	0	0	0	0	0	0	0	0	0	0	0	0	0	0
514	A_23_P129174	LRRC49	ENSG00000137821	ENSPANG00000016301	0	0	6	1	0	0	0	0	0	0	0	0	0	0	0	0	0	1	0	0	0	0	0	0	0	0	0	0	0	0	0	0	0	1	0	0	0	0	0	0	0	0	0	0	0
515	A_32_P75284	KATNAL1	ENSG00000102781	ENSPANG00000023364	0	0	3	0	0	0	0	0	0	0	0	0	0	0	0	0	0	1	0	0	0	0	0	0	0	0	0	0	0	0	0	0	0	0	0	0	0	0	0	0	0	0	0	0	0
516	A_24_P835763	PCF11	ENSG00000165494	ENSPANG00000006355	0	0	4	0	0	0	0	0	0	0	0	0	0	0	0	0	0	0	0	0	0	0	0	0	0	0	0	0	0	0	0	1	0	0	0	0	0	0	0	0	0	0	0	0	0
517	A_24_P98109	SNX10	ENSG00000086300	ENSPANG00000006089	0	0	2	0	0	0	0	0	0	0	0	0	0	0	0	0	0	0	0	0	0	0	0	0	0	0	0	0	0	0	0	0	0	0	0	0	0	0	0	0	0	0	0	0	0
518	A_23_P141394	WIPI1	ENSG00000070540	ENSPANG00000020502	0	0	3	0	0	0	0	0	0	0	0	0	0	0	0	0	0	0	0	0	0	0	0	0	0	0	0	0	0	0	0	0	0	0	1	0	0	0	0	0	0	0	0	0	0
519	A_32_P109057	RABL3	ENSG00000144840	ENSPANG00000001339	0	0	13	0	0	0	1	0	0	1	0	1	0	0	0	1	0	1	0	0	1	0	0	0	1	0	0	0	0	0	0	0	0	0	1	0	0	0	0	0	0	0	0	0	0
520	A_24_P295806	CHID1	ENSG00000177830	ENSPANG00000018814	0	0	9	0	0	0	0	0	0	0	0	1	0	0	0	0	0	1	0	1	1	0	0	0	0	1	0	0	0	0	0	1	1	0	0	0	0	0	0	0	0	0	1	0	0
521	A_24_P35537	RIC3	ENSG00000166405	ENSPANG00000017945	0	1	4	0	0	0	0	0	0	0	0	0	0	0	1	0	0	0	0	0	0	0	0	0	0	0	0	0	0	0	0	0	0	0	0	0	0	0	0	0	0	0	0	0	0
522	A_23_P363344	TPM1	ENSG00000140416	ENSPANG00000016983	0	0	3	1	0	0	0	0	0	0	0	0	0	0	0	0	0	0	0	0	1	0	0	0	0	0	0	0	0	0	0	0	0	0	1	0	0	0	0	0	0	0	0	0	0
523	A_23_P75149	SFXN4	ENSG00000183605	ENSPANG00000020612	0	0	0	0	0	0	0	0	0	0	0	0	0	0	0	0	0	0	0	0	0	0	0	0	0	0	0	0	0	0	0	0	0	0	0	0	0	0	0	0	0	0	0	0	0
529	A_32_P220307	RPL39	ENSG00000198918	ENSPANG00000007884	1	0	2	0	0	0	0	0	0	1	0	0	0	0	0	0	0	0	0	0	0	0	0	0	1	0	0	0	0	0	0	0	0	0	0	0	0	0	0	0	0	0	0	0	0
531	A_23_P259003	PEX5L	ENSG00000114757	ENSPANG00000011898	0	0	1	0	0	0	0	0	0	0	0	0	0	0	0	0	0	0	0	0	0	0	0	0	0	0	0	0	0	0	0	0	0	0	0	0	0	0	0	0	0	0	0	0	0
532	A_23_P31124	COL21A1	ENSG00000124749	ENSPANG00000015183	0	0	2	0	0	0	0	0	0	0	0	0	0	0	0	0	0	0	0	0	0	0	0	0	0	0	0	0	0	0	0	0	1	0	1	0	0	0	0	0	0	0	0	0	0
533	A_23_P107369	KIF1C	ENSG00000129250	ENSPANG00000024319	0	0	4	0	0	0	0	0	0	0	1	0	0	0	0	0	0	0	0	0	0	0	1	0	0	0	0	0	0	0	0	0	0	0	0	0	0	0	0	0	0	0	0	0	1
534	A_24_P914688	GRIA2	ENSG00000120251	ENSPANG00000009767	0	0	1	0	0	0	0	0	0	0	1	0	0	0	0	0	0	0	0	0	0	0	0	0	0	0	0	0	0	0	0	0	0	0	0	0	0	0	0	0	0	0	0	0	0
535	A_23_P70571	SLC39A7	ENSG00000112473	ENSPANG00000023633	0	0	4	0	0	0	0	0	0	0	0	0	0	0	0	0	0	0	0	0	0	0	0	0	0	0	0	0	0	0	0	0	0	0	0	0	0	0	0	0	0	0	0	0	1
536	A_23_P166536	BRD1	ENSG00000100425	ENSPANG00000018351	0	0	8	1	1	0	0	0	0	1	0	0	0	0	0	0	0	1	0	0	0	0	0	0	0	0	0	0	0	0	0	0	0	0	0	0	0	0	0	0	0	0	0	0	0
537	A_23_P204158	RNFT2	ENSG00000135119	ENSPANG00000017080	0	0	2	0	0	0	0	0	0	0	0	1	0	0	0	0	0	0	0	0	1	0	0	0	0	0	0	0	0	0	0	0	0	0	0	0	0	0	0	0	0	0	0	0	0
538	A_24_P332081	JAKMIP3	ENSG00000188385	ENSPANG00000020129	0	0	1	1	0	0	0	0	0	0	0	0	0	0	0	0	0	0	0	0	0	0	0	0	0	0	0	0	0	0	0	0	0	0	0	0	0	0	0	0	0	0	0	0	0
539	A_23_P251421	CDCA7	ENSG00000144354	ENSPANG00000024998	0	0	0	0	0	0	0	0	0	0	0	0	0	0	0	0	0	0	0	0	0	0	0	0	0	0	0	0	0	0	0	0	0	0	0	0	0	0	0	0	0	0	0	0	0
540	A_32_P24489	SCARNA15	ENSG00000277864	ENSPANG00000012887	0	1	0	0	0	0	0	0	0	0	0	0	0	0	0	0	0	0	0	0	0	0	0	0	0	0	0	0	0	0	0	0	0	0	0	0	0	0	0	0	0	0	0	0	0
541	A_24_P182494	DUSP10	ENSG00000143507	ENSPANG00000017715	0	0	1	0	0	0	0	0	0	0	0	0	0	0	0	0	1	0	0	0	0	0	0	0	0	0	0	0	0	0	0	0	0	0	0	0	0	0	0	0	0	0	0	0	0
543	A_23_P166964	TFDP2	ENSG00000114126	ENSPANG00000005825	0	0	11	0	1	0	0	0	0	0	1	1	0	0	1	0	0	0	1	0	0	1	0	0	0	0	0	0	0	0	0	0	0	1	1	0	0	1	0	0	0	1	0	0	0
544	A_32_P880454	APLF	ENSG00000169621	ENSPANG00000010484	0	0	5	0	0	0	0	0	0	0	0	0	0	0	0	0	0	0	0	0	0	1	0	0	0	0	0	0	0	0	0	0	0	0	1	0	0	1	0	0	0	0	0	0	0
545	A_23_P353316	SMURF1	ENSG00000198742	ENSPANG00000023126	0	0	2	0	0	0	0	0	0	0	0	0	0	0	0	0	0	0	0	0	0	0	0	0	0	0	0	0	0	0	0	0	0	0	0	0	0	0	0	0	0	0	0	0	0
546	A_23_P63798	KLF6	ENSG00000067082	ENSPANG00000023515	0	0	5	0	0	0	0	0	0	0	0	0	0	0	0	0	0	0	0	0	0	0	0	0	0	0	1	0	0	0	0	0	0	1	0	0	0	0	0	0	0	0	0	0	0
547	A_23_P205367	PPP4R4	ENSG00000119698	ENSPANG00000024736	0	0	3	0	0	0	0	0	0	0	1	0	0	0	0	0	0	0	0	0	0	0	0	0	0	0	0	0	0	0	0	0	0	0	0	0	0	0	0	0	0	0	0	0	0
549	A_23_P251453	HNF4G	ENSG00000164749	ENSPANG00000001380	0	0	1	0	0	0	0	0	0	0	0	1	0	0	0	0	0	0	0	0	0	0	0	0	0	0	0	0	0	0	0	0	0	0	0	0	0	0	0	0	0	0	0	0	0
550	A_24_P269062	SPRY4	ENSG00000187678	ENSPANG00000003368	0	0	4	0	0	0	0	0	0	0	0	0	0	1	0	0	0	0	0	0	0	0	0	0	0	0	0	0	0	0	0	1	0	0	0	0	0	0	0	0	0	0	0	0	1
551	A_23_P58382	LIN54	ENSG00000189308	ENSPANG00000009917	0	0	5	0	0	0	1	0	0	0	0	0	0	0	0	0	0	0	0	0	0	0	0	0	0	0	1	0	0	0	0	0	0	1	0	0	0	1	0	0	0	0	0	0	0
552	A_23_P2998	OXA1L	ENSG00000155463	ENSPANG00000011741	0	0	8	0	1	1	0	0	0	0	0	0	0	1	0	0	0	0	0	0	0	0	1	0	0	0	0	0	0	0	0	0	0	0	0	0	0	0	0	0	0	0	0	0	0
553	A_23_P114232	PRDX4	ENSG00000123131	ENSPANG00000007586	1	0	5	0	0	0	1	0	0	0	0	0	0	0	0	0	0	0	1	0	0	0	0	0	0	0	0	0	0	0	0	1	0	0	0	0	0	0	0	0	0	0	0	0	0
554	A_24_P96780	CENPF	ENSG00000117724	ENSPANG00000002386	0	0	3	0	0	0	0	0	0	0	0	0	0	0	0	1	0	0	0	0	0	0	0	0	0	0	0	0	0	0	0	0	0	0	0	0	0	0	0	0	0	0	1	0	1
555	A_23_P553	TARS2	ENSG00000143374	ENSPANG00000016774	0	0	2	0	0	0	0	0	0	0	0	0	0	0	0	0	0	0	0	0	1	0	0	0	0	0	0	0	0	0	0	0	0	0	0	0	0	0	0	0	0	0	0	0	0
556	A_23_P20480	BRF2	ENSG00000104221	ENSPANG00000006699	0	0	9	0	0	0	1	0	0	0	0	1	0	0	0	0	0	0	0	0	0	0	0	0	0	0	0	0	0	0	0	0	1	0	1	0	0	0	0	0	0	0	0	0	1
557	A_23_P502081	MAGEC3	ENSG00000165509	ENSPANG00000017786	0	0	0	0	0	0	0	0	0	0	0	0	0	0	0	0	0	0	0	0	0	0	0	0	0	0	0	0	0	0	0	0	0	0	0	0	0	0	0	0	0	0	0	0	0
558	A_23_P156732	PHF1	ENSG00000112511	ENSPANG00000009191	0	0	9	0	0	0	0	0	0	0	0	0	0	0	0	1	0	0	0	0	1	0	0	0	0	0	0	0	0	0	0	0	0	0	0	0	0	0	0	1	0	0	0	0	1
559	A_23_P349504	IQUB	ENSG00000164675	ENSPANG00000011913	0	0	3	0	0	0	0	0	0	0	0	0	0	0	0	0	0	0	0	0	1	0	0	0	0	0	0	0	0	0	0	0	1	0	0	0	0	0	0	0	0	0	0	0	0
560	A_24_P196216	LOXHD1	ENSG00000167210	ENSPANG00000025288	0	0	1	0	0	0	0	0	0	0	0	0	0	0	0	1	0	0	0	0	0	0	0	0	0	0	0	0	0	0	0	0	0	0	0	0	0	0	0	0	0	0	0	0	0
561	A_23_P161659	SYT13	ENSG00000019505	ENSPANG00000014366	0	0	2	0	0	0	0	0	0	0	0	0	0	0	0	0	0	0	0	0	0	0	0	0	0	0	0	0	0	0	0	0	0	0	0	0	0	0	0	0	0	0	0	0	0
562	A_23_P51745	PROK1	ENSG00000143125	ENSPANG00000013355	0	0	1	1	0	0	0	0	0	0	0	0	0	0	0	0	0	0	0	0	0	0	0	0	0	0	0	0	0	0	0	0	0	0	0	0	0	0	0	0	0	0	0	0	0
563	A_24_P218979	CDCA3	ENSG00000111665	ENSPANG00000017670	0	0	1	0	0	0	0	0	0	0	0	0	0	0	0	1	0	0	0	0	0	0	0	0	0	0	0	0	0	0	0	0	0	0	0	0	0	0	0	0	0	0	0	0	0
564	A_32_P302205	SI	ENSG00000090402	ENSPANG00000012869	0	0	0	0	0	0	0	0	0	0	0	0	0	0	0	0	0	0	0	0	0	0	0	0	0	0	0	0	0	0	0	0	0	0	0	0	0	0	0	0	0	0	0	0	0
566	A_23_P44836	NT5DC2	ENSG00000168268	ENSPANG00000020993	0	0	9	1	0	0	0	0	0	0	0	0	0	0	0	0	0	0	0	0	1	0	0	0	1	0	0	0	0	0	0	1	0	0	0	0	0	0	0	0	0	0	0	0	1
567	A_23_P51355	KIAA2013	ENSG00000116685	ENSPANG00000019811	0	0	11	0	0	0	0	0	0	0	0	1	0	1	0	0	1	0	0	0	0	0	1	0	0	0	0	0	0	0	0	1	0	0	1	0	0	1	0	0	1	0	0	0	0
568	A_23_P133470	PJA2	ENSG00000198961	ENSPANG00000006210	0	0	7	1	0	0	0	0	0	0	0	0	0	0	1	0	0	0	0	0	0	0	0	0	0	0	0	0	0	0	0	0	0	1	1	0	0	1	0	0	0	0	0	0	0
569	A_23_P79134	PLEKHF1	ENSG00000166289	ENSPANG00000013107	0	0	5	0	0	0	0	0	1	0	0	0	0	0	0	1	0	0	0	0	0	0	0	0	1	0	0	0	0	0	0	0	0	1	0	0	0	0	0	0	0	0	0	0	0
570	A_23_P2181	CYB5R2	ENSG00000166394	ENSPANG00000026430	0	0	2	0	1	0	0	0	0	0	0	0	0	1	0	0	0	0	0	0	0	0	0	0	0	0	0	0	0	0	0	0	0	0	0	0	0	0	0	0	0	0	0	0	0
571	A_23_P36531	TSPAN8	ENSG00000127324	ENSPANG00000009134	0	0	0	0	0	0	0	0	0	0	0	0	0	0	0	0	0	0	0	0	0	0	0	0	0	0	0	0	0	0	0	0	0	0	0	0	0	0	0	0	0	0	0	0	0
572	A_23_P171366	USP11	ENSG00000102226	ENSPANG00000012824	0	0	7	0	0	0	0	0	0	1	0	0	0	0	0	0	0	1	1	0	0	0	0	0	0	0	1	0	0	0	0	0	0	0	0	0	0	0	0	0	0	0	0	0	0
573	A_24_P131697	ACTR8	ENSG00000113812	ENSPANG00000017722	0	0	1	0	0	0	0	0	0	0	0	0	0	0	0	0	0	0	0	0	0	0	0	0	0	0	1	0	0	0	0	0	0	0	0	0	0	0	0	0	0	0	0	0	0
574	A_23_P70102	SLC36A2	ENSG00000186335	ENSPANG00000023734	0	0	1	0	0	0	0	0	0	0	0	0	0	0	0	0	0	0	0	0	0	0	0	0	0	0	0	0	0	0	0	0	0	1	0	0	0	0	0	0	0	0	0	0	0
575	A_23_P108970	NPHP1	ENSG00000144061	ENSPANG00000011993	0	0	5	0	0	0	0	0	0	0	0	0	0	0	0	1	0	0	0	0	0	0	0	0	0	1	0	0	0	0	0	0	0	1	1	0	0	0	0	0	0	0	0	0	0
576	A_23_P75769	MS4A4A	ENSG00000110079	ENSPANG00000014453	0	0	5	0	0	0	0	0	0	0	0	0	0	0	0	0	0	0	0	0	0	0	1	0	0	0	0	0	0	0	0	0	0	0	0	0	0	0	0	0	0	0	0	0	0
577	A_23_P133904	MCCD1	ENSG00000204511	ENSPANG00000015292	0	0	0	0	0	0	0	0	0	0	0	0	0	0	0	0	0	0	0	0	0	0	0	0	0	0	0	0	0	0	0	0	0	0	0	0	0	0	0	0	0	0	0	0	0
581	A_23_P23303	EXO1	ENSG00000174371	ENSPANG00000005526	0	0	0	0	0	0	0	0	0	0	0	0	0	0	0	0	0	0	0	0	0	0	0	0	0	0	0	0	0	0	0	0	0	0	0	0	0	0	0	0	0	0	0	0	0
582	A_23_P364236	MGA	ENSG00000174197	ENSPANG00000018801	0	0	4	0	0	0	0	0	0	0	0	0	0	0	0	0	0	0	0	0	0	0	0	0	0	0	0	0	0	0	0	0	0	0	0	0	0	1	0	0	0	0	0	0	0
583	A_24_P50245	HLA-DMA	ENSG00000204257	ENSPANG00000026492	0	0	0	0	0	0	0	0	0	0	0	0	0	0	0	0	0	0	0	0	0	0	0	0	0	0	0	0	0	0	0	0	0	0	0	0	0	0	0	0	0	0	0	0	0
584	A_23_P152024	CSK	ENSG00000103653	ENSPANG00000016000	0	0	17	1	0	0	0	0	0	1	0	1	0	1	0	1	1	0	0	0	1	0	1	0	0	1	1	0	0	0	0	1	1	0	0	0	0	0	0	0	0	0	1	0	0
585	A_24_P265064	SHROOM4	ENSG00000158352	ENSPANG00000008176	0	0	2	0	0	0	0	0	0	0	0	0	0	0	0	0	0	0	0	0	0	0	0	0	0	0	0	0	0	0	0	0	0	0	1	0	0	1	0	0	0	0	0	0	0
587	A_23_P346969	PIK3CB	ENSG00000051382	ENSPANG00000009667	0	0	6	0	0	0	0	0	0	0	0	0	0	0	0	1	0	0	0	0	1	0	1	0	0	0	0	0	0	0	0	0	0	1	0	0	0	0	0	0	0	0	1	0	0
588	A_23_P152305	CDH11	ENSG00000140937	ENSPANG00000020810	0	0	5	0	1	0	0	0	0	0	0	0	0	0	0	0	0	0	0	0	0	0	0	0	0	1	0	0	0	0	0	0	0	0	0	1	0	1	0	0	0	0	0	0	0
589	A_23_P131723	YWHAQ	ENSG00000134308	ENSPANG00000008645	0	0	5	0	0	0	0	0	0	0	0	0	0	0	0	1	0	0	0	0	0	0	0	0	0	0	0	0	0	0	0	0	0	0	0	0	0	1	0	0	0	0	1	0	0
590	A_23_P123125	CCM2	ENSG00000136280	ENSPANG00000000406	0	0	14	0	0	0	0	0	0	1	0	0	0	0	0	1	1	0	0	0	0	0	0	0	0	0	1	0	0	0	0	1	1	0	0	0	0	0	0	0	0	0	1	0	1
591	A_24_P265856	SENP7	ENSG00000138468	ENSPANG00000005243	0	0	7	0	0	0	0	0	0	0	0	0	0	0	0	0	0	0	0	0	1	0	0	0	0	0	1	0	0	0	0	1	0	0	1	0	0	1	0	0	0	0	0	0	0
592	A_23_P63816	NRBF2	ENSG00000148572	ENSPANG00000022063	0	1	0	0	0	0	0	0	0	0	0	0	0	0	0	0	0	0	0	0	0	0	0	0	0	0	0	0	0	0	0	0	0	0	0	0	0	0	0	0	0	0	0	0	0
593	A_23_P2258	CCDC62	ENSG00000130783	ENSPANG00000022212	0	0	0	0	0	0	0	0	0	0	0	0	0	0	0	0	0	0	0	0	0	0	0	0	0	0	0	0	0	0	0	0	0	0	0	0	0	0	0	0	0	0	0	0	0
594	A_23_P50455	POLD1	ENSG00000062822	ENSPANG00000006810	0	0	16	0	1	0	0	0	0	1	0	0	0	0	0	0	1	1	1	1	1	0	0	0	0	0	0	0	0	0	0	0	1	0	0	0	0	0	1	0	0	0	0	0	1
595	A_23_P250994	ANAPC10	ENSG00000164162	ENSPANG00000004188	0	0	4	0	0	0	0	0	0	0	0	0	0	0	0	0	1	0	0	0	1	0	0	0	0	1	0	0	0	0	0	0	0	0	0	0	0	0	0	0	0	0	0	0	0
596	A_24_P242646	CTSS	ENSG00000163131	ENSPANG00000021581	0	1	4	0	0	0	0	0	0	0	0	1	0	0	0	0	0	0	0	0	0	0	0	0	0	0	0	0	0	0	0	0	1	0	0	0	0	0	0	0	0	0	0	0	0
597	A_23_P257091	NUP214	ENSG00000126883	ENSPANG00000025984	0	0	13	0	0	0	0	0	0	0	0	0	0	0	0	0	0	0	1	1	1	0	1	0	0	0	0	0	0	0	0	0	1	0	0	0	0	1	1	0	0	0	1	0	1
598	A_23_P210515	NCOA5	ENSG00000124160	ENSPANG00000007531	0	0	16	0	0	0	0	0	0	0	0	1	0	0	0	0	1	1	1	1	1	1	0	0	0	0	0	0	1	0	0	1	1	0	0	0	0	0	0	0	0	1	0	1	1
599	A_23_P151653	APEX1	ENSG00000100823	ENSPANG00000022757	0	0	8	0	0	0	0	0	0	0	0	0	0	0	0	0	0	1	0	0	1	0	1	0	0	0	0	0	0	0	0	0	0	0	1	0	0	0	0	0	0	0	1	0	0
600	A_23_P201181	PTPN22	ENSG00000134242	ENSPANG00000004483	0	0	2	0	0	0	0	0	0	0	0	0	0	0	1	0	0	0	0	0	0	0	0	0	0	0	0	0	0	0	0	1	0	0	0	0	0	0	0	0	0	0	0	0	0
601	A_23_P91727	PICK1	ENSG00000100151	ENSPANG00000004812	0	0	9	0	1	0	0	0	0	0	0	0	0	0	0	0	0	0	0	1	0	0	0	0	0	1	1	0	0	0	0	0	1	0	1	0	0	0	0	0	0	0	0	0	0
602	A_24_P383581	C19orf70	ENSG00000174917	ENSPANG00000017471	0	0	13	0	1	0	0	0	0	0	0	0	0	0	0	0	0	0	0	0	1	0	0	0	0	1	1	0	0	1	0	1	0	1	1	0	0	1	0	0	0	0	1	0	1
603	A_23_P147826	RAP2C	ENSG00000123728	ENSPANG00000003562	0	0	4	0	1	0	0	0	0	0	0	0	0	0	0	0	0	0	0	0	0	0	0	0	0	0	0	0	0	0	0	0	0	0	0	0	0	0	0	0	0	0	0	0	1
604	A_23_P54297	EIF3J	ENSG00000104131	ENSPANG00000018029	0	0	0	0	0	0	0	0	0	0	0	0	0	0	0	0	0	0	0	0	0	0	0	0	0	0	0	0	0	0	0	0	0	0	0	0	0	0	0	0	0	0	0	0	0
605	A_24_P310616	SLC35A2	ENSG00000102100	ENSPANG00000003149	0	0	5	0	0	0	0	0	0	0	0	0	0	1	0	0	0	0	0	0	0	0	0	0	0	0	0	0	0	0	0	0	1	0	0	0	0	0	0	0	0	0	1	0	0
606	A_23_P165219	PRAM1	ENSG00000133246	ENSPANG00000007063	0	0	4	0	0	0	0	0	0	0	0	1	0	0	0	0	0	0	0	0	0	0	0	0	0	0	0	0	0	0	0	0	0	0	0	0	0	1	0	0	1	0	0	0	0
608	A_23_P26511	GDPD3	ENSG00000102886	ENSPANG00000011153	0	0	3	0	0	0	0	0	0	0	0	0	0	0	0	0	0	0	0	0	0	0	0	0	0	0	0	0	0	0	0	0	0	0	0	0	0	0	0	0	0	0	0	0	0
609	A_23_P166640	ARL6IP5	ENSG00000144746	ENSPANG00000006554	0	0	4	0	0	0	0	0	0	0	0	0	0	0	0	1	0	0	0	0	1	0	0	0	0	0	0	0	0	0	0	0	0	0	0	0	0	0	0	0	0	0	0	0	0
610	A_23_P117558	FKBP3	ENSG00000100442	ENSPANG00000026275	0	0	6	0	0	0	0	0	0	0	0	0	0	0	0	0	0	0	0	0	0	0	0	0	0	0	0	0	0	0	0	1	0	0	0	0	0	0	0	0	0	0	0	0	0
612	A_32_P69930	CCDC96	ENSG00000173013	ENSPANG00000011790	0	0	4	0	0	0	0	0	0	0	0	1	0	0	0	0	0	0	0	0	0	0	0	0	1	0	0	0	0	0	0	0	1	0	0	0	0	0	0	0	0	0	0	0	0
613	A_24_P267997	TOR1AIP1	ENSG00000143337	ENSPANG00000010531	0	0	4	0	0	0	1	0	0	0	0	0	0	0	0	0	0	0	0	0	0	0	0	0	0	0	0	0	0	0	0	0	0	0	0	0	0	0	0	0	0	0	0	0	0
614	A_23_P47863	TM7SF3	ENSG00000064115	ENSPANG00000007817	0	0	2	0	0	0	0	0	0	0	0	0	0	0	0	0	0	0	0	0	0	0	0	0	0	0	1	0	0	0	0	0	0	0	0	0	0	0	0	0	0	0	0	0	0
615	A_23_P116081	RNASEH2C	ENSG00000172922	ENSPANG00000015965	0	0	12	1	0	0	0	0	0	0	0	0	0	0	0	0	0	0	0	0	0	0	0	0	0	0	0	0	0	0	0	1	1	1	1	0	0	1	0	0	0	0	1	0	1
616	A_23_P209135	LAIR1	ENSG00000167613	ENSPANG00000021900	0	0	1	0	0	0	0	0	0	0	0	0	1	0	0	0	0	0	0	0	0	0	0	0	0	0	0	0	0	0	0	0	0	0	0	0	0	0	0	0	0	0	0	0	0
617	A_23_P209135	LAIR1	ENSG00000167613	ENSPANG00000004034	0	0	0	0	0	0	0	0	0	0	0	0	0	0	0	0	0	0	0	0	0	0	0	0	0	0	0	0	0	0	0	0	0	0	0	0	0	0	0	0	0	0	0	0	0
618	A_24_P917862	TNRC6A	ENSG00000090905	ENSPANG00000018523	0	0	7	0	0	0	0	0	0	0	0	0	0	0	0	1	0	0	0	0	0	0	0	0	0	0	1	0	0	0	0	1	0	0	0	0	0	1	0	0	0	0	0	0	0
619	A_23_P147995	PICALM	ENSG00000073921	ENSPANG00000019177	0	0	5	0	0	0	0	0	0	0	0	1	0	0	0	1	0	1	0	0	0	0	0	0	0	0	0	0	0	0	0	0	0	0	0	0	0	0	0	0	0	0	0	0	0
620	A_23_P119322	SIGLEC11	ENSG00000161640	ENSPANG00000012798	0	0	1	0	0	0	0	0	0	0	1	0	0	0	0	0	0	0	0	0	0	0	0	0	0	0	0	0	0	0	0	0	0	0	0	0	0	0	0	0	0	0	0	0	0
621	A_23_P119322	SIGLEC11	ENSG00000161640	ENSPANG00000008418	0	0	2	0	0	0	0	0	0	0	1	0	0	0	0	0	0	0	0	0	1	0	0	0	0	0	0	0	0	0	0	0	0	0	0	0	0	0	0	0	0	0	0	0	0
622	A_24_P214858	TREML2	ENSG00000112195	ENSPANG00000009452	1	1	2	0	0	0	0	0	0	1	0	0	0	1	0	0	0	0	0	0	0	0	0	0	0	0	0	0	0	0	0	0	0	0	0	0	0	0	0	0	0	0	0	0	0
623	A_24_P270496	NOVA1	ENSG00000139910	ENSPANG00000004891	0	0	3	0	0	0	0	0	0	0	0	0	0	0	0	0	1	0	0	0	0	0	0	0	0	0	0	0	0	0	0	0	0	0	0	0	0	1	0	0	0	0	0	0	0
625	A_23_P311912	AHNAK2	ENSG00000185567	ENSPANG00000007367	0	0	1	0	0	0	0	0	0	0	0	0	0	0	0	1	0	0	0	0	0	0	0	0	0	0	0	0	0	0	0	0	0	0	0	0	0	0	0	0	0	0	0	0	0
627	A_23_P376591	CLYBL	ENSG00000125246	ENSPANG00000018118	1	1	1	0	0	0	0	0	0	0	0	0	0	0	0	0	0	0	0	0	0	0	0	0	0	0	0	0	0	0	0	0	0	0	0	0	0	0	0	0	0	0	0	0	0
628	A_24_P379727	CHCHD5	ENSG00000125611	ENSPANG00000021721	0	0	13	0	0	0	0	0	0	0	0	0	0	1	0	0	1	0	0	1	0	0	0	0	0	0	1	0	0	0	0	1	0	1	1	0	0	1	0	0	0	0	0	0	0
629	A_23_P340717	ONECUT1	ENSG00000169856	ENSPANG00000017410	0	0	0	0	0	0	0	0	0	0	0	0	0	0	0	0	0	0	0	0	0	0	0	0	0	0	0	0	0	0	0	0	0	0	0	0	0	0	0	0	0	0	0	0	0
630	A_24_P206121	KCNMB1	ENSG00000145936	ENSPANG00000008079	0	0	2	0	0	0	0	0	0	0	0	0	0	0	0	0	0	0	0	0	0	0	1	1	0	0	0	0	0	0	0	0	0	0	0	0	0	0	0	0	0	0	0	0	0
631	A_23_P13102	CASP12	ENSG00000204403	ENSPANG00000003600	0	0	3	0	0	0	0	0	0	0	0	1	0	0	0	0	0	0	1	0	0	0	0	0	0	0	0	0	0	0	0	0	0	0	0	0	0	0	0	0	0	0	0	0	0
632	A_23_P38887	EIF3G	ENSG00000130811	ENSPANG00000007001	0	0	13	0	0	0	0	0	0	0	0	0	0	0	0	0	0	1	0	1	1	0	1	0	0	0	0	0	0	0	0	1	0	0	1	0	0	1	0	0	0	0	0	0	0
633	A_24_P230691	KIF13A	ENSG00000137177	ENSPANG00000011103	0	0	6	0	0	0	0	0	0	0	0	0	0	0	0	1	0	0	0	0	0	0	0	0	0	0	1	0	1	0	0	0	0	0	1	0	0	0	0	0	0	0	0	0	0
634	A_24_P110062	PTPMT1	ENSG00000110536	ENSPANG00000007187	0	0	9	0	0	0	0	1	0	0	0	0	0	0	0	0	0	1	0	0	0	0	1	0	0	0	0	0	0	0	0	0	0	1	1	0	0	1	0	0	1	0	1	0	0
635	A_23_P65768	RSL24D1	ENSG00000137876	ENSPANG00000011550	1	0	0	0	0	0	0	0	0	0	0	0	0	0	0	0	0	0	0	0	0	0	0	0	0	0	0	0	0	0	0	0	0	0	0	0	0	0	0	0	0	0	0	0	0
636	A_23_P65768	RSL24D1	ENSG00000137876	ENSPANG00000017320	1	0	4	0	0	0	0	1	0	0	0	0	0	0	0	0	0	0	0	0	0	0	0	0	0	0	0	0	0	0	0	0	0	0	1	0	0	0	0	0	0	0	0	0	1
637	A_23_P25873	WDHD1	ENSG00000198554	ENSPANG00000017506	0	0	3	0	0	0	0	0	0	0	0	0	0	0	0	1	0	0	0	0	0	0	1	0	0	1	0	0	0	0	0	0	0	0	0	0	0	0	0	0	0	0	0	0	0
638	A_23_P164468	ADNP2	ENSG00000101544	ENSPANG00000011713	0	0	6	0	0	0	1	0	0	0	0	1	0	0	0	0	0	0	0	0	0	0	0	0	0	0	0	0	0	0	0	0	0	1	1	0	0	0	0	0	0	0	0	0	0
639	A_23_P202080	TSPAN14	ENSG00000108219	ENSPANG00000022582	0	0	6	0	0	0	0	0	0	0	0	0	0	0	0	0	0	0	0	0	0	0	1	0	0	0	0	0	0	0	0	0	0	0	0	0	0	0	0	0	0	0	0	0	0
640	A_24_P405705	SLC2A2	ENSG00000163581	ENSPANG00000011896	0	0	1	0	0	0	0	0	0	0	0	0	0	0	0	0	0	0	0	0	0	0	0	0	1	0	0	0	0	0	0	0	0	0	0	0	0	0	0	0	0	0	0	0	0
641	A_23_P63696	MRPL43	ENSG00000055950	ENSPANG00000021122	0	0	9	0	0	0	0	0	0	0	0	0	0	0	0	0	0	1	0	1	0	0	0	0	0	0	1	0	0	0	0	1	0	1	0	0	0	0	0	0	0	0	1	0	1
643	A_24_P344087	REC8	ENSG00000100918	ENSPANG00000020368	0	0	5	0	0	0	0	0	0	0	0	0	0	0	0	0	0	0	0	0	0	0	1	0	0	0	0	0	0	0	0	0	1	0	0	1	0	0	0	0	0	0	0	0	0
644	A_23_P63870	SAMD8	ENSG00000156671	ENSPANG00000022471	0	0	4	0	0	0	0	0	0	0	0	0	0	0	0	0	0	1	0	0	0	0	0	0	0	0	1	0	0	0	0	0	0	0	0	0	0	0	0	0	0	0	0	0	0
645	A_23_P23206	MAD2L2	ENSG00000116670	ENSPANG00000006368	0	0	8	0	1	0	0	0	0	0	0	0	0	0	0	0	0	0	0	0	0	0	0	0	0	0	1	0	0	0	0	0	0	0	1	0	0	1	0	0	0	0	0	0	1
646	A_23_P90296	DYRK1B	ENSG00000105204	ENSPANG00000002933	0	0	13	0	0	0	0	0	0	0	0	1	0	0	0	0	0	0	1	0	1	0	0	0	1	0	0	0	0	1	0	1	0	0	0	0	0	0	0	1	0	0	1	0	1
647	A_23_P388027	CRY2	ENSG00000121671	ENSPANG00000013724	0	0	24	0	0	1	0	1	0	1	1	0	0	0	0	1	1	0	1	0	0	0	1	0	0	0	0	0	0	1	0	1	1	0	0	1	0	0	1	1	0	0	1	0	0
648	A_23_P131789	BPI	ENSG00000101425	ENSPANG00000017517	0	1	0	0	0	0	0	0	0	0	0	0	0	0	0	0	0	0	0	0	0	0	0	0	0	0	0	0	0	0	0	0	0	0	0	0	0	0	0	0	0	0	0	0	0
649	A_23_P168747	NCAPG2	ENSG00000146918	ENSPANG00000006916	0	0	5	0	1	0	0	0	0	0	0	0	0	0	0	1	0	0	0	0	0	0	0	0	0	0	0	0	0	0	0	0	0	1	0	0	0	0	0	0	0	0	0	0	0
651	A_32_P68504	ZDBF2	ENSG00000204186	ENSPANG00000023236	0	1	6	1	0	0	0	0	0	0	0	0	0	0	0	0	0	1	0	0	0	0	0	0	0	0	0	0	0	0	0	0	0	0	1	0	0	1	0	0	0	0	0	0	0
652	A_23_P26325	CCL17	ENSG00000102970	ENSPANG00000026488	0	0	0	0	0	0	0	0	0	0	0	0	0	0	0	0	0	0	0	0	0	0	0	0	0	0	0	0	0	0	0	0	0	0	0	0	0	0	0	0	0	0	0	0	0
653	A_23_P99253	LIN7A	ENSG00000111052	ENSPANG00000005931	0	1	1	0	0	0	0	0	0	0	0	1	0	0	0	0	0	0	0	0	0	0	0	0	0	0	0	0	0	0	0	0	0	0	0	0	0	0	0	0	0	0	0	0	0
654	A_24_P918296	FEZ2	ENSG00000171055	ENSPANG00000019578	0	0	10	1	1	0	0	0	0	0	0	1	0	1	0	0	0	0	0	0	1	0	0	0	0	1	0	0	0	0	0	0	0	0	1	0	0	1	0	0	0	0	0	0	0
655	A_23_P146209	RNF170	ENSG00000120925	ENSPANG00000018297	0	0	3	0	0	0	0	0	0	0	0	0	0	0	0	0	0	0	0	0	0	0	0	0	0	0	1	0	0	0	0	1	0	0	0	0	0	0	0	0	0	0	0	0	0
656	A_23_P15516	TMEM101	ENSG00000091947	ENSPANG00000021314	0	0	16	0	0	0	0	0	0	0	0	1	0	1	0	0	1	0	0	0	0	0	0	0	0	0	1	0	0	0	0	1	1	1	1	0	0	1	0	0	0	0	0	1	1
657	A_23_P2006	CNGA4	ENSG00000132259	ENSPANG00000009250	0	0	0	0	0	0	0	0	0	0	0	0	0	0	0	0	0	0	0	0	0	0	0	0	0	0	0	0	0	0	0	0	0	0	0	0	0	0	0	0	0	0	0	0	0
658	A_23_P23037	GJA8	ENSG00000121634	ENSPANG00000014667	0	0	0	0	0	0	0	0	0	0	0	0	0	0	0	0	0	0	0	0	0	0	0	0	0	0	0	0	0	0	0	0	0	0	0	0	0	0	0	0	0	0	0	0	0
659	A_24_P398950	UNC45A	ENSG00000140553	ENSPANG00000021759	0	0	10	0	0	0	0	0	0	0	0	1	0	0	0	0	1	0	1	0	0	0	1	0	0	0	0	0	0	0	0	1	0	0	0	0	0	0	0	0	0	0	1	0	0
660	A_23_P171223	CXorf56	ENSG00000018610	ENSPANG00000025037	0	0	1	0	0	0	0	0	0	0	0	0	0	0	0	0	1	0	0	0	0	0	0	0	0	0	0	0	0	0	0	0	0	0	0	0	0	0	0	0	0	0	0	0	0
661	A_32_P171152	PLEKHM3	ENSG00000178385	ENSPANG00000020994	0	0	1	0	0	0	0	0	0	0	0	0	0	0	0	1	0	0	0	0	0	0	0	0	0	0	0	0	0	0	0	0	0	0	0	0	0	0	0	0	0	0	0	0	0
662	A_24_P311679	DKK2	ENSG00000155011	ENSPANG00000024437	0	0	3	0	0	0	0	0	0	0	0	0	0	0	0	0	0	0	0	0	0	0	0	0	0	0	0	0	0	0	0	0	0	0	1	0	1	0	0	0	0	0	0	0	0
663	A_32_P190049	LRRC58	ENSG00000163428	ENSPANG00000023829	0	0	3	0	0	0	0	0	0	0	0	0	0	0	0	0	0	0	0	0	0	0	0	0	0	0	0	0	0	0	0	0	0	0	0	0	0	0	0	0	0	0	0	0	0
664	A_32_P133182	C20orf141	ENSG00000258713	ENSPANG00000021243	0	0	0	0	0	0	0	0	0	0	0	0	0	0	0	0	0	0	0	0	0	0	0	0	0	0	0	0	0	0	0	0	0	0	0	0	0	0	0	0	0	0	0	0	0
665	A_23_P134925	BNIP3L	ENSG00000104765	ENSPANG00000000724	0	0	4	0	0	0	0	0	0	0	0	1	0	0	0	0	0	0	0	0	0	0	0	0	0	0	0	0	0	0	0	0	0	0	1	0	0	0	0	0	0	0	0	0	0
666	A_23_P62768	TMEM54	ENSG00000121900	ENSPANG00000007647	0	0	9	0	0	0	0	0	0	0	0	1	0	1	0	0	0	0	0	0	0	0	1	0	0	0	1	0	0	0	0	1	1	0	1	0	0	1	0	0	0	0	0	0	1
668	A_23_P97465	PRAMEF2	ENSG00000120952	ENSPANG00000008813	0	0	0	0	0	0	0	0	0	0	0	0	0	0	0	0	0	0	0	0	0	0	0	0	0	0	0	0	0	0	0	0	0	0	0	0	0	0	0	0	0	0	0	0	0
669	A_24_P940396	DCAF5	ENSG00000139990	ENSPANG00000013441	0	0	4	0	0	0	0	0	0	0	0	0	0	0	0	0	0	0	1	0	0	0	0	0	0	0	0	0	0	0	0	0	0	0	0	0	0	0	0	0	0	0	0	0	0
670	A_32_P230523	FAM71D	ENSG00000172717	ENSPANG00000024776	0	0	0	0	0	0	0	0	0	0	0	0	0	0	0	0	0	0	0	0	0	0	0	0	0	0	0	0	0	0	0	0	0	0	0	0	0	0	0	0	0	0	0	0	0
671	A_24_P349616	UBTF	ENSG00000108312	ENSPANG00000021323	0	0	19	1	1	0	0	0	0	1	0	0	0	1	0	1	1	0	1	1	0	0	0	0	0	1	1	0	0	0	0	1	1	0	0	0	0	1	0	0	0	0	1	0	0
672	A_23_P167818	FAM184A	ENSG00000111879	ENSPANG00000022689	0	0	4	0	0	0	0	0	0	0	0	0	0	0	0	0	0	0	0	0	0	0	0	0	0	0	0	0	0	0	0	0	0	0	0	0	0	0	0	0	0	0	0	0	0
673	A_23_P106682	EMP2	ENSG00000213853	ENSPANG00000000785	0	0	5	0	0	0	0	0	0	0	0	0	0	0	0	0	0	0	0	0	0	0	1	0	0	1	0	0	0	0	0	0	0	0	0	0	0	0	0	0	0	0	1	0	0
674	A_23_P113005	EFNA1	ENSG00000169242	ENSPANG00000007433	0	0	3	0	0	0	0	0	0	0	0	1	0	0	0	0	0	0	0	0	0	0	0	0	0	0	0	0	0	0	0	0	0	0	0	0	0	0	0	0	0	0	1	0	0
675	A_32_P528967	RTP1	ENSG00000175077	ENSPANG00000024993	0	0	0	0	0	0	0	0	0	0	0	0	0	0	0	0	0	0	0	0	0	0	0	0	0	0	0	0	0	0	0	0	0	0	0	0	0	0	0	0	0	0	0	0	0
676	A_23_P212779	PARM1	ENSG00000169116	ENSPANG00000025635	0	0	0	0	0	0	0	0	0	0	0	0	0	0	0	0	0	0	0	0	0	0	0	0	0	0	0	0	0	0	0	0	0	0	0	0	0	0	0	0	0	0	0	0	0
677	A_24_P194524	CD99L2	ENSG00000102181	ENSPANG00000005515	0	0	4	1	0	0	0	0	0	0	0	0	0	0	0	0	0	0	0	0	0	0	0	0	0	0	0	0	0	0	1	0	0	0	0	0	0	1	0	0	0	0	0	0	0
678	A_23_P502343	ADAM33	ENSG00000149451	ENSPANG00000023583	0	0	7	0	1	0	0	0	0	0	0	0	0	0	0	0	0	0	1	1	0	0	0	0	0	0	0	0	0	0	0	0	0	0	0	0	0	0	0	1	0	0	0	0	1
679	A_24_P18630	KDM2B	ENSG00000089094	ENSPANG00000010984	0	0	5	0	0	0	0	0	0	0	0	1	0	1	0	0	0	0	1	0	0	0	0	0	0	0	0	0	0	0	0	0	0	0	0	0	0	0	0	0	0	0	0	0	1
680	A_23_P123133	OGDH	ENSG00000105953	ENSPANG00000026232	0	0	17	0	1	0	0	0	0	0	0	0	0	1	0	1	1	0	0	0	0	0	0	0	0	0	1	0	0	0	0	1	1	0	1	0	0	0	0	0	0	0	1	0	1
681	A_24_P252739	KLF6	ENSG00000067082	ENSPANG00000023515	0	0	5	0	0	0	0	0	0	0	0	0	0	0	0	0	0	0	0	0	0	0	0	0	0	0	1	0	0	0	0	0	0	1	0	0	0	0	0	0	0	0	0	0	0
683	A_32_P226614	L3MBTL2	ENSG00000100395	ENSPANG00000001305	0	0	5	0	0	0	0	0	0	0	0	0	0	0	0	0	0	0	0	0	1	0	0	0	0	1	0	0	0	0	0	0	1	0	0	0	0	0	0	0	0	0	0	0	0
684	A_23_P208182	SIGLEC10	ENSG00000142512	ENSPANG00000006809	0	0	1	0	0	0	0	0	0	1	0	0	0	0	0	0	0	0	0	0	0	0	0	0	0	0	0	0	0	0	0	0	0	0	0	0	0	0	0	0	0	0	0	0	0
685	A_23_P124003	P2RX2	ENSG00000187848	ENSPANG00000005288	0	0	1	0	0	0	0	0	0	0	0	1	0	0	0	0	0	0	0	0	0	0	0	0	0	0	0	0	0	0	0	0	0	0	0	0	0	0	0	0	0	0	0	0	0
686	A_23_P206981	VEZF1	ENSG00000136451	ENSPANG00000022307	0	0	4	1	0	0	0	0	0	0	0	0	0	0	0	0	0	1	0	0	0	0	0	0	0	0	0	0	0	0	0	0	0	0	0	0	0	1	0	0	0	0	0	0	0
688	A_23_P87919	KDM2B	ENSG00000089094	ENSPANG00000010984	0	0	5	0	0	0	0	0	0	0	0	1	0	1	0	0	0	0	1	0	0	0	0	0	0	0	0	0	0	0	0	0	0	0	0	0	0	0	0	0	0	0	0	0	1
689	A_23_P81926	PSORS1C2	ENSG00000204538	ENSPANG00000024487	0	0	0	0	0	0	0	0	0	0	0	0	0	0	0	0	0	0	0	0	0	0	0	0	0	0	0	0	0	0	0	0	0	0	0	0	0	0	0	0	0	0	0	0	0
690	A_23_P23292	RXRG	ENSG00000143171	ENSPANG00000008314	0	0	5	0	0	0	0	0	0	0	0	0	0	0	0	0	0	0	0	0	0	0	0	0	0	0	0	0	0	0	0	0	1	0	0	0	0	0	0	0	0	1	0	0	0
691	A_23_P163496	MRPS34	ENSG00000074071	ENSPANG00000020905	0	0	12	0	1	0	0	0	0	0	0	1	0	1	0	0	0	1	0	0	1	0	0	0	0	1	1	0	0	0	0	1	0	0	1	0	0	1	0	0	0	0	0	0	0
692	A_23_P251548	TEX261	ENSG00000144043	ENSPANG00000021726	0	0	3	0	0	0	0	0	0	0	0	0	0	0	0	0	0	0	0	0	1	0	0	0	0	0	0	0	0	0	0	0	0	0	0	0	0	0	0	0	0	0	0	0	0
693	A_23_P252163	DAPK1	ENSG00000196730	ENSPANG00000024892	0	0	3	0	0	0	0	0	0	0	0	0	0	0	0	0	0	1	0	0	0	0	0	0	0	0	0	0	0	0	0	0	0	0	0	0	0	0	0	0	0	0	0	0	0
694	A_23_P104335	FAM13C	ENSG00000148541	ENSPANG00000022019	0	0	5	0	0	0	0	0	0	0	0	0	0	0	0	0	0	0	0	0	0	0	0	0	1	0	1	0	0	0	0	0	0	1	0	0	0	0	0	0	0	0	0	0	0
695	A_24_P128308	KLF6	ENSG00000067082	ENSPANG00000023515	0	0	5	0	0	0	0	0	0	0	0	0	0	0	0	0	0	0	0	0	0	0	0	0	0	0	1	0	0	0	0	0	0	1	0	0	0	0	0	0	0	0	0	0	0
696	A_23_P141335	ARHGAP27	ENSG00000159314	ENSPANG00000021236	0	0	11	0	0	0	0	0	0	0	0	1	0	1	0	0	0	1	0	0	1	0	1	0	1	0	0	0	0	0	0	0	0	0	1	0	0	1	0	0	0	0	0	0	0
697	A_23_P139509	ERGIC2	ENSG00000087502	ENSPANG00000010526	0	0	11	0	1	0	0	1	0	0	0	0	0	0	1	0	0	1	1	0	0	0	0	0	0	0	0	0	1	0	0	0	0	1	0	0	0	0	1	0	1	0	0	0	0
698	A_24_P590560	RRN3	ENSG00000085721	ENSPANG00000010460	0	0	6	0	0	0	0	0	0	0	0	1	0	0	0	1	0	0	0	0	0	0	0	0	0	0	1	0	0	0	0	0	0	0	0	0	0	0	0	0	0	0	0	0	0
699	A_23_P63032	GUCA2B	ENSG00000044012	ENSPANG00000006448	0	0	0	0	0	0	0	0	0	0	0	0	0	0	0	0	0	0	0	0	0	0	0	0	0	0	0	0	0	0	0	0	0	0	0	0	0	0	0	0	0	0	0	0	0
700	A_32_P308595	THSD7B	ENSG00000144229	ENSPANG00000018339	0	0	1	0	0	0	0	0	0	0	0	0	0	0	0	1	0	0	0	0	0	0	0	0	0	0	0	0	0	0	0	0	0	0	0	0	0	0	0	0	0	0	0	0	0
701	A_23_P11629	TMEM61	ENSG00000143001	ENSPANG00000016678	0	0	0	0	0	0	0	0	0	0	0	0	0	0	0	0	0	0	0	0	0	0	0	0	0	0	0	0	0	0	0	0	0	0	0	0	0	0	0	0	0	0	0	0	0
702	A_32_P21993	TPM4	ENSG00000167460	ENSPANG00000008105	0	0	9	0	0	0	1	0	0	0	0	1	0	0	0	1	0	0	0	0	1	0	0	0	0	0	0	0	0	0	0	0	0	0	1	0	0	0	0	0	0	0	0	0	0
703	A_23_P53288	CNPY2	ENSG00000257727	ENSPANG00000019456	0	0	4	0	0	0	0	0	0	0	0	0	0	0	0	1	0	0	0	0	0	0	1	0	0	0	0	0	0	0	0	0	0	0	0	0	0	0	0	0	0	0	0	0	0
705	A_24_P396720	PPP1CB	ENSG00000213639	ENSPANG00000020092	0	0	7	0	0	0	0	0	0	0	0	0	0	0	0	0	0	0	0	0	1	0	1	0	0	0	0	0	0	0	0	0	0	0	1	0	0	1	0	0	0	0	0	0	1
706	A_24_P68229	FRYL	ENSG00000075539	ENSPANG00000018310	0	0	5	0	0	0	0	0	0	0	0	0	0	0	0	0	0	1	0	0	0	0	0	0	0	0	0	0	0	0	0	0	0	0	0	0	0	1	0	0	0	0	0	0	0
707	A_32_P153388	GULP1	ENSG00000144366	ENSPANG00000013330	0	0	5	1	0	0	0	0	0	0	0	0	0	0	0	0	0	0	0	0	0	0	0	0	0	0	0	0	0	0	0	0	0	0	0	0	0	1	0	0	0	0	0	0	0
708	A_24_P61464	ABHD13	ENSG00000139826	ENSPANG00000019731	0	0	9	0	1	0	0	0	0	1	0	0	0	0	0	0	1	0	1	0	0	0	1	0	0	0	0	0	0	1	0	1	0	0	0	0	0	0	0	0	0	0	0	0	0
709	A_24_P89971	SURF4	ENSG00000148248	ENSPANG00000026032	0	0	8	0	0	0	0	0	0	0	0	0	0	0	0	0	0	0	0	1	0	0	0	0	0	1	0	0	0	0	0	0	0	0	1	0	0	0	0	1	0	0	0	0	1
710	A_23_P129064	GATM	ENSG00000171766	ENSPANG00000017833	0	1	5	0	0	0	0	0	0	0	0	0	0	0	0	0	0	0	0	0	0	0	0	0	0	0	0	0	0	0	0	0	0	1	1	0	0	0	0	0	0	0	0	0	0
711	A_23_P134139	FABP7	ENSG00000164434	ENSPANG00000022797	0	0	4	0	0	0	0	0	0	0	0	0	0	0	0	0	0	1	0	0	0	0	0	1	0	0	0	0	0	0	0	0	0	0	0	0	0	1	0	0	0	0	0	0	0
712	A_24_P359771	ASXL2	ENSG00000143970	ENSPANG00000007355	0	0	4	0	0	0	0	0	0	0	0	0	0	0	0	1	0	0	0	0	0	0	0	0	0	0	0	0	0	0	0	0	0	0	1	0	0	0	0	0	0	0	0	0	0
713	A_23_P103690	FAM189B	ENSG00000160767	ENSPANG00000004649	0	0	6	0	0	0	0	0	0	0	0	0	0	0	0	1	0	0	0	0	0	0	1	0	0	0	0	0	0	1	0	0	0	0	0	0	0	1	0	0	0	0	0	0	0
714	A_24_P64344	BLNK	ENSG00000095585	ENSPANG00000021417	0	0	2	0	0	0	0	0	0	1	0	1	0	0	0	0	0	0	0	0	0	0	0	0	0	0	0	0	0	0	0	0	0	0	0	0	0	0	0	0	0	0	0	0	0
716	A_23_P369994	DCLK1	ENSG00000133083	ENSPANG00000003398	0	0	7	0	0	0	0	0	0	0	0	0	0	0	1	1	1	0	0	0	0	0	0	0	0	0	0	0	0	0	0	1	0	1	1	0	0	0	0	0	0	0	0	0	0
718	A_24_P270814	CRK	ENSG00000167193	ENSPANG00000024600	0	0	1	0	0	0	0	0	0	0	0	0	0	0	0	0	0	1	0	0	0	0	0	0	0	0	0	0	0	0	0	0	0	0	0	0	0	0	0	0	0	0	0	0	0
719	A_23_P213038	GSTCD	ENSG00000138780	ENSPANG00000015065	0	0	8	0	0	0	0	0	0	0	0	0	0	0	0	0	0	0	0	0	0	0	0	0	0	0	0	0	0	0	0	0	0	1	1	0	0	1	0	0	0	0	0	0	0
720	A_23_P349566	CCDC85A	ENSG00000055813	ENSPANG00000016914	0	0	4	0	0	0	0	0	0	0	0	0	0	0	0	0	0	0	0	0	0	0	0	0	0	0	0	0	0	0	0	0	0	1	0	0	0	0	0	0	0	0	1	0	0
721	A_32_P128310	CDKAL1	ENSG00000145996	ENSPANG00000000695	0	0	4	0	1	0	0	0	0	1	0	0	0	0	0	0	0	0	0	0	0	0	0	0	0	0	0	0	0	0	0	0	0	0	0	0	0	0	0	0	0	0	0	0	0
723	A_23_P57736	CMTM6	ENSG00000091317	ENSPANG00000016560	0	0	5	1	0	0	0	0	0	0	0	0	0	0	0	0	0	0	0	0	1	0	1	0	0	0	0	0	0	0	0	0	0	0	0	0	0	0	0	0	0	0	0	0	0
724	A_23_P107653	ETFB	ENSG00000105379	ENSPANG00000004009	0	0	18	0	0	0	0	0	0	0	0	1	0	1	0	0	1	0	0	0	1	0	1	0	0	1	1	0	0	0	0	1	1	1	1	0	0	0	0	0	0	0	1	0	1
725	A_23_P39110	RUVBL2	ENSG00000183207	ENSPANG00000008536	0	0	16	0	0	0	0	0	0	1	0	0	0	0	0	0	0	0	0	0	1	0	0	0	0	1	1	0	0	0	0	1	0	1	1	0	0	0	0	0	0	0	1	0	1
726	A_24_P410399	LRRIQ1	ENSG00000133640	ENSPANG00000020393	0	0	1	0	0	0	0	0	0	0	0	0	0	0	0	0	0	0	0	0	0	0	0	0	0	0	0	0	0	0	0	0	0	0	0	0	0	0	0	0	0	0	0	0	0
727	A_24_P78153	GTF3C4	ENSG00000125484	ENSPANG00000026029	0	0	6	1	0	0	0	0	0	0	0	0	0	0	0	1	0	0	0	0	0	0	0	0	0	0	0	0	0	0	0	0	0	1	0	0	1	0	0	0	0	0	0	0	0
728	A_24_P158161	SPAG1	ENSG00000104450	ENSPANG00000018546	0	0	6	0	1	0	0	0	0	0	0	1	0	0	0	1	0	0	0	0	0	0	1	0	0	0	0	0	0	0	0	0	0	0	0	0	0	1	0	0	0	0	0	0	0
729	A_24_P83899	GRM5	ENSG00000168959	ENSPANG00000010013	0	0	1	0	0	0	0	0	0	0	0	0	0	0	0	0	0	0	0	0	0	0	0	0	0	0	0	0	0	0	0	0	0	0	0	0	0	0	0	0	0	0	0	0	0
730	A_23_P102622	MATN4	ENSG00000124159	ENSPANG00000009740	0	0	4	0	1	0	0	0	0	0	0	0	0	0	0	0	0	0	0	0	0	0	0	0	0	0	0	0	0	0	0	0	0	0	0	0	0	0	0	0	0	0	0	0	0
731	A_24_P926314	FAM173B	ENSG00000150756	ENSPANG00000015778	0	0	5	0	1	0	0	0	0	0	1	0	0	0	0	0	0	0	0	0	0	0	0	0	0	1	0	0	0	0	0	0	1	0	0	0	0	0	0	0	0	0	0	0	0
732	A_24_P382467	SLC39A3	ENSG00000141873	ENSPANG00000012108	0	0	13	1	1	0	0	0	0	0	0	0	0	0	0	0	1	0	0	0	0	0	0	0	0	1	1	0	0	0	0	1	1	1	0	0	0	1	0	0	0	0	0	0	1
733	A_23_P44636	ANAPC7	ENSG00000196510	ENSPANG00000005345	0	0	8	0	1	0	0	0	0	1	0	0	0	0	0	0	0	0	0	0	0	0	0	0	0	1	1	0	0	1	0	0	0	0	0	0	0	0	1	0	0	0	0	0	0
734	A_23_P98085	PTEN	ENSG00000171862	ENSPANG00000021897	0	0	3	0	0	0	0	0	0	0	0	0	0	0	0	0	0	0	0	0	1	0	0	0	0	0	0	0	0	0	0	0	0	0	0	0	0	0	0	0	0	0	0	0	0
735	A_23_P2725	RPL21	ENSG00000122026	ENSPANG00000023785	1	0	0	0	0	0	0	0	0	0	0	0	0	0	0	0	0	0	0	0	0	0	0	0	0	0	0	0	0	0	0	0	0	0	0	0	0	0	0	0	0	0	0	0	0
737	A_23_P215140	FASTK	ENSG00000164896	ENSPANG00000015942	0	0	14	0	0	0	0	0	0	1	0	1	0	1	0	0	1	0	0	0	0	0	0	0	0	0	1	0	0	0	0	1	0	1	1	0	0	1	0	0	0	0	1	0	1
738	A_23_P24004	IFIT2	ENSG00000119922	ENSPANG00000021698	1	0	8	0	1	0	0	0	0	0	0	1	0	0	0	0	0	0	0	0	0	0	0	0	0	0	1	0	0	0	0	0	0	1	0	0	0	0	0	1	0	0	0	0	0
739	A_23_P16166	PNPLA6	ENSG00000032444	ENSPANG00000023738	0	1	19	1	0	0	0	0	0	1	0	1	0	1	0	1	0	0	0	0	1	0	0	0	0	1	1	0	0	0	0	1	0	1	1	0	0	1	0	0	0	0	1	0	1
741	A_24_P245322	PRKAR1A	ENSG00000108946	ENSPANG00000020503	0	1	9	1	0	0	0	0	0	0	0	0	0	0	1	0	0	1	0	0	0	0	0	0	0	0	0	0	0	0	0	0	0	0	1	0	0	1	0	1	0	0	0	0	0
742	A_23_P380928	TTLL3	ENSG00000214021	ENSPANG00000005978	0	0	6	0	0	0	0	0	0	0	0	1	0	0	0	0	0	0	0	1	0	0	0	0	0	0	1	0	0	0	0	0	0	0	0	0	0	0	0	0	0	0	0	0	0
743	A_24_P351451	OPA1	ENSG00000198836	ENSPANG00000016679	0	0	10	0	1	0	0	0	0	0	0	1	0	0	0	0	0	1	0	0	1	0	0	0	0	0	0	0	0	0	0	0	0	0	1	0	0	1	0	0	0	0	1	0	0
744	A_23_P115608	ARHGAP21	ENSG00000107863	ENSPANG00000023086	0	0	4	0	0	0	0	0	0	0	0	0	0	0	0	0	0	0	0	0	0	0	0	0	0	0	0	0	0	0	0	1	0	1	0	0	0	1	0	0	0	0	0	0	0
745	A_32_P184933	UBE2S	ENSG00000108106	ENSPANG00000004031	0	0	10	0	1	0	0	0	0	1	0	0	0	0	0	0	1	0	0	0	1	0	0	0	0	0	0	0	0	0	0	1	0	0	1	0	0	1	0	0	0	0	1	0	0
746	A_24_P82106	MMP14	ENSG00000157227	ENSPANG00000023206	0	0	1	0	0	0	0	0	0	0	0	0	0	0	0	0	0	0	0	0	0	0	1	0	0	0	0	0	0	0	0	0	0	0	0	0	0	0	0	0	0	0	0	0	0
747	A_24_P16913	ABCC4	ENSG00000125257	ENSPANG00000026361	0	0	9	0	0	0	0	0	0	0	0	1	0	0	0	0	1	0	0	0	0	0	0	0	0	0	1	0	0	0	0	1	0	0	0	0	0	0	0	1	0	0	0	0	0
748	A_23_P24966	USP2	ENSG00000036672	ENSPANG00000014344	0	0	2	0	1	0	0	0	0	0	0	0	0	0	0	0	0	0	0	0	0	0	0	0	0	0	0	0	0	0	0	0	0	0	0	0	0	0	0	0	0	0	0	0	0
749	A_24_P314337	PAGE1	ENSG00000068985	ENSPANG00000005945	0	0	1	0	0	0	0	0	0	0	0	0	0	0	0	0	0	0	0	0	0	0	0	0	0	0	0	0	0	0	0	0	0	0	0	0	0	0	0	0	0	1	0	0	0
750	A_23_P252636	CSNK1G1	ENSG00000169118	ENSPANG00000016816	0	0	1	0	0	0	0	0	0	0	0	0	0	0	0	0	0	0	0	0	0	0	0	0	0	0	0	0	0	0	0	0	0	0	0	0	0	1	0	0	0	0	0	0	0
751	A_23_P502832	RBM12	ENSG00000244462	ENSPANG00000020003	0	0	3	0	0	0	0	0	0	0	0	0	0	0	0	1	0	0	0	0	0	0	0	0	0	0	0	0	0	0	0	0	0	0	0	0	0	0	0	0	0	0	0	0	0
752	A_23_P7423	NSUN2	ENSG00000037474	ENSPANG00000004215	0	0	2	0	0	0	0	0	0	0	0	1	0	0	0	1	0	0	0	0	0	0	0	0	0	0	0	0	0	0	0	0	0	0	0	0	0	0	0	0	0	0	0	0	0
753	A_24_P365180	DSEL	ENSG00000171451	ENSPANG00000023556	0	0	2	0	0	0	0	0	0	0	0	0	0	0	0	0	0	0	0	0	1	0	0	0	0	0	0	0	0	0	0	0	0	0	0	0	0	0	0	0	0	0	0	0	0
754	A_32_P36235	IER2	ENSG00000160888	ENSPANG00000014006	0	0	4	0	0	0	0	0	0	1	0	1	0	0	0	0	0	1	0	0	0	0	0	0	0	0	0	0	0	0	0	0	1	0	0	0	0	0	0	0	0	0	0	0	0
755	A_23_P124927	RGS14	ENSG00000169220	ENSPANG00000011467	0	0	13	0	0	0	1	0	0	1	0	1	0	0	0	1	1	0	0	0	1	0	0	0	1	0	0	0	0	0	0	0	0	0	0	0	0	0	0	0	0	0	0	0	1
756	A_23_P7212	CFI	ENSG00000205403	ENSPANG00000019215	0	0	1	0	0	0	0	0	0	0	0	0	0	0	0	0	0	0	0	0	0	0	0	0	0	0	0	0	0	0	0	0	0	0	0	0	0	0	0	0	0	0	0	0	0
757	A_24_P269006	ALDH7A1	ENSG00000164904	ENSPANG00000012208	0	0	6	1	1	0	0	0	0	0	0	0	0	0	0	0	0	0	0	0	0	0	0	0	0	0	0	0	0	0	1	0	0	0	0	0	0	0	0	0	0	0	0	0	0
758	A_23_P151405	CKAP2	ENSG00000136108	ENSPANG00000007737	0	0	6	0	0	0	0	0	0	0	0	1	0	0	0	1	0	0	0	0	0	0	0	0	0	0	1	0	0	0	0	0	1	0	0	1	0	0	0	0	0	0	0	0	0
759	A_24_P938403	JPH3	ENSG00000154118	ENSPANG00000020690	0	0	1	0	0	0	0	0	0	0	0	0	0	0	0	0	0	0	0	0	0	0	0	0	0	0	0	0	0	0	0	0	0	0	0	0	0	0	0	0	0	0	0	0	1
760	A_23_P6546	TUBGCP6	ENSG00000128159	ENSPANG00000020904	0	0	11	0	1	0	0	0	0	0	0	0	0	0	0	0	0	0	1	0	1	0	0	0	0	0	1	0	0	0	0	0	0	0	1	0	0	0	0	0	0	0	1	0	1
761	A_23_P214273	MUT	ENSG00000146085	ENSPANG00000013802	0	0	5	0	0	0	0	0	0	0	0	0	0	0	0	0	0	0	0	0	0	0	0	0	1	0	0	0	0	0	0	0	0	0	1	0	0	0	0	0	0	0	0	0	0
762	A_23_P41021	NISCH	ENSG00000010322	ENSPANG00000026093	0	0	8	0	0	0	0	0	0	0	0	1	0	0	0	1	0	0	0	0	0	0	0	0	0	0	1	0	0	0	0	1	1	0	0	0	0	0	0	0	0	0	0	0	1
764	A_23_P340722	XPOT	ENSG00000184575	ENSPANG00000001024	0	0	13	0	0	0	1	0	0	0	0	1	0	1	0	1	0	1	0	0	0	0	1	0	0	0	0	0	0	0	0	1	1	0	0	0	0	0	0	0	0	0	0	0	0
765	A_24_P929369	AP4E1	ENSG00000081014	ENSPANG00000017549	0	0	7	1	0	0	0	0	0	0	0	0	0	0	0	0	0	1	0	0	1	0	0	0	0	0	0	0	0	0	0	0	0	1	0	0	0	1	0	0	0	0	0	0	0
766	A_23_P148785	SFT2D2	ENSG00000213064	ENSPANG00000008888	0	0	3	0	0	0	0	0	0	0	0	0	0	0	0	0	0	0	0	0	0	1	1	0	0	0	0	0	0	1	0	0	0	0	0	0	0	0	0	0	0	0	0	0	0
767	A_23_P149626	PLEKHG5	ENSG00000171680	ENSPANG00000020173	0	0	5	0	0	0	0	0	0	0	0	0	0	0	0	0	0	0	0	0	0	0	0	0	0	0	0	0	0	0	0	0	1	0	0	0	0	0	0	0	0	0	0	1	1
768	A_23_P382065	EMCN	ENSG00000164035	ENSPANG00000007741	0	0	4	1	0	0	0	0	0	0	0	1	0	0	0	0	0	0	0	0	0	0	0	0	0	0	0	0	0	0	0	0	0	0	0	0	0	0	0	0	0	0	0	0	0
769	A_23_P404059	PASD1	ENSG00000166049	ENSPANG00000002295	0	0	0	0	0	0	0	0	0	0	0	0	0	0	0	0	0	0	0	0	0	0	0	0	0	0	0	0	0	0	0	0	0	0	0	0	0	0	0	0	0	0	0	0	0
770	A_24_P161086	NFKBIB	ENSG00000104825	ENSPANG00000005320	0	0	15	1	0	0	0	0	0	1	0	0	0	1	0	0	1	0	0	1	0	0	0	0	0	0	0	0	0	0	0	1	0	1	1	0	0	1	0	0	0	0	1	0	1
771	A_24_P123155	ZNF639	ENSG00000121864	ENSPANG00000024157	1	0	12	1	1	0	0	0	0	0	0	0	0	1	0	0	1	0	0	0	0	0	0	0	0	0	1	0	0	0	0	0	1	0	0	0	0	0	0	0	0	0	1	0	0
772	A_23_P32229	CIZ1	ENSG00000148337	ENSPANG00000024871	0	0	17	0	0	0	0	0	0	0	0	1	0	0	0	1	1	0	0	0	0	0	0	0	0	1	1	0	0	0	0	1	1	0	1	0	0	1	0	1	0	0	1	0	0
773	A_23_P26704	MFSD11	ENSG00000092931	ENSPANG00000020024	0	0	6	0	0	0	0	0	0	0	0	1	0	0	0	0	0	0	1	1	0	0	0	0	0	0	0	0	0	0	0	0	0	0	1	0	0	0	0	0	0	0	1	0	0
774	A_23_P93737	DYNC1I1	ENSG00000158560	ENSPANG00000012325	0	0	0	0	0	0	0	0	0	0	0	0	0	0	0	0	0	0	0	0	0	0	0	0	0	0	0	0	0	0	0	0	0	0	0	0	0	0	0	0	0	0	0	0	0
775	A_24_P934145	MYH6	ENSG00000197616	ENSPANG00000019641	0	0	1	0	0	0	0	0	0	0	0	0	0	0	0	0	0	0	0	0	0	0	0	0	0	0	0	0	0	0	0	0	0	0	0	0	0	0	0	0	0	0	0	0	0
776	A_23_P53588	WNT5B	ENSG00000111186	ENSPANG00000010050	0	0	4	0	0	0	0	0	0	0	0	0	0	0	0	0	0	0	0	1	0	0	0	0	0	0	0	0	0	0	1	0	0	0	0	0	0	1	0	0	0	0	0	0	1
777	A_23_P25019	PRIM1	ENSG00000198056	ENSPANG00000015331	1	0	5	0	0	0	0	0	0	1	0	0	0	0	0	0	1	0	0	0	0	0	0	0	0	0	0	0	1	0	0	0	0	0	0	0	0	0	0	1	0	0	0	0	0
778	A_23_P150286	PSMA1	ENSG00000129084	ENSPANG00000016448	0	0	7	0	0	0	0	0	0	0	0	0	0	0	0	0	0	0	0	0	0	0	0	0	0	0	0	0	1	1	0	0	0	0	1	0	0	0	0	0	0	0	1	0	0
779	A_23_P250784	KCNIP4	ENSG00000185774	ENSPANG00000001124	0	0	2	0	0	0	0	0	0	0	0	0	0	0	0	0	0	0	0	0	0	0	0	0	0	0	0	0	0	0	0	0	0	0	1	0	0	0	0	0	0	0	1	0	0
780	A_23_P66543	PIK3R5	ENSG00000141506	ENSPANG00000023774	0	0	2	0	0	0	0	0	0	0	0	0	0	0	0	0	0	0	0	0	0	0	0	0	0	0	0	0	0	0	0	0	0	0	0	0	0	0	0	0	0	0	0	0	1
781	A_23_P78265	KRT33A	ENSG00000006059	ENSPANG00000021557	0	0	0	0	0	0	0	0	0	0	0	0	0	0	0	0	0	0	0	0	0	0	0	0	0	0	0	0	0	0	0	0	0	0	0	0	0	0	0	0	0	0	0	0	0
782	A_24_P417407	ROPN1B	ENSG00000114547	ENSPANG00000017816	0	0	0	0	0	0	0	0	0	0	0	0	0	0	0	0	0	0	0	0	0	0	0	0	0	0	0	0	0	0	0	0	0	0	0	0	0	0	0	0	0	0	0	0	0
783	A_24_P417407	ROPN1B	ENSG00000114547	ENSPANG00000018420	0	0	0	0	0	0	0	0	0	0	0	0	0	0	0	0	0	0	0	0	0	0	0	0	0	0	0	0	0	0	0	0	0	0	0	0	0	0	0	0	0	0	0	0	0
784	A_24_P81740	TALDO1	ENSG00000177156	ENSPANG00000024336	0	0	7	1	0	0	0	0	0	0	0	0	0	0	0	0	0	0	0	0	1	0	1	0	0	0	0	0	0	0	0	0	0	1	0	0	0	1	0	0	0	0	0	0	1
785	A_32_P69465	MORN2	ENSG00000188010	ENSPANG00000021600	0	0	5	0	0	0	0	0	0	0	0	0	0	1	0	0	0	0	0	0	0	0	0	1	0	0	0	0	0	0	0	0	0	1	1	0	0	0	0	0	1	0	0	0	0
786	A_23_P84496	FSCN2	ENSG00000186765	ENSPANG00000019424	0	0	2	0	0	0	0	0	0	0	0	0	0	0	0	0	0	0	0	0	0	0	0	0	0	0	0	0	0	0	0	0	0	0	0	0	0	0	0	0	0	0	0	0	0
787	A_23_P159395	AXIN2	ENSG00000168646	ENSPANG00000020613	0	0	3	0	0	0	0	0	0	0	0	0	0	0	0	0	0	0	0	0	0	0	0	0	0	0	0	0	0	1	0	0	0	0	0	0	0	0	0	0	0	0	0	0	0
788	A_23_P207077	PGAP3	ENSG00000161395	ENSPANG00000021823	0	0	12	0	0	0	0	0	0	0	0	1	0	0	0	1	0	0	0	0	0	0	1	0	0	0	1	0	0	0	0	1	0	0	0	0	0	1	0	0	0	0	1	0	0
789	A_24_P143032	CDC42EP1	ENSG00000128283	ENSPANG00000025198	1	0	7	0	1	0	0	0	0	0	0	0	0	0	0	0	0	0	0	0	0	0	0	0	0	1	0	0	0	0	0	1	0	0	1	0	0	1	0	0	0	0	0	0	1
790	A_23_P148737	MYBPH	ENSG00000133055	ENSPANG00000010605	1	1	3	0	0	0	0	0	0	0	0	0	0	0	0	0	0	0	0	0	0	0	0	0	0	0	0	0	0	0	0	0	0	1	1	0	1	0	0	0	0	0	0	0	0
791	A_24_P167654	SLC8A3	ENSG00000100678	ENSPANG00000007160	0	0	1	0	0	0	0	0	0	0	0	0	0	0	0	0	0	0	0	0	0	0	0	0	0	0	0	0	0	0	0	0	0	0	0	0	0	0	0	0	0	0	1	0	0
792	A_23_P359738	EPC2	ENSG00000135999	ENSPANG00000009534	0	0	3	0	0	0	0	0	0	0	0	0	0	0	0	0	0	0	0	0	0	0	1	0	0	0	0	0	0	0	0	0	0	0	0	0	0	1	0	0	0	0	0	0	0
793	A_24_P177987	DNAJC21	ENSG00000168724	ENSPANG00000002427	0	0	3	0	0	0	0	0	0	0	0	0	0	0	0	0	0	0	0	0	1	0	0	0	0	0	0	0	0	0	0	0	1	0	0	0	0	0	0	0	0	0	0	0	0
795	A_23_P100912	GIT1	ENSG00000108262	ENSPANG00000023275	0	0	21	1	0	0	0	0	0	1	0	1	0	1	0	1	1	0	1	0	1	0	0	0	0	1	0	0	0	0	0	1	1	0	0	0	0	0	0	1	0	1	1	0	1
796	A_24_P25544	GDNF	ENSG00000168621	ENSPANG00000010790	0	0	3	1	1	0	0	0	0	0	0	0	0	0	0	0	1	0	0	0	0	0	0	0	0	0	0	0	0	0	0	0	0	0	0	0	0	0	0	0	0	0	0	0	0
797	A_23_P54605	RSL1D1	ENSG00000171490	ENSPANG00000023073	0	0	9	0	1	0	0	0	0	1	0	1	0	1	0	0	0	0	0	0	1	0	1	0	0	1	0	0	0	0	0	0	0	0	0	0	0	0	0	0	0	0	0	0	1
798	A_24_P280029	PDXP	ENSG00000241360	ENSPANG00000017416	0	0	5	0	0	0	0	0	0	0	0	0	0	0	0	0	0	0	0	0	0	0	0	0	0	0	1	0	0	0	0	1	0	0	0	0	0	0	0	0	0	0	0	0	1
800	A_23_P46378	PIGV	ENSG00000060642	ENSPANG00000002392	0	0	1	0	0	0	0	0	0	0	0	0	0	0	0	0	0	0	0	0	0	0	0	0	0	0	0	0	0	0	0	0	0	0	0	0	0	0	0	0	0	0	0	0	0
801	A_23_P397933	MASP1	ENSG00000127241	ENSPANG00000014789	0	0	2	0	0	0	0	0	0	0	1	0	0	0	0	0	0	0	0	0	0	0	0	0	0	0	0	0	0	0	0	0	0	0	0	0	0	0	0	0	0	0	0	0	0
802	A_24_P402080	MBP	ENSG00000197971	ENSPANG00000023229	0	0	3	0	0	0	0	1	0	0	0	1	0	1	0	0	0	0	0	0	0	0	0	0	0	0	0	0	0	0	0	0	0	0	0	0	0	0	0	0	0	0	0	0	0
803	A_23_P162449	SRGAP1	ENSG00000196935	ENSPANG00000007865	0	0	3	0	1	0	0	0	0	0	0	0	0	0	0	0	0	0	0	0	0	0	0	0	0	0	0	0	0	0	0	0	0	0	0	0	0	1	0	0	0	0	0	0	0
804	A_24_P347431	FOXA1	ENSG00000129514	ENSPANG00000015153	0	0	1	0	0	0	0	0	0	0	0	0	0	0	0	0	0	0	0	0	0	0	0	0	0	0	0	0	0	0	0	0	0	0	0	1	0	0	0	0	0	0	0	0	0
805	A_23_P94819	RPH3AL	ENSG00000181031	ENSPANG00000024628	0	0	8	0	0	0	0	0	0	0	0	0	0	0	0	0	0	0	0	0	0	0	0	0	0	0	0	0	1	0	0	0	0	0	1	1	0	0	0	0	0	0	1	0	0
806	A_24_P80204	MALL	ENSG00000144063	ENSPANG00000010443	0	0	5	0	1	0	0	0	0	0	0	0	0	0	0	0	0	0	0	0	0	0	0	0	0	0	0	1	0	0	0	0	0	0	0	0	1	0	0	0	0	0	0	0	0
807	A_23_P205098	PDS5B	ENSG00000083642	ENSPANG00000012753	0	0	6	0	0	0	0	0	0	0	0	0	0	0	0	0	0	0	0	0	0	0	1	0	0	0	0	0	0	0	0	0	0	0	0	0	0	1	0	0	0	0	1	0	0
808	A_23_P106463	OAZ2	ENSG00000180304	ENSPANG00000016753	0	1	4	0	0	0	0	1	0	0	0	0	0	0	0	1	0	0	0	0	0	0	0	0	0	0	0	0	0	0	0	0	0	0	0	0	0	0	0	0	0	0	0	0	0
809	A_24_P59596	ATAD2	ENSG00000156802	ENSPANG00000009080	0	0	5	0	0	0	0	0	0	0	0	0	0	0	0	0	0	0	0	0	0	0	0	0	0	0	0	0	0	0	0	0	0	0	1	0	0	1	0	0	0	0	0	0	0
810	A_24_P123190	PLD1	ENSG00000075651	ENSPANG00000004616	0	0	2	0	1	0	0	0	0	0	0	0	0	0	0	0	0	0	0	0	0	0	0	0	0	0	0	0	0	0	0	1	0	0	0	0	0	0	0	0	0	0	0	0	0
811	A_23_P214681	PPARD	ENSG00000112033	ENSPANG00000016477	0	0	7	0	0	0	0	0	0	1	0	0	0	1	0	0	1	0	0	1	0	0	0	0	0	1	0	0	0	0	0	0	1	0	0	0	0	0	0	0	0	0	0	0	1
812	A_24_P402588	BCL11A	ENSG00000119866	ENSPANG00000018170	0	0	3	0	0	0	0	0	0	0	0	1	0	0	0	0	0	0	0	0	0	0	0	0	0	0	0	0	0	0	0	0	0	0	0	0	0	0	0	0	0	0	0	0	0
813	A_32_P6015	MNX1	ENSG00000130675	ENSPANG00000023831	0	0	3	0	0	0	0	0	0	0	0	0	0	1	0	0	1	0	0	0	0	0	1	0	0	0	0	0	0	0	0	0	0	0	0	0	0	0	0	0	0	0	0	0	0
814	A_23_P76684	RTN3	ENSG00000133318	ENSPANG00000004686	0	1	1	0	0	0	0	0	0	0	0	0	0	0	0	0	0	0	0	0	0	0	0	0	0	0	0	0	0	0	0	0	0	0	1	0	0	0	0	0	0	0	0	0	0
815	A_23_P24433	CTSF	ENSG00000174080	ENSPANG00000009835	0	1	14	0	0	0	0	0	0	0	0	1	0	0	0	0	1	0	0	1	1	0	0	0	0	1	1	0	0	1	0	1	1	0	0	0	0	0	0	0	0	0	0	1	1
816	A_24_P17710	KLHL5	ENSG00000109790	ENSPANG00000003768	0	0	11	1	0	0	0	1	0	0	0	1	0	0	0	1	0	0	0	0	0	0	0	0	0	1	1	0	0	0	0	0	0	0	0	0	0	1	0	0	0	0	0	0	1
817	A_23_P100501	HMOX2	ENSG00000103415	ENSPANG00000019954	0	0	9	0	0	0	0	0	0	0	0	0	0	0	0	1	0	0	0	0	0	0	0	0	0	0	1	0	0	0	0	0	1	1	0	0	0	0	0	0	0	0	0	0	0
818	A_23_P217258	CYBB	ENSG00000165168	ENSPANG00000009957	0	0	1	0	0	0	0	0	0	0	0	0	0	0	0	0	0	0	0	0	0	0	0	0	0	0	0	0	0	0	0	0	0	0	0	0	0	0	0	0	0	0	1	0	0
820	A_23_P127547	TRPC6	ENSG00000137672	ENSPANG00000015044	0	0	3	0	0	0	0	0	0	0	0	0	0	0	0	0	0	0	0	0	0	0	0	0	0	0	0	0	0	0	0	0	0	0	0	0	0	0	0	0	0	0	0	0	0
821	A_23_P93524	SAMD3	ENSG00000164483	ENSPANG00000016911	0	0	3	0	0	0	0	0	0	0	1	0	0	0	0	0	0	0	0	0	0	0	1	0	0	0	0	0	0	0	0	0	0	0	0	0	0	0	0	0	0	0	0	0	0
822	A_32_P163247	CD8A	ENSG00000153563	ENSPANG00000022372	0	0	0	0	0	0	0	0	0	0	0	0	0	0	0	0	0	0	0	0	0	0	0	0	0	0	0	0	0	0	0	0	0	0	0	0	0	0	0	0	0	0	0	0	0
823	A_24_P348203	LRRC8E	ENSG00000171017	ENSPANG00000013864	0	0	4	0	0	0	0	0	0	0	0	1	0	0	0	0	0	0	0	0	0	0	0	0	0	0	0	0	0	0	0	0	0	0	0	0	0	0	1	0	0	0	0	0	0
824	A_24_P329487	FAM84B	ENSG00000168672	ENSPANG00000010401	0	0	3	0	0	0	0	0	0	0	0	1	0	0	0	0	0	0	0	0	0	0	0	0	0	0	0	0	0	0	0	0	0	0	1	0	0	0	0	0	0	0	0	0	0
825	A_23_P11697	HMGB4	ENSG00000176256	ENSPANG00000017958	0	0	0	0	0	0	0	0	0	0	0	0	0	0	0	0	0	0	0	0	0	0	0	0	0	0	0	0	0	0	0	0	0	0	0	0	0	0	0	0	0	0	0	0	0
826	A_24_P254904	USP48	ENSG00000090686	ENSPANG00000017055	0	0	8	0	0	0	0	0	0	0	0	0	0	0	0	0	0	0	0	1	1	0	0	0	0	0	0	0	0	0	0	1	0	1	1	0	0	0	0	0	0	0	1	0	0
827	A_23_P211039	ADAMTS1	ENSG00000154734	ENSPANG00000022527	0	0	1	0	0	0	0	0	0	0	0	0	0	0	0	0	0	0	0	0	0	0	0	0	0	0	0	0	0	0	0	0	0	0	0	0	1	0	0	0	0	0	0	0	0
828	A_23_P68031	STAT4	ENSG00000138378	ENSPANG00000022795	0	0	2	0	0	0	0	0	0	0	0	1	0	0	0	0	0	0	0	0	0	0	0	0	0	0	0	0	0	0	0	0	0	1	0	0	0	0	0	0	0	0	0	0	0
829	A_24_P114124	LAPTM5	ENSG00000162511	ENSPANG00000016018	0	0	2	0	0	0	0	0	0	0	0	0	0	0	0	0	0	0	0	0	0	0	0	0	0	0	0	0	0	0	0	0	0	0	1	0	0	0	0	0	0	0	0	0	0
830	A_24_P265274	COL1A2	ENSG00000164692	ENSPANG00000007613	0	0	2	0	1	0	0	0	0	0	0	0	0	0	0	0	0	0	0	0	0	0	0	0	0	0	0	0	0	0	0	0	0	0	0	0	0	0	0	0	0	0	0	0	0
831	A_23_P16058	ZNF296	ENSG00000170684	ENSPANG00000011600	0	0	4	0	0	0	0	0	0	1	0	0	0	0	0	0	0	0	1	0	0	0	0	0	0	0	0	0	0	0	0	0	0	0	0	0	0	0	0	0	0	0	0	0	0
832	A_24_P271285	NACC1	ENSG00000160877	ENSPANG00000004447	0	0	11	0	0	0	0	0	0	1	0	1	0	1	0	0	1	0	0	0	0	0	0	0	0	1	1	0	0	0	0	1	1	0	0	0	0	0	0	0	0	0	1	0	1
833	A_24_P106357	WDR36	ENSG00000134987	ENSPANG00000004679	0	0	5	0	0	0	0	0	0	0	0	1	0	0	0	0	0	0	0	0	0	0	1	0	0	0	0	0	0	0	0	0	0	1	0	0	0	0	0	0	0	0	0	0	0
834	A_24_P271014	PPP4R1	ENSG00000154845	ENSPANG00000015969	0	0	3	0	0	0	0	0	0	1	0	1	0	0	0	0	0	0	0	0	0	0	0	0	0	0	0	0	0	0	0	0	0	0	0	0	1	0	0	0	0	0	0	0	0
835	A_24_P66027	APOBEC3B	ENSG00000179750	ENSPANG00000006941	0	1	0	0	0	0	0	0	0	0	0	0	0	0	0	0	0	0	0	0	0	0	0	0	0	0	0	0	0	0	0	0	0	0	0	0	0	0	0	0	0	0	0	0	0
836	A_23_P111804	PARP12	ENSG00000059378	ENSPANG00000022225	0	0	2	0	1	0	0	0	0	0	0	0	0	0	0	0	0	0	0	0	0	0	0	0	0	0	1	0	0	0	0	0	0	0	0	0	0	0	0	0	0	0	0	0	0
838	A_23_P169351	SH3GL2	ENSG00000107295	ENSPANG00000025232	0	0	2	0	0	0	0	0	0	0	0	0	0	0	0	0	0	0	0	0	0	0	0	0	0	0	0	0	0	0	0	0	0	0	0	0	0	0	0	0	0	0	1	0	0
839	A_24_P109487	PLEKHA7	ENSG00000166689	ENSPANG00000018146	0	0	5	0	1	0	0	0	0	0	0	1	0	0	0	0	1	0	0	0	0	0	0	0	0	0	0	0	0	0	0	0	0	0	0	0	0	0	1	1	0	0	0	0	0
842	A_24_P914513	BCKDHB	ENSG00000083123	ENSPANG00000020540	0	0	4	0	0	0	0	0	0	0	0	0	0	1	0	0	1	0	0	0	0	0	0	0	0	0	0	0	0	0	0	0	0	0	0	0	0	0	0	0	0	0	0	0	1
843	A_23_P88249	RBM23	ENSG00000100461	ENSPANG00000001324	0	0	8	0	0	0	0	0	0	0	0	0	0	0	0	0	0	0	1	0	0	0	1	0	0	0	0	0	0	0	0	1	0	0	1	0	0	0	0	0	0	0	0	0	0
844	A_24_P51683	CDK5R2	ENSG00000171450	ENSPANG00000009421	0	0	2	0	0	0	0	0	0	0	0	0	0	0	0	0	0	0	0	0	0	0	0	0	0	0	0	0	0	0	0	0	1	0	0	0	0	0	0	0	0	0	0	0	1
845	A_23_P94159	FBXO25	ENSG00000147364	ENSPANG00000021306	0	0	2	0	0	0	0	0	0	0	0	0	0	0	0	0	0	1	0	0	0	0	0	0	0	0	0	0	0	0	0	0	0	0	0	0	0	0	0	0	0	0	0	0	0
846	A_23_P352494	RHOXF2	ENSG00000131721	ENSPANG00000019560	0	0	0	0	0	0	0	0	0	0	0	0	0	0	0	0	0	0	0	0	0	0	0	0	0	0	0	0	0	0	0	0	0	0	0	0	0	0	0	0	0	0	0	0	0
847	A_23_P24397	RCOR2	ENSG00000167771	ENSPANG00000007283	0	0	3	0	0	0	0	0	1	0	0	0	0	0	0	0	0	0	0	0	0	0	0	0	0	0	1	0	0	0	0	0	0	0	0	0	0	0	0	0	0	0	0	0	1
848	A_23_P304386	HIGD2A	ENSG00000146066	ENSPANG00000001916	0	0	16	0	0	0	0	0	0	0	0	1	0	1	0	1	1	0	0	0	1	0	0	0	0	1	1	0	0	0	0	1	0	1	1	0	0	1	0	0	0	0	1	0	0
849	A_23_P133432	SKP1	ENSG00000113558	ENSPANG00000005164	0	0	1	0	0	0	0	0	0	0	0	0	0	0	0	0	0	0	0	0	0	0	0	0	0	0	0	0	0	0	0	0	0	0	0	0	0	0	0	0	0	0	0	0	0
850	A_23_P149818	UPF2	ENSG00000151461	ENSPANG00000023399	0	0	3	0	0	0	0	0	0	0	0	0	0	0	0	0	0	0	0	0	0	0	0	0	0	0	0	0	0	0	0	0	0	0	0	0	0	0	0	0	0	0	0	0	0
851	A_23_P214876	JARID2	ENSG00000008083	ENSPANG00000022702	0	0	2	0	0	0	0	0	0	0	0	0	0	0	0	0	0	0	0	0	1	0	0	0	0	0	0	0	0	0	0	0	0	0	0	0	0	0	0	0	0	0	0	0	0
852	A_24_P286054	ZFYVE16	ENSG00000039319	ENSPANG00000009347	0	0	7	0	0	0	0	0	0	0	0	0	0	0	0	0	0	1	0	0	0	0	1	0	0	0	0	0	0	0	0	1	0	0	0	0	0	0	0	0	0	0	0	0	0
853	A_23_P129778	MKS1	ENSG00000011143	ENSPANG00000022273	0	0	7	0	1	0	0	0	0	0	0	1	0	0	0	0	0	0	0	0	1	0	1	0	0	0	0	0	0	1	0	0	0	0	0	0	0	0	0	0	0	0	0	0	0
854	A_32_P194246	CLEC16A	ENSG00000038532	ENSPANG00000000525	0	0	2	0	0	0	0	0	0	0	0	0	0	0	0	1	0	0	0	0	0	0	0	0	0	0	0	0	0	0	0	0	0	0	0	0	0	0	0	0	0	0	0	0	0
855	A_23_P397999	FZD5	ENSG00000163251	ENSPANG00000004676	0	0	3	0	0	0	0	0	0	0	0	0	0	1	0	0	1	0	0	0	0	0	0	0	0	0	0	0	0	0	0	0	0	0	0	0	0	0	0	0	0	0	0	0	0
856	A_23_P77756	GALR2	ENSG00000182687	ENSPANG00000020045	0	0	0	0	0	0	0	0	0	0	0	0	0	0	0	0	0	0	0	0	0	0	0	0	0	0	0	0	0	0	0	0	0	0	0	0	0	0	0	0	0	0	0	0	0
857	A_24_P133017	TMEM25	ENSG00000149582	ENSPANG00000011053	0	0	10	1	0	0	1	0	0	1	0	1	0	0	0	0	0	0	0	0	0	0	0	0	0	1	0	0	0	0	0	0	1	0	0	0	0	0	0	0	0	0	0	0	1
858	A_24_P355816	DRAM1	ENSG00000136048	ENSPANG00000018238	0	0	1	0	0	0	0	0	0	0	0	0	0	0	0	0	0	0	0	0	0	0	0	0	0	0	0	0	0	0	0	0	0	0	0	0	0	0	0	0	0	0	0	0	0
859	A_23_P24384	CCDC88B	ENSG00000168071	ENSPANG00000016980	0	0	10	0	1	0	1	0	0	0	0	0	0	0	0	0	0	0	1	0	0	0	0	0	0	1	1	0	0	0	0	1	0	0	0	0	0	0	0	0	0	0	1	0	1
860	A_24_P7946	EXOC4	ENSG00000131558	ENSPANG00000015019	0	0	2	0	0	0	0	0	0	0	0	0	0	0	0	0	0	0	0	0	0	0	0	0	0	0	0	0	0	0	0	0	0	0	0	0	0	0	0	0	0	0	0	0	0
861	A_32_P184279	CCDC6	ENSG00000108091	ENSPANG00000022034	0	0	6	0	0	0	1	0	0	0	0	0	0	0	0	0	0	1	0	0	0	0	0	0	0	0	0	0	0	0	0	0	0	0	0	0	0	1	0	0	0	0	0	0	0
862	A_32_P165933	IQCF2	ENSG00000184345	ENSPANG00000016372	0	0	0	0	0	0	0	0	0	0	0	0	0	0	0	0	0	0	0	0	0	0	0	0	0	0	0	0	0	0	0	0	0	0	0	0	0	0	0	0	0	0	0	0	0
863	A_23_P215037	WTAP	ENSG00000146457	ENSPANG00000018386	0	0	10	0	0	0	1	0	0	0	0	0	0	0	0	0	1	0	0	0	0	0	0	0	0	1	0	0	0	0	0	1	1	0	0	0	0	0	0	1	0	0	0	0	1
864	A_23_P307392	DPF3	ENSG00000205683	ENSPANG00000018213	0	0	1	0	0	0	0	0	0	0	0	0	0	0	0	0	0	0	0	0	1	0	0	0	0	0	0	0	0	0	0	0	0	0	0	0	0	0	0	0	0	0	0	0	0
865	A_24_P227415	CLEC7A	ENSG00000172243	ENSPANG00000025660	0	0	1	0	0	0	0	0	0	1	0	0	0	0	0	0	0	0	0	0	0	0	0	0	0	0	0	0	0	0	0	0	0	0	0	0	0	0	0	0	0	0	0	0	0
866	A_24_P380196	CTNND2	ENSG00000169862	ENSPANG00000023864	0	0	1	0	0	0	0	0	0	0	0	0	0	0	0	0	0	0	0	0	0	0	0	0	0	0	0	0	0	0	0	0	0	0	0	0	0	0	0	0	0	0	0	0	0
867	A_24_P415150	GNA14	ENSG00000156049	ENSPANG00000024922	0	0	2	0	0	0	0	0	0	0	0	1	0	0	0	0	0	0	0	0	0	0	0	0	0	0	0	0	0	0	0	0	0	0	0	0	0	0	0	0	0	0	0	0	0
868	A_24_P82957	RNF114	ENSG00000124226	ENSPANG00000023207	0	0	5	0	0	0	0	0	0	0	0	1	0	0	0	0	0	0	0	0	0	0	0	0	0	0	0	0	0	0	0	0	0	0	0	0	0	0	0	0	0	0	0	0	0
869	A_24_P67189	SPEM1	ENSG00000181323	ENSPANG00000024184	0	0	3	0	0	0	0	0	0	0	0	0	0	0	0	0	0	0	0	0	0	0	0	0	0	0	0	0	0	0	0	0	0	0	0	0	0	0	0	0	1	0	0	0	1
870	A_23_P257815	CD180	ENSG00000134061	ENSPANG00000010900	0	0	1	0	0	0	0	0	0	0	0	0	0	0	0	0	0	0	0	0	0	0	0	0	0	0	0	0	0	0	0	0	1	0	0	0	0	0	0	0	0	0	0	0	0
872	A_23_P165201	PRODH2	ENSG00000250799	ENSPANG00000014161	0	0	0	0	0	0	0	0	0	0	0	0	0	0	0	0	0	0	0	0	0	0	0	0	0	0	0	0	0	0	0	0	0	0	0	0	0	0	0	0	0	0	0	0	0
873	A_23_P79622	FKBP7	ENSG00000079150	ENSPANG00000019540	0	0	3	0	0	0	1	0	0	0	0	0	0	0	0	0	0	0	0	0	0	0	0	0	0	0	0	0	0	0	0	0	0	0	1	0	0	0	0	0	0	0	0	0	0
874	A_23_P56146	RAX2	ENSG00000173976	ENSPANG00000013783	0	0	0	0	0	0	0	0	0	0	0	0	0	0	0	0	0	0	0	0	0	0	0	0	0	0	0	0	0	0	0	0	0	0	0	0	0	0	0	0	0	0	0	0	0
875	A_23_P337155	TOM1L2	ENSG00000175662	ENSPANG00000023676	0	0	4	0	0	0	1	0	0	0	0	1	0	0	0	0	0	0	0	0	0	0	0	0	0	0	0	0	0	0	0	0	0	0	1	0	0	0	0	0	0	0	0	0	0
876	A_23_P339225	SLAIN2	ENSG00000109171	ENSPANG00000012559	0	0	2	0	0	0	0	0	0	0	0	0	0	0	0	0	0	0	0	0	0	0	0	0	0	0	0	0	0	0	0	0	0	0	0	0	0	0	0	0	0	0	0	0	0
877	A_24_P838748	WIPF2	ENSG00000171475	ENSPANG00000021712	0	0	8	0	0	0	0	0	0	0	0	1	0	1	0	0	1	0	1	0	0	0	0	0	0	0	0	0	0	0	0	0	1	0	1	0	0	0	0	0	0	0	0	0	0
878	A_24_P320665	FAM126A	ENSG00000122591	ENSPANG00000022515	0	0	6	0	0	0	0	0	0	0	0	1	0	0	0	0	0	0	0	0	1	0	1	0	0	0	0	0	0	0	0	0	0	0	0	0	0	1	0	0	0	0	0	0	0
879	A_23_P383422	NFKBID	ENSG00000167604	ENSPANG00000007859	0	0	0	0	0	0	0	0	0	0	0	0	0	0	0	0	0	0	0	0	0	0	0	0	0	0	0	0	0	0	0	0	0	0	0	0	0	0	0	0	0	0	0	0	0
880	A_23_P50575	PPP1R12C	ENSG00000125503	ENSPANG00000001787	0	0	12	0	0	0	0	0	0	1	0	0	0	0	0	0	0	0	0	0	1	0	0	0	0	1	1	0	0	0	0	1	0	0	1	0	0	0	0	0	0	0	1	0	1
881	A_24_P166789	IMPAD1	ENSG00000104331	ENSPANG00000008388	0	0	8	0	1	0	1	0	0	0	0	0	0	0	0	0	0	0	0	0	1	0	0	0	0	0	0	0	0	0	0	0	0	0	0	0	0	0	0	0	0	0	0	0	0
882	A_24_P376159	YEATS2	ENSG00000163872	ENSPANG00000025622	0	0	7	1	0	0	0	0	0	0	0	0	0	0	0	1	0	0	0	0	0	0	0	0	0	0	0	0	0	0	0	1	0	0	0	0	0	1	0	0	0	0	0	0	0
883	A_23_P304511	ZNF397	ENSG00000186812	ENSPANG00000006799	0	0	6	1	0	0	0	0	0	0	0	0	0	0	0	0	0	0	0	0	0	0	1	0	0	0	1	0	0	0	0	0	0	0	0	0	0	1	0	0	0	0	0	0	0
884	A_23_P142154	GRWD1	ENSG00000105447	ENSPANG00000012217	0	0	10	0	0	0	0	0	0	0	0	0	0	0	0	0	0	0	0	0	1	0	1	0	0	1	0	0	0	0	0	0	0	0	1	0	0	1	0	0	1	0	1	0	0
885	A_24_P241330	ZC3H14	ENSG00000100722	ENSPANG00000012704	0	0	2	0	0	0	0	0	0	0	0	0	0	0	0	0	0	0	0	0	0	0	0	0	0	0	0	0	0	0	0	0	0	0	0	0	0	1	0	0	0	0	0	0	0
886	A_23_P7901	TTLL2	ENSG00000120440	ENSPANG00000021226	0	0	0	0	0	0	0	0	0	0	0	0	0	0	0	0	0	0	0	0	0	0	0	0	0	0	0	0	0	0	0	0	0	0	0	0	0	0	0	0	0	0	0	0	0
888	A_23_P60101	ZNF696	ENSG00000185730	ENSPANG00000015054	0	0	9	0	0	0	0	0	0	0	0	1	0	0	0	0	0	0	1	0	1	0	0	0	0	0	1	0	0	1	0	0	0	0	0	0	0	0	0	0	0	0	0	0	0
889	A_24_P367138	SCRT1	ENSG00000261678	ENSPANG00000017232	0	0	1	0	0	0	0	0	0	0	0	0	0	0	0	0	0	0	0	0	0	1	0	0	0	0	0	0	0	0	0	0	0	0	0	0	0	0	0	0	0	0	0	0	0
891	A_24_P276703	TARDBP	ENSG00000120948	ENSPANG00000017459	0	0	4	0	0	0	0	0	0	0	0	0	0	0	0	1	0	1	0	0	0	0	0	0	0	0	1	0	0	0	0	0	0	0	0	0	0	0	0	0	0	0	0	0	0
892	A_23_P202448	CXCL12	ENSG00000107562	ENSPANG00000022666	0	0	2	0	0	0	0	0	0	0	0	0	0	0	0	1	0	0	0	0	0	0	0	0	0	0	0	0	0	0	0	0	0	0	0	0	0	0	0	0	0	0	0	0	0
893	A_23_P401580	RMND5B	ENSG00000145916	ENSPANG00000011466	0	0	22	0	1	0	0	0	0	1	0	0	0	1	0	1	1	0	1	0	0	0	0	0	0	1	1	0	0	1	0	1	1	0	1	0	0	0	1	0	0	0	1	0	0
894	A_24_P419276	ZNF248	ENSG00000198105	ENSPANG00000022741	0	0	6	0	0	0	0	0	0	0	0	0	0	0	0	0	0	0	0	0	0	0	0	0	0	0	1	0	0	0	0	0	0	0	0	1	0	0	0	0	0	0	0	0	0
895	A_23_P75523	CD59	ENSG00000085063	ENSPANG00000003386	0	0	6	0	1	0	0	0	0	0	0	0	0	0	0	0	0	0	0	0	0	0	0	0	0	0	0	0	0	0	0	0	0	1	0	0	0	1	0	0	0	1	0	0	0
896	A_23_P22205	SLC4A4	ENSG00000080493	ENSPANG00000016376	0	0	2	0	0	0	0	0	0	0	0	0	0	0	0	0	0	1	0	0	0	0	0	0	0	0	0	0	0	0	0	0	0	1	0	0	0	0	0	0	0	0	0	0	0
897	A_24_P93967	FMR1	ENSG00000102081	ENSPANG00000018447	0	0	6	0	0	0	1	0	0	0	0	1	0	0	0	0	0	0	0	0	0	0	0	0	0	0	0	0	0	0	0	0	0	1	0	0	0	1	0	0	0	0	0	0	0
898	A_23_P139841	KCNC2	ENSG00000166006	ENSPANG00000025710	0	0	1	0	0	0	0	0	0	0	0	0	0	0	0	0	0	0	0	0	0	0	0	0	0	0	0	0	0	0	0	0	0	0	0	0	0	0	0	0	0	0	0	0	0
899	A_23_P341537	SETDB2	ENSG00000136169	ENSPANG00000017051	0	0	3	0	0	0	0	0	0	0	0	0	0	0	0	0	0	0	0	0	0	0	0	0	0	0	0	0	0	0	0	0	0	0	1	0	0	0	0	0	0	0	1	0	0
900	A_23_P152284	SNRNP25	ENSG00000161981	ENSPANG00000009311	0	0	5	0	0	0	0	0	0	0	0	0	0	0	0	0	0	0	0	0	0	0	0	0	0	0	0	0	0	0	0	0	0	1	1	0	0	1	0	0	0	0	0	0	0
902	A_23_P107623	SERPINB12	ENSG00000166634	ENSPANG00000009476	0	0	1	0	0	0	0	0	0	0	0	0	0	0	0	0	0	0	0	0	0	0	0	0	0	0	0	0	0	0	0	0	0	0	0	1	0	0	0	0	0	0	0	0	0
903	A_23_P208847	SIRT6	ENSG00000077463	ENSPANG00000004922	0	1	8	0	0	0	0	0	0	0	0	1	0	1	0	0	1	0	0	0	0	0	0	0	0	1	0	0	0	0	0	0	0	0	0	0	0	0	0	0	0	0	0	0	1
904	A_24_P415845	LIG4	ENSG00000174405	ENSPANG00000007562	0	0	8	0	0	0	1	0	0	0	0	1	0	0	0	0	0	0	0	0	0	0	1	0	0	0	0	0	0	0	0	0	0	0	0	0	0	1	0	0	0	0	0	0	1
905	A_32_P183022	ENAH	ENSG00000154380	ENSPANG00000007502	0	0	1	0	0	0	0	0	0	0	0	0	0	0	0	0	0	0	0	0	0	0	0	0	0	0	0	0	0	0	0	0	0	0	0	0	0	0	0	0	0	0	0	0	0
907	A_23_P169978	ZNF608	ENSG00000168916	ENSPANG00000011668	0	0	3	0	0	0	0	0	0	0	0	0	0	0	0	0	0	0	0	0	0	0	0	0	0	0	0	0	0	0	0	0	0	1	1	0	0	0	0	0	0	0	0	0	0
908	A_23_P252711	LACTB2	ENSG00000147592	ENSPANG00000006294	0	0	10	0	0	0	0	0	0	0	1	0	0	0	0	0	0	0	0	0	1	0	1	0	0	1	1	0	0	0	0	1	0	0	1	0	0	0	0	0	0	0	0	0	1
909	A_23_P433586	HTR2C	ENSG00000147246	ENSPANG00000010092	0	0	2	0	0	0	0	0	0	0	0	0	0	0	0	0	0	0	0	0	0	0	0	0	0	0	0	0	0	0	0	0	0	0	0	0	0	0	0	0	0	0	0	0	0
910	A_23_P398774	PLD1	ENSG00000075651	ENSPANG00000004616	0	0	2	0	1	0	0	0	0	0	0	0	0	0	0	0	0	0	0	0	0	0	0	0	0	0	0	0	0	0	0	1	0	0	0	0	0	0	0	0	0	0	0	0	0
911	A_23_P118042	LRRC36	ENSG00000159708	ENSPANG00000021733	0	0	1	0	0	0	0	0	0	0	0	0	0	0	0	0	0	0	0	0	0	0	0	0	0	0	0	0	0	0	0	0	0	0	0	0	0	0	0	0	0	0	0	0	0
912	A_23_P29885	MAEA	ENSG00000090316	ENSPANG00000024432	0	0	8	0	0	0	0	0	0	0	0	0	0	1	0	1	1	0	0	0	1	0	0	0	0	1	0	0	0	0	0	0	1	0	0	0	0	0	0	0	0	0	0	0	0
913	A_24_P117896	ATP8B2	ENSG00000143515	ENSPANG00000015836	0	0	2	0	0	0	0	0	0	0	0	0	0	0	0	0	0	0	0	0	0	0	0	0	0	0	0	0	0	0	0	0	0	0	0	0	0	0	0	0	0	0	0	0	0
914	A_23_P7932	TREML2	ENSG00000112195	ENSPANG00000009452	1	1	2	0	0	0	0	0	0	1	0	0	0	1	0	0	0	0	0	0	0	0	0	0	0	0	0	0	0	0	0	0	0	0	0	0	0	0	0	0	0	0	0	0	0
915	A_23_P68700	DNAJC28	ENSG00000177692	ENSPANG00000017491	0	0	2	0	0	0	0	0	0	0	0	0	0	0	0	0	0	0	0	0	0	0	0	0	0	0	0	0	0	0	0	0	0	0	0	0	0	0	0	0	0	0	0	0	0
916	A_23_P74928	MR1	ENSG00000153029	ENSPANG00000009258	0	0	2	0	0	0	0	0	0	0	0	1	0	0	0	0	0	0	0	0	0	0	0	0	0	0	0	0	0	0	0	0	0	0	0	0	0	0	0	0	0	0	0	0	0
917	A_24_P944458	INSIG2	ENSG00000125629	ENSPANG00000024543	0	0	7	0	1	0	0	1	0	0	0	1	0	0	0	0	0	1	0	0	0	0	0	0	0	0	0	0	0	1	0	0	0	0	0	0	0	0	0	0	0	0	1	0	0
918	A_24_P14010	NMT1	ENSG00000136448	ENSPANG00000021256	0	0	9	1	0	0	0	0	0	0	0	0	0	0	0	0	0	0	0	1	1	0	1	0	0	0	0	0	0	0	0	1	0	1	1	0	0	1	0	0	0	0	0	0	0
919	A_23_P65717	THSD4	ENSG00000187720	ENSPANG00000016256	0	0	3	0	0	0	1	0	0	0	0	0	0	0	0	0	1	0	0	0	0	0	0	0	0	0	0	0	0	0	0	0	0	0	0	0	0	0	0	0	0	0	0	0	0
920	A_24_P89987	EPB41L4B	ENSG00000095203	ENSPANG00000025737	0	0	2	0	0	0	0	0	0	0	0	0	0	0	0	1	0	0	0	0	0	0	0	0	0	0	0	0	0	0	0	0	0	0	0	0	0	0	0	0	0	0	0	0	1
921	A_24_P58054	SLC9A8	ENSG00000197818	ENSPANG00000014247	0	0	14	0	0	1	0	0	0	0	1	0	0	0	1	1	0	1	1	0	1	0	1	0	1	0	0	0	0	0	0	0	0	0	0	0	0	1	0	0	0	0	0	0	1
922	A_23_P122001	MSH3	ENSG00000113318	ENSPANG00000017879	0	1	7	0	0	0	0	0	0	0	0	0	0	0	0	0	0	0	0	0	0	0	1	0	0	0	0	0	0	0	0	1	0	0	0	0	0	1	0	0	0	0	0	0	0
923	A_23_P168683	DDX56	ENSG00000136271	ENSPANG00000002446	0	0	22	0	1	0	0	0	0	0	0	0	0	0	0	1	1	0	0	0	1	0	1	0	0	1	1	0	0	0	0	1	1	1	1	0	0	1	0	0	0	0	0	0	1
924	A_23_P57059	STAU1	ENSG00000124214	ENSPANG00000020560	0	0	4	1	0	0	1	0	0	0	0	1	0	0	0	0	0	0	0	0	0	0	0	0	0	0	0	0	0	0	0	0	0	1	0	0	0	0	0	0	0	0	0	0	0
926	A_23_P129569	PALB2	ENSG00000083093	ENSPANG00000018524	0	0	6	0	0	0	0	0	0	0	0	0	0	0	0	1	1	0	0	0	0	0	0	0	0	1	0	1	0	0	0	0	0	0	1	0	0	0	0	0	0	0	0	0	0
928	A_23_P121215	CAMK1	ENSG00000134072	ENSPANG00000000429	0	0	1	0	0	0	0	1	0	0	0	0	0	0	0	0	0	0	0	0	0	0	0	0	0	0	0	0	0	0	0	0	0	0	0	0	0	0	0	0	0	0	0	0	0
934	A_23_P154488	PNPT1	ENSG00000138035	ENSPANG00000022846	0	0	8	0	0	0	0	0	0	0	0	1	0	0	0	0	0	0	0	0	1	0	0	0	0	0	0	0	0	0	0	0	0	0	0	0	0	1	0	0	0	0	1	0	0
935	A_23_P159797	PNPLA4	ENSG00000006757	ENSPANG00000012311	0	0	3	0	0	0	0	0	0	0	0	0	0	0	0	1	0	0	0	0	0	0	0	0	0	0	0	0	0	0	0	0	0	0	1	0	0	0	0	0	0	0	0	0	0
936	A_24_P911860	DUSP19	ENSG00000162999	ENSPANG00000000355	0	0	2	0	0	0	0	0	0	0	0	1	0	0	0	0	0	0	0	0	0	0	0	0	0	0	0	0	0	0	0	0	0	0	0	1	0	0	0	0	0	0	0	0	0
937	A_24_P219156	RBM23	ENSG00000100461	ENSPANG00000001324	0	0	8	0	0	0	0	0	0	0	0	0	0	0	0	0	0	0	1	0	0	0	1	0	0	0	0	0	0	0	0	1	0	0	1	0	0	0	0	0	0	0	0	0	0
939	A_24_P397107	CDC25A	ENSG00000164045	ENSPANG00000013403	0	0	1	0	0	0	0	0	0	0	0	0	0	0	0	0	0	0	0	0	0	0	0	0	0	0	0	0	0	0	0	0	0	1	0	0	0	0	0	0	0	0	0	0	0
940	A_23_P356109	ATXN7L1	ENSG00000146776	ENSPANG00000009777	0	0	5	0	0	0	0	0	0	0	0	1	0	0	0	0	0	0	0	0	0	0	0	0	0	0	0	0	0	0	0	0	0	0	1	0	0	0	0	0	0	0	0	0	0
943	A_23_P305692	ELMOD2	ENSG00000179387	ENSPANG00000022482	0	0	8	0	0	0	0	0	0	0	0	0	0	0	0	0	0	0	0	0	1	0	1	0	0	0	0	0	0	0	0	1	0	0	1	0	0	1	0	0	0	0	0	0	0
944	A_24_P65864	NSFL1C	ENSG00000088833	ENSPANG00000013448	0	0	17	0	1	0	0	0	0	0	0	0	0	0	0	1	1	0	0	0	0	0	1	0	0	0	0	0	0	1	0	1	1	0	1	0	0	1	0	0	0	0	0	0	0
945	A_23_P13873	MLF2	ENSG00000089693	ENSPANG00000012265	0	0	6	0	0	0	0	0	0	0	0	0	0	0	0	1	0	0	0	0	1	0	0	0	0	0	0	0	0	0	0	0	0	0	1	0	0	0	0	0	0	0	0	0	0
946	A_24_P267619	SIRPA	ENSG00000198053	ENSPANG00000015149	0	0	6	0	0	0	0	1	0	0	0	0	0	0	0	0	0	0	1	0	0	0	0	0	0	0	1	0	0	0	0	1	0	0	0	0	0	0	0	0	0	0	0	0	1
947	A_24_P943283	DENND1B	ENSG00000213047	ENSPANG00000010604	0	0	5	0	0	0	1	0	0	0	0	0	0	0	0	1	0	0	0	0	0	0	0	0	0	0	0	0	0	0	0	0	0	0	0	0	0	1	0	0	0	0	0	0	0
948	A_23_P78444	ELP2	ENSG00000134759	ENSPANG00000011823	0	0	7	0	1	0	0	0	0	0	0	0	0	0	0	0	1	0	0	0	0	1	0	0	0	0	0	0	0	0	0	0	0	0	0	0	0	0	0	0	0	0	0	0	0
949	A_23_P205370	ASB2	ENSG00000100628	ENSPANG00000025583	0	0	8	0	0	0	0	0	0	0	0	0	0	0	0	0	0	0	1	0	0	0	1	0	0	0	0	0	0	0	0	1	0	0	1	0	0	0	0	0	0	0	0	0	1
950	A_24_P319647	FCRL2	ENSG00000132704	ENSPANG00000015876	0	0	0	0	0	0	0	0	0	0	0	0	0	0	0	0	0	0	0	0	0	0	0	0	0	0	0	0	0	0	0	0	0	0	0	0	0	0	0	0	0	0	0	0	0
951	A_24_P284783	PPIL2	ENSG00000100023	ENSPANG00000020040	0	0	6	0	0	0	0	0	0	0	0	0	0	1	0	1	0	0	0	0	0	0	0	0	0	0	0	0	0	0	0	0	0	0	1	0	0	0	0	0	0	0	1	0	0
952	A_24_P320699	IGFBP3	ENSG00000146674	ENSPANG00000016470	0	0	1	0	0	0	0	0	0	0	0	0	0	0	0	0	0	0	0	0	0	0	0	0	0	0	0	0	0	0	0	0	0	0	0	0	0	0	0	0	0	0	0	0	0
953	A_24_P186401	DCLRE1C	ENSG00000152457	ENSPANG00000023291	0	0	4	0	0	0	0	0	0	0	0	1	0	0	0	0	0	0	0	0	0	0	1	0	0	0	0	0	0	0	0	0	0	0	0	0	0	1	0	0	0	0	0	0	0
954	A_23_P88163	ATG2B	ENSG00000066739	ENSPANG00000025533	0	0	5	1	0	0	0	0	0	0	0	0	0	0	0	0	0	0	0	0	0	0	0	0	0	0	1	0	0	0	0	0	0	0	1	0	0	1	0	0	0	0	0	0	0
955	A_23_P64762	EEA1	ENSG00000102189	ENSPANG00000012190	0	0	16	1	0	0	0	1	1	0	0	0	0	0	0	0	0	0	0	1	0	0	0	0	0	0	1	1	0	0	0	1	0	1	0	0	0	1	0	0	0	0	0	0	1
956	A_23_P402936	PPFIA2	ENSG00000139220	ENSPANG00000019704	0	0	1	0	0	0	0	0	0	0	0	0	0	0	0	0	0	0	0	0	0	0	0	0	0	0	0	0	0	0	0	0	0	0	0	0	0	0	0	0	0	0	0	0	0
958	A_24_P940680	KNDC1	ENSG00000171798	ENSPANG00000020153	0	0	5	0	0	0	0	0	0	0	0	0	0	0	0	0	0	0	0	0	0	0	0	0	0	0	1	0	0	0	0	1	0	0	0	0	0	0	0	0	0	0	1	0	1
959	A_23_P107894	YIPF2	ENSG00000130733	ENSPANG00000003969	0	0	19	1	1	0	0	0	0	0	0	1	0	0	0	0	1	0	0	1	1	0	0	0	1	0	0	0	0	0	0	1	1	1	0	0	0	1	0	0	0	0	1	1	1
960	A_23_P53663	PAWR	ENSG00000177425	ENSPANG00000009557	0	0	0	0	0	0	0	0	0	0	0	0	0	0	0	0	0	0	0	0	0	0	0	0	0	0	0	0	0	0	0	0	0	0	0	0	0	0	0	0	0	0	0	0	0
961	A_24_P940275	FRMPD4	ENSG00000169933	ENSPANG00000000890	0	0	1	0	0	0	0	0	0	0	0	0	0	0	0	0	0	0	0	0	0	0	0	0	0	0	0	0	0	0	0	0	0	0	0	0	0	0	0	0	0	0	0	0	0
962	A_23_P362893	TEAD1	ENSG00000187079	ENSPANG00000007045	1	0	5	1	0	0	0	0	0	0	0	0	0	0	0	0	0	0	0	0	0	0	0	0	0	0	0	0	0	0	0	0	0	1	1	0	0	1	0	0	0	0	0	0	0
963	A_23_P13554	ALG8	ENSG00000159063	ENSPANG00000014351	0	0	7	0	0	0	0	0	0	1	0	0	0	0	0	0	0	0	1	0	0	0	0	0	0	0	0	0	0	0	0	0	0	0	0	0	0	0	0	0	0	0	1	0	0
964	A_24_P933180	GGCX	ENSG00000115486	ENSPANG00000020859	0	0	7	0	1	0	0	0	0	0	0	0	0	1	0	1	1	0	0	0	0	0	1	0	0	0	0	0	0	0	0	0	0	0	0	0	0	0	0	0	0	1	0	0	0
965	A_24_P11900	MYH15	ENSG00000144821	ENSPANG00000006082	0	0	1	0	0	1	0	0	0	0	0	0	0	0	0	0	0	0	0	0	0	0	0	0	0	0	0	0	0	0	0	0	0	0	0	0	0	0	0	0	0	0	0	0	0
966	A_23_P131111	SLC27A1	ENSG00000130304	ENSPANG00000002670	0	0	13	0	0	0	1	0	0	1	0	1	0	0	0	0	1	0	0	1	0	0	0	0	0	0	1	0	0	1	0	0	1	0	1	0	0	0	0	0	0	0	1	0	1
967	A_23_P212500	TF	ENSG00000091513	ENSPANG00000009436	0	0	4	0	0	0	0	0	0	0	0	0	0	0	0	0	0	0	0	0	0	0	0	0	1	0	0	0	0	0	0	0	0	0	0	0	0	1	0	0	0	0	0	0	0
968	A_23_P253317	GPR171	ENSG00000174946	ENSPANG00000018251	0	0	2	0	0	0	0	0	0	0	0	0	0	0	0	0	0	0	0	0	0	0	0	0	0	0	0	0	0	0	0	0	0	0	0	0	0	0	0	0	0	0	1	0	0
969	A_23_P154235	NMI	ENSG00000123609	ENSPANG00000006057	0	0	10	0	0	0	0	0	0	0	0	0	0	1	0	0	0	0	0	0	0	0	0	0	1	0	0	0	0	0	0	0	0	0	0	0	0	1	0	0	0	0	0	0	0
970	A_23_P119732	ZFP30	ENSG00000120784	ENSPANG00000019660	0	0	4	0	0	0	0	0	0	0	0	0	0	0	0	0	0	1	0	0	0	0	0	0	0	0	0	0	0	0	0	0	0	0	0	0	0	0	0	0	0	0	1	0	0
971	A_32_P187663	ZNF596	ENSG00000172748	ENSPANG00000024623	0	0	4	0	0	0	0	0	0	0	0	0	0	0	0	0	0	0	0	1	1	0	1	0	0	0	0	0	0	0	0	0	0	0	0	0	0	0	0	0	0	0	0	0	0
972	A_24_P217306	ZIC4	ENSG00000174963	ENSPANG00000024745	0	0	0	0	0	0	0	0	0	0	0	0	0	0	0	0	0	0	0	0	0	0	0	0	0	0	0	0	0	0	0	0	0	0	0	0	0	0	0	0	0	0	0	0	0
973	A_23_P162739	TSC22D1	ENSG00000102804	ENSPANG00000017753	0	0	6	0	0	0	0	0	0	0	0	0	0	0	1	0	0	0	0	0	0	0	0	0	0	0	0	0	0	1	1	0	0	0	1	1	0	0	0	0	0	0	0	0	0
974	A_23_P329112	JAK3	ENSG00000105639	ENSPANG00000004912	0	0	2	0	0	0	0	0	0	0	0	0	0	0	0	0	0	0	1	0	0	0	0	0	0	0	0	0	0	0	0	0	0	0	0	0	0	0	0	0	0	0	0	0	0
975	A_23_P88209	SCFD1	ENSG00000092108	ENSPANG00000016614	0	0	18	0	1	0	1	0	0	1	0	1	0	1	0	0	1	0	1	0	0	0	1	0	1	1	0	0	0	0	0	0	1	0	0	0	0	1	0	0	0	0	0	0	0
976	A_23_P387722	SFXN4	ENSG00000183605	ENSPANG00000020612	1	0	0	0	0	0	0	0	0	0	0	0	0	0	0	0	0	0	0	0	0	0	0	0	0	0	0	0	0	0	0	0	0	0	0	0	0	0	0	0	0	0	0	0	0
977	A_32_P43812	DCUN1D4	ENSG00000109184	ENSPANG00000000847	0	0	4	1	0	0	0	0	0	0	0	0	0	0	0	0	0	0	0	0	0	0	0	0	0	0	0	0	0	0	0	0	0	0	0	0	0	1	0	0	0	0	0	0	0
978	A_32_P178945	YOD1	ENSG00000180667	ENSPANG00000015345	0	0	1	0	0	0	0	0	0	0	0	0	0	0	0	0	0	0	0	0	0	0	0	0	0	0	0	0	0	0	0	0	0	0	0	0	0	0	0	0	0	0	0	0	1
979	A_24_P175612	SFXN2	ENSG00000156398	ENSPANG00000020991	0	1	4	0	0	0	1	0	0	0	0	0	0	0	0	0	0	0	0	0	0	0	0	0	0	0	0	0	0	0	0	0	0	0	0	0	0	0	0	0	1	0	0	0	0
980	A_24_P159515	TBKBP1	ENSG00000198933	ENSPANG00000022108	0	0	6	0	1	0	0	0	0	0	0	1	0	0	0	0	0	0	0	0	1	0	0	0	0	0	1	0	0	0	0	0	0	0	0	0	0	0	0	0	0	0	0	0	1
981	A_23_P143867	TMF1	ENSG00000144747	ENSPANG00000014204	0	0	5	0	0	0	0	0	0	0	0	0	0	0	0	0	0	0	0	0	0	0	0	0	0	0	0	0	0	0	0	0	1	0	0	0	0	1	0	0	0	0	1	0	0
982	A_23_P214544	GPX5	ENSG00000224586	ENSPANG00000009596	0	0	0	0	0	0	0	0	0	0	0	0	0	0	0	0	0	0	0	0	0	0	0	0	0	0	0	0	0	0	0	0	0	0	0	0	0	0	0	0	0	0	0	0	0
983	A_23_P325017	ZNRF2	ENSG00000180233	ENSPANG00000015176	0	0	1	0	0	0	0	0	0	0	0	0	0	0	0	0	0	0	0	0	0	0	0	0	1	0	0	0	0	0	0	0	0	0	0	0	0	0	0	0	0	0	0	0	0
984	A_32_P40596	KCNA2	ENSG00000177301	ENSPANG00000007311	0	0	2	0	0	0	0	0	0	0	1	0	0	0	0	0	0	0	0	0	0	0	0	0	0	0	0	0	0	0	0	0	0	0	0	1	0	0	0	0	0	0	0	0	0
985	A_23_P92222	MUC20	ENSG00000176945	ENSPANG00000006483	0	1	2	0	0	0	1	0	0	0	0	0	0	0	0	0	0	0	0	0	0	0	0	0	1	0	0	0	0	0	0	0	0	0	0	0	0	0	0	0	0	0	0	0	0
986	A_23_P161171	ASAH2	ENSG00000188611	ENSPANG00000021983	0	0	1	0	0	0	0	0	0	0	0	0	0	0	0	1	0	0	0	0	0	0	0	0	0	0	0	0	0	0	0	0	0	0	0	0	0	0	0	0	0	0	0	0	0
987	A_23_P325606	ESX1	ENSG00000123576	ENSPANG00000014594	0	0	0	0	0	0	0	0	0	0	0	0	0	0	0	0	0	0	0	0	0	0	0	0	0	0	0	0	0	0	0	0	0	0	0	0	0	0	0	0	0	0	0	0	0
988	A_23_P410059	CIAO1	ENSG00000144021	ENSPANG00000022838	0	0	2	0	0	0	0	0	0	0	0	0	0	0	0	0	0	0	0	0	0	0	0	0	0	0	0	0	0	0	0	0	0	0	0	0	0	0	0	0	0	0	0	0	0
989	A_24_P83379	WDFY3	ENSG00000163625	ENSPANG00000022290	0	0	6	0	0	0	1	0	0	0	0	0	0	0	0	0	0	1	0	0	0	0	0	0	0	0	1	0	0	0	0	0	0	0	0	0	0	0	0	0	0	0	0	0	0
990	A_24_P248741	ZNF501	ENSG00000186446	ENSPANG00000008873	0	0	4	0	0	0	0	0	0	0	0	0	0	0	0	0	0	0	0	0	0	0	0	0	0	0	0	0	0	0	0	0	0	0	0	0	0	0	0	0	1	0	0	0	0
991	A_32_P409222	ZNF628	ENSG00000197483	ENSPANG00000012246	0	0	6	0	0	0	0	0	0	0	0	0	0	0	0	0	0	0	0	0	0	0	0	0	0	0	0	0	0	0	0	1	0	0	1	0	0	0	0	0	0	0	0	0	1
992	A_23_P49279	C16orf87	ENSG00000155330	ENSPANG00000018045	0	0	5	0	0	0	0	1	0	0	0	0	0	0	0	0	0	0	0	0	0	0	0	0	0	0	0	0	0	1	0	0	0	0	1	0	0	0	0	0	0	0	0	0	0
993	A_32_P109794	STYX	ENSG00000198252	ENSPANG00000017508	0	0	2	0	0	0	0	0	0	0	0	0	0	0	0	0	0	0	0	0	0	0	0	0	0	0	0	0	0	0	0	0	0	0	0	0	0	1	0	0	0	0	0	0	0
994	A_23_P305680	IGF1R	ENSG00000140443	ENSPANG00000021053	0	0	4	0	0	0	0	0	0	0	0	0	0	0	0	0	0	0	0	0	1	0	0	0	0	0	0	0	0	0	0	0	0	0	0	0	0	0	0	0	0	0	0	0	0
995	A_23_P63026	LGALS8	ENSG00000116977	ENSPANG00000008422	0	0	3	0	0	0	0	0	0	0	0	0	0	0	0	0	0	0	0	0	0	0	0	0	0	0	0	0	0	0	0	0	0	0	0	0	0	0	0	0	0	0	0	0	0
996	A_23_P11144	CHM	ENSG00000188419	ENSPANG00000016326	0	0	6	0	0	0	0	0	0	0	0	0	0	0	0	1	0	1	0	0	0	0	0	0	0	0	0	0	0	0	0	0	0	0	1	0	0	0	0	0	0	0	0	0	0
997	A_23_P160567	ZMYND12	ENSG00000066185	ENSPANG00000007738	0	0	4	0	0	0	1	0	0	0	0	0	1	0	0	0	0	0	0	0	0	0	0	0	0	0	0	0	0	0	0	0	1	0	0	0	0	0	0	0	0	0	0	0	0
998	A_23_P111005	YIPF3	ENSG00000137207	ENSPANG00000023627	0	1	16	0	0	0	0	0	0	0	0	1	0	1	0	1	0	0	0	1	1	0	0	0	0	0	1	0	0	0	0	1	1	0	1	0	0	0	0	0	0	0	1	0	1
999	A_23_P48570	DHRS2	ENSG00000100867	ENSPANG00000015304	0	0	0	0	0	0	0	0	0	0	0	0	0	0	0	0	0	0	0	0	0	0	0	0	0	0	0	0	0	0	0	0	0	0	0	0	0	0	0	0	0	0	0	0	0
1000	A_24_P219024	DIS3	ENSG00000083520	ENSPANG00000010053	0	0	13	1	0	0	0	0	0	0	0	1	0	0	0	0	0	0	0	0	1	0	0	0	0	0	0	0	0	0	0	1	0	0	1	0	0	1	0	0	0	0	1	0	0
1001	A_23_P378555	PARP15	ENSG00000173200	ENSPANG00000022333	0	0	1	0	0	0	0	0	0	0	0	0	0	0	0	0	0	0	0	0	0	0	0	0	1	0	0	0	0	0	0	0	0	0	0	0	0	0	0	0	0	0	0	0	0
1002	A_23_P16817	CLK1	ENSG00000013441	ENSPANG00000015580	0	0	3	0	0	0	0	0	0	0	0	0	0	0	0	0	0	0	0	0	0	0	0	0	0	0	0	0	0	0	0	0	0	0	0	1	0	0	0	1	0	0	0	0	0
1003	A_23_P374250	DPY19L2	ENSG00000177990	ENSPANG00000009711	0	0	4	0	0	0	0	0	0	0	0	0	0	0	0	0	0	0	0	1	0	0	0	0	0	0	0	0	0	0	0	0	0	0	0	0	0	0	0	0	0	0	0	0	1
1004	A_23_P374250	DPY19L2	ENSG00000177990	ENSPANG00000006300	0	0	0	0	0	0	0	0	0	0	0	0	0	0	0	0	0	0	0	0	0	0	0	0	0	0	0	0	0	0	0	0	0	0	0	0	0	0	0	0	0	0	0	0	0
1005	A_23_P41818	ZFR	ENSG00000056097	ENSPANG00000003729	0	0	13	0	0	0	0	1	1	0	0	0	0	0	0	0	0	0	0	0	0	0	0	0	0	0	1	0	0	0	0	1	0	0	1	0	0	0	0	0	1	0	0	0	0
1006	A_32_P167148	PIGW	ENSG00000277161	ENSPANG00000008702	0	0	5	0	0	0	0	0	0	0	0	0	0	0	0	0	0	0	0	0	1	0	0	0	0	0	0	0	0	0	0	1	0	0	0	0	0	0	0	0	0	0	0	0	0
1007	A_23_P132438	MSL2	ENSG00000174579	ENSPANG00000025286	0	0	1	0	0	0	0	0	0	0	0	0	0	0	0	0	0	0	0	0	0	0	0	0	0	0	0	0	0	0	0	0	0	0	0	0	0	1	0	0	0	0	0	0	0
1008	A_23_P201605	DENND1B	ENSG00000213047	ENSPANG00000010604	0	0	5	0	0	0	1	0	0	0	0	0	0	0	0	1	0	0	0	0	0	0	0	0	0	0	0	0	0	0	0	0	0	0	0	0	0	1	0	0	0	0	0	0	0
1009	A_23_P71440	GOLGA7	ENSG00000147533	ENSPANG00000016690	0	0	2	0	0	0	0	0	0	0	0	0	0	0	0	0	0	1	1	0	0	0	0	0	0	0	0	0	0	0	0	0	0	0	0	0	0	0	0	0	0	0	0	0	0
1010	A_23_P358244	CEACAM3	ENSG00000170956	ENSPANG00000010965	0	1	0	0	0	0	0	0	0	0	0	0	0	0	0	0	0	0	0	0	0	0	0	0	0	0	0	0	0	0	0	0	0	0	0	0	0	0	0	0	0	0	0	0	0
1011	A_23_P358244	CEACAM3	ENSG00000170956	ENSPANG00000007223	0	1	0	0	0	0	0	0	0	0	0	0	0	0	0	0	0	0	0	0	0	0	0	0	0	0	0	0	0	0	0	0	0	0	0	0	0	0	0	0	0	0	0	0	0
1012	A_23_P358244	CEACAM3	ENSG00000170956	ENSPANG00000005738	0	1	2	0	1	0	1	0	0	0	0	0	0	0	0	0	0	0	0	0	0	0	0	0	0	0	0	0	0	0	0	0	0	0	0	0	0	0	0	0	0	0	0	0	0
1013	A_24_P103911	RGR	ENSG00000148604	ENSPANG00000022598	0	0	0	0	0	0	0	0	0	0	0	0	0	0	0	0	0	0	0	0	0	0	0	0	0	0	0	0	0	0	0	0	0	0	0	0	0	0	0	0	0	0	0	0	0
1014	A_32_P59549	GFRA1	ENSG00000151892	ENSPANG00000020715	0	0	2	0	0	0	0	0	0	0	0	0	0	0	0	0	0	0	0	0	0	0	0	0	0	0	0	0	0	0	0	0	0	0	1	0	0	1	0	0	0	0	0	0	0
1015	A_24_P401174	KIAA0556	ENSG00000047578	ENSPANG00000018771	0	0	12	1	0	0	0	0	0	1	0	0	0	0	0	0	0	0	0	0	0	0	1	0	0	0	0	0	0	1	0	1	1	0	0	0	0	1	1	0	0	0	0	0	1
1016	A_24_P185689	ACSS1	ENSG00000154930	ENSPANG00000017910	0	0	10	0	0	0	1	0	0	0	0	1	0	0	0	0	0	0	0	1	0	0	0	0	0	0	0	0	0	0	0	0	1	0	0	0	0	1	0	1	0	0	1	0	1
1017	A_23_P217820	DHCR24	ENSG00000116133	ENSPANG00000019139	0	0	2	0	0	0	0	1	0	0	0	0	0	0	0	0	0	0	0	0	0	0	0	0	0	0	0	0	0	0	0	0	0	0	0	0	0	0	0	1	0	0	0	0	0
1018	A_23_P375121	RALGAPA1	ENSG00000174373	ENSPANG00000014246	0	0	6	1	0	0	0	0	0	0	0	0	0	0	0	0	0	0	0	0	0	0	0	0	0	0	0	0	0	0	0	1	0	0	0	0	0	0	0	0	0	0	0	0	1
1021	A_24_P23636	PCLO	ENSG00000186472	ENSPANG00000026452	1	0	4	0	0	0	0	0	0	0	0	0	0	0	0	0	0	0	0	0	1	0	0	0	0	0	0	0	0	0	0	0	0	0	0	0	0	0	0	0	0	0	1	0	0
1022	A_24_P930883	PDS5B	ENSG00000083642	ENSPANG00000012753	0	0	6	0	0	0	0	0	0	0	0	0	0	0	0	0	0	0	0	0	0	0	1	0	0	0	0	0	0	0	0	0	0	0	0	0	0	1	0	0	0	0	1	0	0
1023	A_23_P377376	ACTR2	ENSG00000138071	ENSPANG00000007073	0	0	6	0	0	0	0	0	0	0	0	1	0	0	0	0	0	0	0	0	1	0	1	0	0	0	0	0	0	0	0	0	0	0	1	0	0	1	0	0	0	0	0	0	0
1024	A_23_P335958	GPR155	ENSG00000163328	ENSPANG00000006559	0	0	3	0	0	0	0	0	0	0	0	1	0	0	0	0	0	0	0	0	0	0	0	0	0	0	0	0	0	0	0	0	0	0	0	0	0	1	0	0	0	0	0	0	0
1025	A_23_P203120	CADM1	ENSG00000182985	ENSPANG00000015042	0	0	3	0	0	0	0	0	0	1	0	0	0	0	0	0	0	0	0	0	0	0	0	0	0	1	0	0	0	1	0	0	0	0	0	0	0	0	0	0	0	0	0	0	0
1026	A_23_P5995	ARFGEF2	ENSG00000124198	ENSPANG00000025064	0	0	2	0	0	0	1	0	0	0	0	0	0	0	0	0	0	0	0	0	0	0	0	0	0	0	0	0	0	0	0	0	0	0	0	0	0	0	0	0	0	0	0	0	0
1027	A_23_P82738	RAD54B	ENSG00000197275	ENSPANG00000019566	0	0	2	0	0	0	0	0	1	0	0	0	0	0	0	0	0	0	0	0	0	0	0	0	0	0	0	0	0	0	0	0	0	0	0	0	0	0	0	0	0	0	0	0	0
1028	A_23_P373724	PPFIBP1	ENSG00000110841	ENSPANG00000012635	0	0	2	0	1	0	0	0	0	0	0	0	0	0	0	0	0	0	0	0	0	0	0	0	0	0	0	0	0	0	0	0	0	0	0	0	0	0	0	0	0	0	0	0	0
1029	A_23_P139471	RPS26	ENSG00000197728	ENSPANG00000013666	0	0	0	0	0	0	0	0	0	0	0	0	0	0	0	0	0	0	0	0	0	0	0	0	0	0	0	0	0	0	0	0	0	0	0	0	0	0	0	0	0	0	0	0	0
1030	A_23_P40059	PMS1	ENSG00000064933	ENSPANG00000019865	0	0	7	0	1	0	0	0	0	0	0	1	0	0	0	0	0	0	0	0	0	0	0	0	0	1	0	0	0	0	0	0	0	0	0	0	0	0	0	0	0	0	1	0	0
1031	A_24_P102082	PDE1A	ENSG00000115252	ENSPANG00000011992	0	0	3	0	0	0	0	1	0	0	0	0	0	0	0	0	0	0	0	0	0	0	0	0	0	0	0	0	0	0	0	0	0	0	0	0	0	0	0	0	0	0	0	0	0
1032	A_23_P304000	MON2	ENSG00000061987	ENSPANG00000021073	0	0	8	0	0	0	0	0	0	0	0	0	0	0	0	0	0	0	0	0	0	0	1	0	0	0	0	0	0	0	0	0	0	0	1	0	0	1	0	0	0	0	0	0	1
1033	A_23_P389588	TCF7L2	ENSG00000148737	ENSPANG00000020799	0	0	4	0	0	0	0	0	0	0	0	1	0	0	0	0	0	0	0	0	0	0	0	0	0	0	0	0	0	0	0	0	0	0	1	0	0	0	0	0	0	0	0	0	0
1034	A_24_P299911	PASK	ENSG00000115687	ENSPANG00000021941	1	1	1	0	0	0	0	0	0	0	0	0	0	0	0	0	0	0	0	0	0	0	0	0	0	0	0	0	0	0	0	0	0	0	0	0	0	0	0	0	0	0	0	0	0
1035	A_23_P127957	P4HA3	ENSG00000149380	ENSPANG00000009047	0	0	2	0	0	0	0	0	0	0	0	0	0	0	0	0	0	0	0	0	0	0	0	0	0	0	0	0	0	0	0	0	0	0	0	0	0	0	0	0	0	0	0	0	0
1036	A_32_P85539	HCFC2	ENSG00000111727	ENSPANG00000018237	0	0	12	0	0	0	1	0	0	0	0	0	0	0	0	0	0	0	0	0	0	0	1	0	0	0	1	0	1	0	0	0	0	0	1	0	0	1	0	0	0	0	0	0	1
1037	A_32_P170811	CCDC88C	ENSG00000015133	ENSPANG00000019236	0	0	4	0	0	0	0	0	0	1	0	0	0	0	0	0	0	0	1	0	0	0	0	0	0	0	0	0	0	0	0	0	0	0	0	1	0	0	0	0	0	0	0	0	0
1038	A_23_P203009	CUL5	ENSG00000166266	ENSPANG00000007952	0	0	9	1	0	0	0	0	0	0	0	1	0	0	0	0	0	0	0	0	0	0	1	0	0	0	0	0	0	0	0	0	0	1	0	0	0	1	0	0	0	0	0	0	0
1039	A_23_P112016	DLC1	ENSG00000164741	ENSPANG00000023050	0	0	1	0	0	0	0	0	0	0	0	0	0	0	0	0	0	0	0	0	0	0	0	0	0	0	0	0	0	0	0	0	0	0	1	0	0	0	0	0	0	0	0	0	0
1040	A_24_P31003	GFER	ENSG00000127554	ENSPANG00000000514	0	0	6	0	0	0	0	0	0	0	0	0	0	0	0	0	0	0	0	0	0	0	1	0	0	0	0	0	0	0	0	1	0	1	0	0	0	1	0	0	0	0	0	0	0
1041	A_23_P11859	HSD17B7	ENSG00000132196	ENSPANG00000026079	0	0	4	0	0	0	0	0	0	0	0	1	0	0	0	1	0	0	1	0	0	0	0	0	0	0	0	0	0	0	0	0	0	0	0	1	0	0	0	0	0	0	0	0	0
1043	A_23_P380766	CDC42BPB	ENSG00000198752	ENSPANG00000025197	0	0	2	0	0	0	0	0	0	0	0	0	0	0	0	0	0	0	0	0	0	0	0	0	0	0	0	0	0	0	0	0	0	0	0	0	0	0	0	0	0	0	0	0	0
1044	A_23_P66355	ITGB4	ENSG00000132470	ENSPANG00000020115	0	0	15	0	0	0	0	0	0	0	0	0	0	0	0	0	1	0	1	0	0	0	0	0	0	1	1	0	0	1	0	1	1	0	0	0	0	0	0	0	0	0	0	1	1
1045	A_23_P15414	SCARF1	ENSG00000074660	ENSPANG00000024605	0	0	9	0	1	0	0	0	0	0	0	1	0	0	0	0	0	0	0	0	0	0	0	0	1	0	0	0	0	0	0	0	0	0	1	0	0	0	0	0	0	0	1	0	1
1046	A_23_P147641	TCEA2	ENSG00000171703	ENSPANG00000024133	0	0	6	0	0	0	0	0	0	0	0	0	0	0	1	0	0	0	0	0	1	0	0	0	0	0	0	0	0	0	0	0	0	0	0	0	0	0	0	0	0	0	1	0	0
1047	A_23_P150950	ZFC3H1	ENSG00000133858	ENSPANG00000009558	0	0	8	0	0	0	0	0	0	0	0	0	0	0	0	0	0	1	0	0	0	0	0	0	0	0	0	0	0	0	0	1	0	0	0	0	0	1	0	0	0	0	1	0	0
1048	A_23_P500390	DONSON	ENSG00000159147	ENSPANG00000016795	0	0	7	0	0	0	0	0	0	0	0	0	0	0	0	0	0	0	0	0	1	0	1	0	0	0	1	0	0	0	0	0	1	0	1	0	0	0	0	0	0	0	0	0	0
1051	A_23_P75330	HNRNPF	ENSG00000169813	ENSPANG00000002212	0	0	9	0	0	0	0	0	0	1	0	0	0	1	0	0	0	0	1	0	0	0	1	0	0	0	0	0	0	0	0	0	1	0	0	0	0	1	0	0	0	0	0	0	1
1052	A_23_P159169	AATK	ENSG00000181409	ENSPANG00000019503	1	1	11	0	0	0	1	0	0	0	0	0	0	0	0	0	1	1	0	0	0	0	0	0	0	0	1	0	0	0	0	1	0	0	0	0	0	0	0	0	0	0	1	0	1
1053	A_23_P105545	VAMP1	ENSG00000139190	ENSPANG00000024944	0	0	2	0	0	0	0	0	0	0	0	0	0	0	0	0	0	0	0	0	0	0	0	0	0	0	0	0	0	0	0	0	0	0	0	0	0	0	0	0	0	0	0	0	0
1054	A_23_P201596	AMPD2	ENSG00000116337	ENSPANG00000014085	0	0	9	0	0	0	0	0	0	0	0	0	0	0	0	1	0	0	1	0	0	0	0	0	0	0	0	0	0	0	0	1	1	0	0	0	0	0	0	0	0	0	0	0	1
1055	A_24_P185986	UPRT	ENSG00000094841	ENSPANG00000017665	0	0	2	0	0	0	0	0	0	0	0	1	0	0	0	0	0	0	0	0	0	0	0	0	0	0	0	0	0	0	0	0	0	0	0	0	0	0	0	0	0	0	0	0	0
1056	A_23_P217659	BRCC3	ENSG00000185515	ENSPANG00000017407	0	1	4	0	0	0	0	0	0	0	0	0	0	0	0	0	0	0	0	0	0	0	0	0	0	1	1	0	0	0	0	0	0	0	0	0	0	0	0	0	0	1	0	0	0
1057	A_23_P365817	PPP1R14B	ENSG00000173457	ENSPANG00000012133	0	0	8	0	0	0	0	0	0	0	0	0	0	0	0	0	0	0	0	0	0	0	1	0	0	0	0	0	0	0	0	1	0	0	1	0	0	1	0	0	0	0	1	0	0
1058	A_23_P365817	PPP1R14B	ENSG00000173457	ENSPANG00000017348	0	0	1	0	0	0	0	0	0	0	0	0	0	0	0	0	0	0	0	0	0	0	0	0	0	0	0	0	0	0	0	0	0	0	0	0	0	0	0	0	0	0	0	0	0
1059	A_23_P365817	PPP1R14B	ENSG00000173457	ENSPANG00000006181	0	0	0	0	0	0	0	0	0	0	0	0	0	0	0	0	0	0	0	0	0	0	0	0	0	0	0	0	0	0	0	0	0	0	0	0	0	0	0	0	0	0	0	0	0
1060	A_23_P109785	NR1I2	ENSG00000144852	ENSPANG00000004760	0	0	1	0	0	0	0	0	0	0	0	0	0	0	0	0	1	0	0	0	0	0	0	0	0	0	0	0	0	0	0	0	0	0	0	0	0	0	0	0	0	0	0	0	0
1061	A_24_P69379	CASD1	ENSG00000127995	ENSPANG00000005677	0	0	7	0	0	0	0	0	0	0	0	0	0	0	0	0	0	0	0	0	1	0	0	0	0	0	0	0	0	0	0	1	0	0	0	0	0	1	0	0	0	0	1	0	0
1062	A_24_P322395	EGLN2	ENSG00000269858	ENSPANG00000007894	0	0	19	1	0	0	0	0	0	0	0	1	0	0	0	0	1	1	1	0	1	0	0	0	1	1	0	0	0	0	0	1	1	0	0	0	0	0	0	0	0	0	1	0	1
1063	A_24_P79300	CLDN5	ENSG00000184113	ENSPANG00000000620	0	0	8	0	0	0	0	0	0	0	0	0	0	0	0	1	0	1	0	0	0	0	0	0	1	0	0	0	0	1	0	0	0	0	0	0	0	0	0	0	0	0	1	0	1
1064	A_24_P941526	ACSL6	ENSG00000164398	ENSPANG00000014592	0	0	7	0	0	0	0	0	0	0	1	0	0	0	0	1	0	0	0	0	0	0	0	0	0	0	0	0	0	0	0	1	0	0	0	0	0	0	0	0	0	0	0	0	0
1065	A_23_P218608	EIF5B	ENSG00000158417	ENSPANG00000021269	0	0	5	0	0	0	0	0	0	0	0	1	0	0	0	1	0	0	0	0	0	0	0	0	0	1	0	0	0	0	0	0	0	0	1	0	0	0	0	0	0	0	0	0	0
1066	A_23_P131240	UBXN2A	ENSG00000173960	ENSPANG00000013688	0	0	3	0	0	0	0	0	0	0	0	0	0	0	0	0	0	0	0	0	0	0	0	0	0	0	0	0	0	0	0	0	0	0	0	0	0	1	0	0	0	0	0	0	0
1067	A_24_P174353	NPPC	ENSG00000163273	ENSPANG00000006399	0	0	0	0	0	0	0	0	0	0	0	0	0	0	0	0	0	0	0	0	0	0	0	0	0	0	0	0	0	0	0	0	0	0	0	0	0	0	0	0	0	0	0	0	0
1068	A_24_P342157	CDH19	ENSG00000071991	ENSPANG00000006220	0	0	2	0	0	0	0	0	0	0	0	0	0	0	0	0	0	0	0	0	0	0	0	0	0	0	1	0	0	0	0	1	0	0	0	0	0	0	0	0	0	0	0	0	0
1069	A_24_P15797	NUDT22	ENSG00000149761	ENSPANG00000015654	0	0	10	0	0	0	0	0	0	0	0	0	0	0	0	0	0	0	0	0	1	0	1	0	0	0	1	0	0	0	0	1	0	1	1	0	0	0	0	0	0	0	0	0	1
1070	A_23_P259207	THNSL2	ENSG00000144115	ENSPANG00000026454	0	0	6	0	0	0	0	1	1	0	0	0	0	0	0	1	0	0	0	0	0	0	0	0	0	0	0	0	0	0	0	0	0	0	0	1	0	0	0	0	1	0	0	0	0
1071	A_24_P917711	PRKAB2	ENSG00000131791	ENSPANG00000018115	0	0	0	0	0	0	0	0	0	0	0	0	0	0	0	0	0	0	0	0	0	0	0	0	0	0	0	0	0	0	0	0	0	0	0	0	0	0	0	0	0	0	0	0	0
1072	A_23_P158096	COL27A1	ENSG00000196739	ENSPANG00000025786	0	0	3	0	0	0	0	0	0	0	0	0	0	0	0	0	0	0	0	0	1	0	0	0	0	0	0	0	0	0	0	0	0	1	0	0	0	0	0	0	0	0	0	0	0
1073	A_24_P16383	C11orf88	ENSG00000183644	ENSPANG00000015380	0	0	0	0	0	0	0	0	0	0	0	0	0	0	0	0	0	0	0	0	0	0	0	0	0	0	0	0	0	0	0	0	0	0	0	0	0	0	0	0	0	0	0	0	0
1074	A_23_P163481	BUB1B	ENSG00000156970	ENSPANG00000019488	0	0	1	0	0	0	0	0	0	0	0	0	0	0	0	1	0	0	0	0	0	0	0	0	0	0	0	0	0	0	0	0	0	0	0	0	0	0	0	0	0	0	0	0	0
1075	A_23_P319792	XRN1	ENSG00000114127	ENSPANG00000010638	0	0	6	0	0	0	0	0	0	0	0	0	0	0	0	0	0	0	0	0	0	0	0	0	0	0	0	0	0	0	0	0	0	0	1	0	0	1	0	0	0	0	0	0	0
1078	A_23_P153583	PPP5C	ENSG00000011485	ENSPANG00000002966	0	0	9	0	0	0	0	0	0	0	0	0	0	0	0	0	0	0	0	0	0	0	0	0	0	0	1	0	0	1	0	1	1	0	0	1	0	0	0	0	0	0	1	0	0
1079	A_23_P113789	USP19	ENSG00000172046	ENSPANG00000008390	0	0	17	0	0	0	0	0	0	0	0	1	0	1	0	0	1	0	1	1	1	0	0	0	0	0	1	0	1	0	0	1	1	0	0	0	0	0	0	0	0	0	1	0	1
1080	A_24_P179407	FGD6	ENSG00000180263	ENSPANG00000004927	0	0	2	0	0	0	0	0	0	0	0	0	0	0	0	0	0	0	0	0	0	0	0	0	1	0	0	0	0	0	0	0	0	0	0	0	0	0	0	0	0	0	0	0	0
1081	A_23_P384056	CCDC14	ENSG00000175455	ENSPANG00000015226	0	0	4	0	0	0	0	0	0	0	0	0	0	0	0	0	0	1	0	0	0	0	0	0	0	0	0	0	0	0	0	0	0	0	0	0	0	0	0	1	0	0	0	0	0
1082	A_24_P99090	CKAP2	ENSG00000136108	ENSPANG00000007737	0	0	6	0	0	0	0	0	0	0	0	1	0	0	0	1	0	0	0	0	0	0	0	0	0	0	1	0	0	0	0	0	1	0	0	1	0	0	0	0	0	0	0	0	0
1084	A_23_P131337	SMARCAL1	ENSG00000138375	ENSPANG00000017812	0	0	10	0	0	0	0	0	0	0	0	1	0	0	0	1	1	0	0	0	0	0	0	0	0	0	0	0	0	0	0	0	0	0	0	0	0	1	0	1	0	0	0	0	0
1085	A_24_P233786	FAM129A	ENSG00000135842	ENSPANG00000024049	0	0	4	1	0	0	0	0	0	0	0	0	0	0	0	0	0	0	0	0	0	0	0	0	0	0	0	0	0	0	0	0	0	0	0	0	0	0	0	0	0	0	0	0	0
1087	A_23_P217741	CLCN4	ENSG00000073464	ENSPANG00000020606	0	0	5	0	0	0	1	0	0	0	0	0	0	0	0	0	0	0	0	0	0	0	0	0	0	0	0	0	0	0	0	0	0	0	1	0	0	0	0	0	0	0	0	0	0
1088	A_24_P207907	R3HDM2	ENSG00000179912	ENSPANG00000024002	0	0	3	0	0	0	1	0	0	0	0	0	0	0	0	1	0	0	0	0	0	0	0	0	0	0	0	0	0	0	0	0	0	0	0	0	0	0	0	0	0	0	0	0	0
1089	A_23_P252432	TM4SF4	ENSG00000169903	ENSPANG00000009384	0	0	0	0	0	0	0	0	0	0	0	0	0	0	0	0	0	0	0	0	0	0	0	0	0	0	0	0	0	0	0	0	0	0	0	0	0	0	0	0	0	0	0	0	0
1090	A_24_P160202	PANX2	ENSG00000073150	ENSPANG00000017413	0	0	3	0	0	0	0	0	0	0	0	0	0	0	0	0	0	0	0	0	0	0	0	0	0	0	1	0	0	0	0	0	0	0	0	0	0	0	0	0	0	0	0	0	1
1091	A_23_P411761	CABP1	ENSG00000157782	ENSPANG00000004046	0	0	3	0	0	0	0	0	0	0	0	0	0	0	0	0	0	0	0	0	0	0	0	0	0	0	1	0	0	0	0	0	0	0	0	0	0	0	0	0	0	0	0	0	0
1092	A_23_P18102	SENP5	ENSG00000119231	ENSPANG00000009314	0	0	1	0	0	0	0	0	0	0	0	0	0	0	0	0	0	0	0	0	0	0	0	0	0	0	0	0	0	0	0	0	0	0	0	0	0	0	0	0	0	0	0	0	0
1093	A_23_P309865	ZNF449	ENSG00000173275	ENSPANG00000012789	0	0	14	0	0	0	0	0	1	0	1	1	0	0	0	0	0	0	0	0	1	0	0	0	0	1	0	0	0	0	0	0	1	0	0	0	1	1	0	0	0	0	0	0	0
1094	A_23_P65189	PDX1	ENSG00000139515	ENSPANG00000012683	0	0	0	0	0	0	0	0	0	0	0	0	0	0	0	0	0	0	0	0	0	0	0	0	0	0	0	0	0	0	0	0	0	0	0	0	0	0	0	0	0	0	0	0	0
1095	A_23_P136405	PDCD1	ENSG00000188389	ENSPANG00000009490	0	0	3	0	0	0	0	0	0	1	0	0	0	0	0	0	1	0	0	0	0	0	0	0	0	0	0	0	0	0	0	0	0	0	0	0	0	0	0	0	0	0	0	0	0
1097	A_23_P315241	ACTN4	ENSG00000130402	ENSPANG00000021674	0	0	10	0	0	0	0	0	0	0	0	0	0	0	0	0	1	0	0	0	1	0	0	0	0	0	1	0	0	1	0	1	0	0	1	0	0	0	0	0	0	0	0	0	1
1098	A_23_P29924	TMEM128	ENSG00000132406	ENSPANG00000019220	0	0	4	0	0	0	0	0	0	0	0	0	0	0	0	1	0	0	1	0	1	0	0	0	0	0	0	0	0	0	0	0	1	0	0	0	0	0	0	0	0	0	0	0	0
1099	A_23_P203933	ITPR2	ENSG00000123104	ENSPANG00000013066	0	0	4	0	0	0	1	1	0	0	0	0	0	0	0	0	0	0	0	0	0	0	0	0	0	0	1	0	0	0	0	0	0	0	0	0	0	0	0	1	0	0	0	0	0
1100	A_23_P66525	HS3ST3A1	ENSG00000153976	ENSPANG00000023747	0	0	2	0	0	0	0	0	0	0	1	0	0	0	0	0	0	0	0	0	0	0	0	0	0	0	0	0	0	0	0	0	0	0	0	0	0	0	0	0	0	0	0	0	0
1101	A_23_P213137	LNX1	ENSG00000072201	ENSPANG00000012441	0	0	8	0	0	0	1	0	0	1	0	1	0	0	0	1	0	0	1	0	0	0	1	0	0	0	0	0	0	0	0	0	0	0	0	1	0	0	0	0	0	0	0	0	0
1102	A_23_P90577	ABCG8	ENSG00000143921	ENSPANG00000018837	0	0	0	0	0	0	0	0	0	0	0	0	0	0	0	0	0	0	0	0	0	0	0	0	0	0	0	0	0	0	0	0	0	0	0	0	0	0	0	0	0	0	0	0	0
1103	A_23_P25964	GALC	ENSG00000054983	ENSPANG00000004818	0	0	7	0	0	0	0	0	0	0	0	0	0	0	0	0	0	0	0	0	1	0	0	0	0	0	0	0	0	0	0	1	1	0	1	0	0	0	0	1	0	0	0	0	0
1104	A_23_P75764	OR5A1	ENSG00000172320	ENSPANG00000003963	0	0	0	0	0	0	0	0	0	0	0	0	0	0	0	0	0	0	0	0	0	0	0	0	0	0	0	0	0	0	0	0	0	0	0	0	0	0	0	0	0	0	0	0	0
1105	A_23_P99559	PAPOLA	ENSG00000090060	ENSPANG00000025582	0	0	6	0	0	0	0	1	0	0	0	0	0	0	0	0	0	0	0	0	0	0	0	0	0	0	0	0	0	0	0	0	0	0	0	0	0	0	0	0	1	0	1	0	0
1106	A_23_P55948	PRR12	ENSG00000126464	ENSPANG00000012511	0	0	13	0	0	0	0	0	0	1	0	0	0	0	0	0	0	0	1	1	0	1	0	0	0	1	0	0	0	0	0	1	1	0	0	0	0	0	0	0	0	0	0	0	1
1107	A_23_P43350	MLANA	ENSG00000120215	ENSPANG00000025182	0	0	0	0	0	0	0	0	0	0	0	0	0	0	0	0	0	0	0	0	0	0	0	0	0	0	0	0	0	0	0	0	0	0	0	0	0	0	0	0	0	0	0	0	0
1108	A_23_P37704	CDT1	ENSG00000167513	ENSPANG00000018841	0	0	4	0	0	0	0	0	0	1	0	0	0	0	0	0	1	0	0	0	0	0	0	0	0	0	0	0	0	0	0	0	0	0	0	0	0	0	0	0	0	0	0	0	0
1109	A_23_P433829	C5orf24	ENSG00000181904	ENSPANG00000001914	0	0	4	0	0	0	0	0	0	0	0	0	0	0	0	0	0	0	0	0	0	0	0	0	0	0	0	0	0	0	0	0	0	0	0	0	0	1	0	0	0	0	0	0	0
1110	A_23_P346337	SFXN1	ENSG00000164466	ENSPANG00000023643	0	0	2	0	0	0	0	0	0	0	0	0	0	0	0	1	0	0	0	0	0	0	0	0	0	0	0	0	0	0	0	0	0	0	0	0	0	0	0	0	0	0	0	0	0
1111	A_23_P43197	CALB1	ENSG00000104327	ENSPANG00000016822	0	0	3	0	0	0	0	0	0	0	0	0	0	0	1	0	0	0	0	0	0	0	0	0	0	0	0	0	0	0	0	0	0	0	0	0	0	0	0	0	0	1	0	0	0
1113	A_23_P28969	CHMP4B	ENSG00000101421	ENSPANG00000018095	0	0	6	0	0	0	0	0	0	0	0	0	0	0	0	0	0	1	0	0	0	0	0	0	0	0	0	0	0	0	0	0	1	0	1	0	0	1	0	0	0	0	0	0	0
1114	A_23_P314726	PI4KB	ENSG00000143393	ENSPANG00000020399	0	0	6	0	0	0	0	0	0	0	0	1	0	0	0	0	0	0	0	0	1	0	0	0	0	1	0	0	0	0	0	0	0	0	0	0	0	0	0	0	0	0	1	0	0
1115	A_24_P158903	IRAK4	ENSG00000198001	ENSPANG00000015787	0	0	3	0	0	0	0	0	0	0	0	0	0	0	0	0	0	0	0	0	0	0	0	0	0	1	0	0	0	0	0	1	0	0	0	0	0	0	0	0	0	0	0	0	0
1116	A_23_P66481	RTN4RL1	ENSG00000185924	ENSPANG00000001706	0	0	2	0	0	0	0	0	0	0	0	0	0	0	0	0	0	0	0	0	0	0	0	0	0	0	0	0	0	0	0	0	1	0	0	0	0	0	0	0	0	0	0	0	1
1118	A_23_P204333	ALG10	ENSG00000139133	ENSPANG00000006000	0	0	8	0	0	0	1	0	0	0	0	0	0	0	0	0	0	0	0	0	0	0	1	0	0	0	1	0	0	0	0	0	0	1	0	0	0	0	0	0	0	0	0	0	1
1119	A_32_P87568	ENAH	ENSG00000154380	ENSPANG00000007502	0	0	1	0	0	0	0	0	0	0	0	0	0	0	0	0	0	0	0	0	0	0	0	0	0	0	0	0	0	0	0	0	0	0	0	0	0	0	0	0	0	0	0	0	0
1120	A_24_P102821	PTAFR	ENSG00000169403	ENSPANG00000006117	0	0	1	0	0	0	0	0	0	0	0	0	0	0	0	0	0	0	0	0	0	0	0	0	0	0	0	0	0	0	0	0	0	0	0	0	0	0	0	0	0	0	0	0	0
1122	A_23_P5241	ADAMTSL5	ENSG00000185761	ENSPANG00000010673	0	0	0	0	0	0	0	0	0	0	0	0	0	0	0	0	0	0	0	0	0	0	0	0	0	0	0	0	0	0	0	0	0	0	0	0	0	0	0	0	0	0	0	0	0
1123	A_23_P319783	SPAG17	ENSG00000155761	ENSPANG00000003307	0	0	1	0	0	0	0	0	0	0	1	0	0	0	0	0	0	0	0	0	0	0	0	0	0	0	0	0	0	0	0	0	0	0	0	0	0	0	0	0	0	0	0	0	0
1125	A_23_P84922	HDAC8	ENSG00000147099	ENSPANG00000006122	0	0	2	0	0	0	0	0	0	0	0	0	0	0	0	0	0	0	0	0	0	0	1	0	0	0	0	0	0	0	0	0	0	0	0	0	1	0	0	0	0	0	0	0	0
1126	A_23_P22214	PRKAR2A	ENSG00000114302	ENSPANG00000012986	0	0	5	1	0	0	0	0	0	0	0	0	0	0	0	0	0	0	0	0	0	0	0	0	0	0	0	0	0	0	0	0	0	0	0	0	0	1	0	0	0	0	0	0	0
1127	A_23_P99397	ZDHHC20	ENSG00000180776	ENSPANG00000012548	0	0	3	0	0	0	0	0	0	0	0	1	0	0	0	0	0	1	0	0	0	0	0	0	0	0	0	0	0	0	0	0	0	0	0	0	0	0	0	0	0	0	0	0	0
1128	A_32_P38345	IDS	ENSG00000010404	ENSPANG00000008175	0	0	4	0	0	0	1	0	0	0	0	0	0	0	0	0	0	0	0	0	0	0	0	0	0	0	0	0	0	0	0	1	0	0	0	0	0	0	0	0	0	0	0	0	0
1129	A_23_P416036	HAUS7	ENSG00000213397	ENSPANG00000014066	0	0	10	0	0	0	0	0	0	0	0	1	0	0	0	1	0	0	0	0	0	0	0	0	0	0	0	0	0	0	0	0	1	0	0	0	0	0	0	0	0	0	0	1	1
1130	A_24_P325205	KCNAB1	ENSG00000169282	ENSPANG00000015726	0	0	1	0	0	0	0	0	0	0	0	0	1	0	0	0	0	0	0	0	0	0	0	0	0	0	0	0	0	0	0	0	0	0	0	0	0	0	0	0	0	0	0	0	0
1131	A_23_P374281	CDC20B	ENSG00000164287	ENSPANG00000011301	0	0	0	0	0	0	0	0	0	0	0	0	0	0	0	0	0	0	0	0	0	0	0	0	0	0	0	0	0	0	0	0	0	0	0	0	0	0	0	0	0	0	0	0	0
1132	A_23_P144639	TMCO6	ENSG00000113119	ENSPANG00000003022	0	0	6	0	0	0	0	0	0	0	0	0	0	0	0	1	0	0	0	0	0	0	1	0	1	0	0	0	0	0	0	0	0	0	1	0	0	0	0	0	0	0	0	0	0
1133	A_23_P354791	NAV2	ENSG00000166833	ENSPANG00000017038	0	0	2	0	0	0	0	0	0	0	0	0	0	0	0	0	0	0	0	0	0	0	0	0	0	0	0	0	0	0	0	0	0	0	0	0	0	0	0	0	0	0	0	0	1
1134	A_23_P39602	NCOA1	ENSG00000084676	ENSPANG00000016229	0	0	4	0	0	0	1	0	0	0	0	0	0	0	0	0	0	0	0	0	0	0	0	0	0	0	0	0	0	0	0	0	0	0	0	0	0	1	0	0	0	0	0	0	0
1135	A_23_P148584	DOCK11	ENSG00000147251	ENSPANG00000024417	0	0	5	1	0	0	0	0	0	0	1	0	0	0	0	0	0	0	0	0	0	0	0	0	0	0	0	0	0	0	0	0	0	0	0	0	0	1	0	0	0	0	0	0	0
1136	A_23_P104892	EIF4G2	ENSG00000110321	ENSPANG00000005223	0	0	5	0	0	0	0	0	0	0	0	1	0	0	0	0	0	0	0	0	1	0	0	0	0	0	0	0	0	0	0	0	0	0	0	0	0	1	0	0	0	0	1	0	0
1137	A_32_P741217	C14orf177	ENSG00000176605	ENSPANG00000013435	0	0	0	0	0	0	0	0	0	0	0	0	0	0	0	0	0	0	0	0	0	0	0	0	0	0	0	0	0	0	0	0	0	0	0	0	0	0	0	0	0	0	0	0	0
1138	A_24_P93741	RFT1	ENSG00000163933	ENSPANG00000020233	0	0	2	0	0	0	0	0	0	0	0	1	0	0	0	0	0	1	0	0	0	0	0	0	0	0	0	0	0	0	0	0	0	0	0	0	0	0	0	0	0	0	0	0	0
1139	A_24_P333571	ARHGAP29	ENSG00000137962	ENSPANG00000018247	0	0	3	0	0	0	0	0	0	0	0	1	0	0	0	0	0	0	0	0	0	0	0	0	0	0	0	0	0	0	0	0	0	0	0	0	0	0	0	0	0	0	0	0	0
1140	A_23_P200425	S100PBP	ENSG00000116497	ENSPANG00000007507	0	0	4	0	1	0	0	0	0	0	0	1	0	0	0	0	0	0	0	0	0	0	0	0	0	0	0	0	0	0	0	0	0	0	0	0	0	1	0	0	0	0	0	0	0
1141	A_23_P129458	SDR42E1	ENSG00000184860	ENSPANG00000026307	0	0	0	0	0	0	0	0	0	0	0	0	0	0	0	0	0	0	0	0	0	0	0	0	0	0	0	0	0	0	0	0	0	0	0	0	0	0	0	0	0	0	0	0	0
1142	A_23_P119222	RETN	ENSG00000104918	ENSPANG00000003097	0	0	2	0	0	0	0	0	0	0	0	1	0	0	0	0	0	0	0	0	0	0	0	0	0	1	0	0	0	0	0	0	0	0	0	0	0	0	0	0	0	0	0	0	0
1143	A_24_P208774	HYAL1	ENSG00000114378	ENSPANG00000012878	0	0	8	0	0	0	1	0	0	0	0	0	0	0	0	0	0	0	0	0	1	0	0	0	0	0	0	0	0	1	0	0	0	0	1	0	0	1	0	0	0	0	0	0	0
1144	A_23_P74435	C1orf50	ENSG00000164008	ENSPANG00000024744	0	0	4	0	0	0	0	0	0	0	0	0	0	0	0	0	0	1	0	0	0	0	0	0	0	0	0	0	0	0	0	0	0	1	0	0	0	0	0	0	0	0	0	0	0
1145	A_24_P350386	FGF13	ENSG00000129682	ENSPANG00000014777	0	0	2	0	1	0	0	0	1	0	0	0	0	0	0	0	0	0	0	0	0	0	0	0	0	0	0	0	0	0	0	0	0	0	0	0	0	0	0	0	0	0	0	0	0
1146	A_23_P311468	ZNF428	ENSG00000131116	ENSPANG00000005273	0	0	11	0	1	0	0	0	0	0	0	1	0	0	0	1	0	1	0	0	0	0	0	0	0	0	0	0	0	0	0	1	0	0	0	0	0	1	0	0	0	0	1	0	0
1147	A_23_P36825	GPRC5A	ENSG00000013588	ENSPANG00000023807	0	0	3	0	0	0	0	0	0	0	0	0	0	0	0	0	0	0	0	0	0	0	0	0	0	0	0	0	0	0	0	0	0	0	0	0	0	1	0	0	0	0	0	0	0
1148	A_23_P18246	XCR1	ENSG00000173578	ENSPANG00000005627	1	0	0	0	0	0	0	0	0	0	0	0	0	0	0	0	0	0	0	0	0	0	0	0	0	0	0	0	0	0	0	0	0	0	0	0	0	0	0	0	0	0	0	0	0
1149	A_24_P336848	ACYP2	ENSG00000170634	ENSPANG00000000195	0	0	2	0	0	0	0	0	0	0	0	0	0	0	0	0	0	0	0	0	0	0	0	0	0	0	1	0	0	0	0	0	0	0	0	0	0	0	0	0	0	0	0	0	0
1150	A_23_P153897	GNG7	ENSG00000176533	ENSPANG00000011892	0	0	4	0	0	0	0	0	0	0	0	0	0	0	0	0	0	0	0	0	0	0	0	0	1	0	0	0	0	0	0	0	0	0	0	0	0	0	0	0	0	0	0	0	1
1151	A_24_P298360	LTBP3	ENSG00000168056	ENSPANG00000007731	0	0	9	0	1	0	0	0	0	0	0	0	0	0	0	0	0	0	1	0	1	0	0	0	0	0	0	0	0	0	0	1	0	0	0	0	0	0	0	0	0	0	0	0	1
1152	A_24_P313895	MAP2K7	ENSG00000076984	ENSPANG00000025885	0	0	14	0	0	0	0	0	0	0	0	1	0	1	0	0	1	0	0	0	0	0	0	0	0	1	0	0	0	0	0	0	1	0	1	0	0	0	0	0	0	0	1	0	0
1153	A_23_P139929	ERP29	ENSG00000089248	ENSPANG00000003387	1	0	10	0	0	0	0	0	0	0	0	1	0	0	0	0	1	1	0	0	1	0	1	0	0	0	0	0	0	0	0	1	0	1	0	0	0	0	0	0	0	0	0	0	0
1154	A_24_P80633	CTNNA1	ENSG00000044115	ENSPANG00000010409	0	0	2	0	0	0	0	0	0	0	0	0	0	0	0	0	0	0	0	0	0	0	0	0	0	0	0	0	0	0	0	0	0	0	0	0	0	1	0	0	0	0	0	0	1
1155	A_23_P139687	ERP27	ENSG00000139055	ENSPANG00000016163	0	0	0	0	0	0	0	0	0	0	0	0	0	0	0	0	0	0	0	0	0	0	0	0	0	0	0	0	0	0	0	0	0	0	0	0	0	0	0	0	0	0	0	0	0
1156	A_23_P252740	DSCC1	ENSG00000136982	ENSPANG00000008385	0	0	2	0	1	0	0	0	1	0	0	0	0	0	0	0	0	0	0	0	0	0	0	0	0	0	0	0	0	0	0	0	0	0	0	0	0	0	0	0	0	0	0	0	0
1157	A_23_P14754	HAPLN3	ENSG00000140511	ENSPANG00000025601	1	1	3	0	0	0	0	0	0	0	1	0	0	0	0	0	1	0	0	0	0	0	0	0	0	0	0	0	0	0	0	1	0	0	0	0	0	0	0	0	0	0	0	0	0
1158	A_23_P27128	KLHL10	ENSG00000161594	ENSPANG00000021523	0	0	1	0	0	0	0	0	0	0	0	0	0	0	0	0	0	0	0	0	0	0	0	0	0	0	0	0	0	0	0	0	0	0	0	0	0	0	0	0	0	0	0	0	0
1159	A_24_P309105	POT1	ENSG00000128513	ENSPANG00000020726	1	0	10	1	1	0	0	0	0	0	0	0	0	0	0	0	0	0	0	0	1	0	1	0	0	0	0	0	0	0	0	0	0	0	0	0	0	1	0	0	0	0	1	0	0
1160	A_24_P564030	BTBD8	ENSG00000189195	ENSPANG00000005230	0	0	5	0	0	0	0	0	0	0	0	0	0	0	1	1	0	0	0	0	0	0	0	0	0	0	0	0	0	0	0	0	0	0	0	0	0	0	0	0	0	0	1	0	1
1161	A_23_P164958	CCDC8	ENSG00000169515	ENSPANG00000020252	0	0	4	0	0	0	0	0	0	0	0	0	0	0	0	0	0	0	0	0	0	0	0	0	0	0	0	0	0	0	0	1	1	0	0	0	0	0	0	0	0	0	1	0	0
1163	A_32_P86118	PM20D2	ENSG00000146281	ENSPANG00000020356	0	0	3	0	0	0	0	0	0	1	0	0	0	0	0	0	0	0	0	0	0	0	0	0	0	0	0	0	0	0	0	0	0	0	0	1	0	0	0	0	0	0	1	0	0
1164	A_23_P312246	CCDC82	ENSG00000149231	ENSPANG00000020671	0	0	9	0	0	0	0	0	0	0	0	0	0	0	0	1	0	0	0	1	0	0	1	0	0	0	0	0	0	0	0	0	0	0	0	0	0	1	0	0	0	0	1	0	1
1165	A_23_P57306	CHAF1B	ENSG00000159259	ENSPANG00000015137	0	0	2	0	0	0	0	0	0	0	0	0	0	0	0	1	0	0	0	0	0	0	0	0	0	0	0	0	0	0	0	0	0	0	1	0	0	0	0	0	0	0	0	0	0
1166	A_24_P235429	ABCA1	ENSG00000165029	ENSPANG00000025728	0	1	4	0	0	0	0	0	0	0	0	0	0	0	0	0	0	1	0	0	0	0	0	0	0	0	0	0	0	0	0	0	0	0	0	0	0	0	0	0	0	0	0	0	0
1167	A_23_P106497	IREB2	ENSG00000136381	ENSPANG00000015813	0	0	7	1	0	0	0	0	0	0	0	0	0	0	0	0	0	0	0	0	0	0	1	0	0	0	0	0	0	0	0	0	0	1	1	0	0	0	0	0	0	0	0	0	0
1168	A_24_P915225	CYSLTR1	ENSG00000173198	ENSPANG00000014597	0	0	4	0	0	0	0	0	0	0	0	0	0	0	0	0	0	0	0	0	0	0	0	0	0	0	0	0	0	0	0	0	0	0	0	0	0	1	0	0	0	0	0	0	0
1169	A_23_P310421	CHST12	ENSG00000136213	ENSPANG00000023593	0	0	10	0	0	0	0	0	0	0	0	1	0	0	0	0	0	0	0	0	0	0	0	0	0	1	0	0	0	0	0	1	1	0	0	0	0	0	0	0	0	0	0	0	0
1170	A_23_P40527	TBX1	ENSG00000184058	ENSPANG00000015763	0	0	0	0	0	0	0	0	0	0	0	0	0	0	0	0	0	0	0	0	0	0	0	0	0	0	0	0	0	0	0	0	0	0	0	0	0	0	0	0	0	0	0	0	0
1171	A_23_P58877	GOPC	ENSG00000047932	ENSPANG00000020085	0	0	8	1	0	0	0	0	0	0	0	0	0	0	0	0	0	1	0	0	1	0	0	0	0	0	1	0	0	0	0	0	0	0	1	0	0	1	0	0	0	0	0	0	0
1172	A_23_P214638	EHMT2	ENSG00000204371	ENSPANG00000009925	0	0	10	0	0	0	1	0	0	0	0	0	0	1	0	1	0	0	0	0	0	0	0	0	0	1	0	0	0	0	0	1	0	0	1	0	0	0	0	0	0	1	0	0	1
1173	A_23_P92786	RBM27	ENSG00000091009	ENSPANG00000015776	0	0	2	0	0	0	0	0	0	0	0	0	0	0	0	0	0	0	0	0	1	0	0	0	0	0	0	0	0	0	0	0	0	0	0	0	0	0	0	0	0	0	0	0	0
1175	A_24_P881527	CTNND1	ENSG00000198561	ENSPANG00000023742	0	0	4	0	0	0	0	0	0	0	0	0	0	0	0	1	0	0	0	0	0	0	0	0	0	0	0	0	0	0	0	0	0	0	0	0	0	0	0	0	0	0	1	0	0
1176	A_23_P83403	LIMCH1	ENSG00000064042	ENSPANG00000025221	0	0	4	0	0	0	0	0	0	0	0	0	0	0	0	1	0	1	0	0	0	0	0	0	0	0	0	0	0	0	0	0	0	1	0	0	0	1	0	0	0	0	0	0	0
1177	A_23_P99906	HOMER2	ENSG00000103942	ENSPANG00000020641	0	0	4	0	0	0	1	0	0	1	0	0	0	0	0	0	0	0	0	0	0	0	0	0	0	0	0	0	0	0	0	0	0	0	1	0	0	0	0	1	0	0	0	0	0
1178	A_23_P117274	MIPEP	ENSG00000027001	ENSPANG00000007641	0	0	6	0	1	0	0	0	0	0	0	0	0	1	0	0	0	0	0	0	0	0	0	0	0	1	0	0	0	0	0	0	0	0	0	0	0	0	0	0	0	0	0	0	0
1179	A_23_P314584	MAPKAPK3	ENSG00000114738	ENSPANG00000005634	0	0	2	0	0	0	1	0	0	0	0	0	0	0	0	0	0	0	0	0	0	0	0	0	0	0	1	0	0	0	0	0	0	0	0	0	0	0	0	0	0	0	0	0	0
1180	A_24_P124567	ORMDL2	ENSG00000123353	ENSPANG00000014457	0	0	5	0	0	0	0	0	0	0	0	0	0	0	0	0	0	0	0	0	0	0	0	0	0	0	0	0	0	0	0	0	0	1	0	0	0	1	0	0	0	0	1	0	0
1181	A_32_P215714	RPL6	ENSG00000089009	ENSPANG00000018220	0	0	1	0	0	1	0	0	0	0	0	0	0	0	0	0	0	0	0	0	0	0	0	0	0	0	0	0	0	0	0	0	0	0	0	0	0	0	0	0	0	0	0	0	0
1182	A_32_P215714	RPL6	ENSG00000089009	ENSPANG00000010746	0	0	6	1	0	0	0	0	0	0	0	1	0	0	0	0	0	0	0	0	0	0	0	0	0	0	0	0	0	0	0	0	0	0	0	0	0	0	0	0	0	0	0	0	0
1183	A_32_P215714	RPL6	ENSG00000089009	ENSPANG00000011763	0	0	2	0	0	0	0	0	0	1	0	0	0	0	0	0	0	0	0	0	0	0	0	0	0	0	0	0	0	0	0	0	0	0	0	0	0	0	0	0	0	0	0	0	1
1184	A_32_P215714	RPL6	ENSG00000089009	ENSPANG00000013425	0	0	0	0	0	0	0	0	0	0	0	0	0	0	0	0	0	0	0	0	0	0	0	0	0	0	0	0	0	0	0	0	0	0	0	0	0	0	0	0	0	0	0	0	0
1185	A_32_P215714	RPL6	ENSG00000089009	ENSPANG00000022545	0	0	0	0	0	0	0	0	0	0	0	0	0	0	0	0	0	0	0	0	0	0	0	0	0	0	0	0	0	0	0	0	0	0	0	0	0	0	0	0	0	0	0	0	0
1186	A_24_P296765	ZNF211	ENSG00000121417	ENSPANG00000017784	0	0	2	0	0	0	0	0	0	0	0	0	0	0	0	0	0	0	0	0	1	0	0	0	0	0	0	0	0	0	0	0	0	0	0	0	0	0	0	0	0	0	1	0	0
1187	A_23_P381461	LRRC45	ENSG00000169683	ENSPANG00000019031	0	0	14	1	0	0	0	0	0	1	0	1	0	0	0	0	1	0	0	0	0	0	0	0	0	1	0	0	0	0	0	1	0	0	1	0	0	0	0	0	0	0	1	0	1
1188	A_23_P94365	ADCK5	ENSG00000173137	ENSPANG00000000709	0	0	13	0	1	0	1	0	0	1	0	1	0	1	0	0	1	0	0	0	0	0	1	0	0	0	0	0	0	0	0	0	0	0	0	0	0	0	0	0	0	0	1	0	0
1189	A_23_P42724	RNF216	ENSG00000011275	ENSPANG00000007249	0	0	4	0	0	0	0	0	0	0	0	0	0	0	0	0	0	0	0	0	0	0	0	0	0	0	0	0	0	0	0	0	0	0	0	0	1	0	0	0	0	0	0	0	0
1190	A_24_P269129	ZDHHC14	ENSG00000175048	ENSPANG00000007490	0	0	2	0	0	0	0	0	0	0	0	0	0	0	0	0	0	0	0	0	0	0	0	0	0	0	0	0	0	0	1	0	0	0	0	0	0	0	0	0	0	0	0	0	0
1191	A_23_P216468	SLC1A1	ENSG00000106688	ENSPANG00000025156	0	0	0	0	0	0	0	0	0	0	0	0	0	0	0	0	0	0	0	0	0	0	0	0	0	0	0	0	0	0	0	0	0	0	0	0	0	0	0	0	0	0	0	0	0
1192	A_23_P347040	DTX3L	ENSG00000163840	ENSPANG00000023613	0	1	1	0	0	0	0	0	0	0	0	0	0	0	0	0	0	0	0	0	0	0	0	0	0	0	0	0	0	0	0	0	0	0	0	0	0	0	0	0	0	0	0	0	0
1193	A_24_P288685	IL13RA1	ENSG00000131724	ENSPANG00000018627	0	1	6	1	0	0	0	0	0	0	0	0	0	1	0	0	0	0	0	0	0	0	1	0	0	0	0	0	0	0	0	0	0	0	0	0	0	1	0	0	0	0	0	0	0
1194	A_24_P263682	QSOX2	ENSG00000165661	ENSPANG00000026121	0	0	5	1	0	0	0	0	0	0	0	0	0	0	0	0	0	0	0	0	0	0	0	0	1	0	0	0	0	0	0	0	0	0	0	0	0	0	0	0	0	0	0	0	0
1195	A_24_P93206	TMEM179	ENSG00000258986	ENSPANG00000016733	0	0	3	0	0	0	0	0	0	0	0	0	0	0	0	0	0	0	0	0	0	0	0	0	0	0	1	0	0	0	0	1	1	0	0	0	0	0	0	0	0	0	0	0	0
1196	A_23_P202918	KCNJ1	ENSG00000151704	ENSPANG00000012106	0	0	0	0	0	0	0	0	0	0	0	0	0	0	0	0	0	0	0	0	0	0	0	0	0	0	0	0	0	0	0	0	0	0	0	0	0	0	0	0	0	0	0	0	0
1197	A_23_P52219	ERLIN1	ENSG00000107566	ENSPANG00000021228	0	0	9	0	1	0	0	0	0	0	0	0	0	0	0	0	0	1	0	0	0	0	0	0	0	0	0	0	0	0	0	0	0	0	1	1	0	0	0	0	0	0	0	0	0
1198	A_23_P5586	MPHOSPH10	ENSG00000124383	ENSPANG00000020408	1	1	6	0	0	0	0	0	0	0	0	1	0	0	0	0	0	0	0	0	0	0	0	0	0	1	1	0	0	0	0	0	0	0	0	0	0	0	0	0	0	0	0	0	0
1199	A_24_P54390	RASGRP3	ENSG00000152689	ENSPANG00000007703	0	1	5	0	0	0	0	0	0	0	0	1	0	0	0	0	0	0	0	0	0	0	0	0	0	0	0	0	0	0	0	0	0	1	1	0	0	0	0	0	0	0	0	0	0
1200	A_23_P389799	SLC25A42	ENSG00000181035	ENSPANG00000004441	0	0	11	0	0	0	1	0	0	0	0	1	0	1	0	0	0	0	0	0	1	0	0	0	0	1	0	0	0	0	0	0	1	0	1	0	0	0	0	1	0	0	0	0	1
1201	A_24_P303097	SNX25	ENSG00000109762	ENSPANG00000006290	0	0	4	0	0	0	0	0	0	0	0	0	0	0	0	0	0	0	0	0	0	0	0	0	0	0	0	0	0	0	0	0	0	0	1	0	0	0	0	0	0	0	0	0	0
1202	A_32_P158966	KLRF1	ENSG00000150045	ENSPANG00000026388	0	0	9	0	0	0	0	0	0	0	1	0	0	0	0	0	0	0	0	0	0	0	0	0	0	0	0	0	0	1	0	0	0	0	0	0	0	0	1	0	0	0	0	0	1
1203	A_23_P60354	SMARCA2	ENSG00000080503	ENSPANG00000025121	0	0	4	0	0	0	0	0	0	0	0	0	0	0	0	0	0	0	0	0	0	0	0	0	0	0	0	0	0	0	0	0	0	0	1	0	0	0	0	0	0	0	1	0	0
1204	A_23_P105313	EIF2B1	ENSG00000111361	ENSPANG00000014998	0	0	2	0	0	0	0	0	0	0	0	0	0	0	0	0	0	0	0	0	1	0	0	0	0	0	0	0	0	0	0	0	0	0	0	0	0	0	0	0	0	0	0	0	0
1205	A_23_P128246	FICD	ENSG00000198855	ENSPANG00000025435	0	0	5	0	0	0	0	1	0	0	0	0	0	0	0	0	0	0	0	0	0	0	0	0	0	0	0	0	0	0	0	0	0	0	0	0	0	0	0	1	0	0	0	1	1
1206	A_23_P101615	ZNF565	ENSG00000196357	ENSPANG00000008019	0	0	8	0	0	0	0	0	0	0	0	0	0	0	0	0	0	0	0	0	0	0	0	0	1	0	1	0	0	0	0	0	0	0	0	1	0	1	1	0	0	0	0	0	0
1208	A_23_P63319	SOAT1	ENSG00000057252	ENSPANG00000022548	0	0	3	0	0	0	0	0	0	0	0	0	0	0	0	0	0	0	0	0	0	0	0	0	0	0	0	0	0	0	0	0	0	0	0	0	0	1	0	0	0	0	0	0	1
1210	A_23_P105562	VWF	ENSG00000110799	ENSPANG00000026470	1	0	5	0	1	0	0	0	0	0	0	0	0	0	0	0	0	0	1	0	0	0	0	0	0	0	0	0	0	0	0	0	0	0	0	0	0	0	0	0	0	0	1	0	1
1211	A_23_P119943	IGFBP2	ENSG00000115457	ENSPANG00000024435	0	0	11	0	0	0	0	1	0	1	1	1	0	0	0	0	1	0	1	0	0	0	0	0	0	0	0	0	0	0	0	0	0	0	1	0	0	1	0	0	0	0	0	0	1
1212	A_24_P320526	C6orf106	ENSG00000196821	ENSPANG00000020768	1	0	4	0	0	0	1	0	0	0	0	0	0	0	0	0	0	0	0	0	0	0	0	0	1	1	0	0	0	0	0	0	0	0	0	0	0	0	0	0	0	0	0	0	0
1214	A_23_P386942	DIRAS1	ENSG00000176490	ENSPANG00000019430	0	0	2	0	0	0	0	0	0	0	0	0	1	0	0	0	0	0	0	0	0	0	0	0	0	0	0	0	0	0	0	0	0	0	0	0	0	0	0	0	0	0	0	0	1
1215	A_32_P222961	SPIN4	ENSG00000186767	ENSPANG00000003298	0	0	3	0	0	0	1	0	0	0	0	0	0	0	0	0	0	0	0	0	0	0	0	0	0	0	0	0	0	0	0	0	0	0	0	0	1	0	0	0	0	0	0	0	0
1216	A_24_P941217	SGPP2	ENSG00000163082	ENSPANG00000000793	0	0	2	0	0	0	1	0	0	0	0	1	0	0	0	0	0	0	0	0	0	0	0	0	0	0	0	0	0	0	0	0	0	0	0	0	0	0	0	0	0	0	0	0	0
1217	A_23_P253524	CENPE	ENSG00000138778	ENSPANG00000004584	0	0	2	0	0	0	0	0	0	0	0	0	0	0	0	1	0	0	0	0	0	0	0	0	0	0	0	0	0	0	0	0	0	0	0	0	0	0	0	0	0	0	0	0	0
1218	A_23_P430785	FRS2	ENSG00000166225	ENSPANG00000020396	0	0	5	1	0	0	0	0	0	0	0	0	0	0	0	0	0	0	0	0	0	0	0	0	0	0	1	0	0	0	0	0	0	0	0	0	0	1	0	0	0	0	1	0	0
1219	A_23_P67355	PRRG2	ENSG00000126460	ENSPANG00000017531	0	0	1	0	0	0	0	0	0	0	0	0	0	0	0	0	0	0	0	0	0	0	0	0	0	0	0	0	0	0	0	0	0	0	0	0	0	0	0	0	0	0	0	0	0
1221	A_23_P202988	AASDHPPT	ENSG00000149313	ENSPANG00000019124	0	0	5	0	0	0	0	0	0	0	0	0	0	0	0	0	0	0	0	0	1	0	0	0	0	0	0	0	0	0	0	0	0	0	1	0	0	0	0	0	0	0	1	0	0
1222	A_23_P80839	MAP6D1	ENSG00000180834	ENSPANG00000010246	0	0	2	0	0	0	0	0	0	0	0	0	0	0	0	0	0	0	0	0	0	0	0	0	0	0	0	0	0	0	0	0	0	1	0	0	0	0	0	0	0	0	0	0	0
1223	A_24_P303145	ANKH	ENSG00000154122	ENSPANG00000014384	0	0	7	0	0	0	1	0	0	0	0	1	0	0	0	0	0	0	0	0	0	0	0	0	0	0	0	0	1	0	0	0	0	0	1	0	0	0	0	0	0	0	0	0	0
1224	A_23_P405878	C12orf54	ENSG00000177627	ENSPANG00000008134	0	0	0	0	0	0	0	0	0	0	0	0	0	0	0	0	0	0	0	0	0	0	0	0	0	0	0	0	0	0	0	0	0	0	0	0	0	0	0	0	0	0	0	0	0
1225	A_23_P8281	IFNGR1	ENSG00000027697	ENSPANG00000018173	0	0	11	0	1	0	0	0	0	0	0	0	0	0	0	0	0	0	0	0	0	0	1	0	0	1	0	0	0	0	0	0	1	0	0	0	0	1	0	0	0	0	0	0	1
1226	A_24_P400289	SLC4A5	ENSG00000188687	ENSPANG00000015087	0	0	2	0	0	0	1	0	0	0	0	0	0	0	0	0	0	0	0	0	0	0	0	0	0	0	0	0	0	0	0	0	0	0	0	0	0	0	0	0	0	0	0	0	0
1227	A_23_P389141	SLFNL1	ENSG00000171790	ENSPANG00000005801	0	0	2	0	0	0	0	0	0	0	0	0	0	0	0	0	0	0	0	1	0	0	0	0	0	0	0	0	0	0	0	0	0	0	0	0	0	0	0	0	0	0	0	0	0
1228	A_23_P139958	CDK8	ENSG00000132964	ENSPANG00000001990	0	0	0	0	0	0	0	0	0	0	0	0	0	0	0	0	0	0	0	0	0	0	0	0	0	0	0	0	0	0	0	0	0	0	0	0	0	0	0	0	0	0	0	0	0
1229	A_24_P214625	PPA2	ENSG00000138777	ENSPANG00000001031	0	1	18	0	1	0	0	0	0	1	0	0	0	0	0	0	0	0	1	0	1	0	0	0	0	1	0	0	0	1	0	0	1	1	1	0	0	0	0	0	0	0	0	0	0
1230	A_24_P203710	FUBP3	ENSG00000107164	ENSPANG00000025968	0	0	14	0	1	0	1	0	1	0	0	0	0	0	0	0	0	0	0	0	0	0	0	0	0	1	1	0	1	0	0	1	0	1	0	0	0	1	0	0	0	0	0	0	0
1231	A_24_P203678	ACAT1	ENSG00000075239	ENSPANG00000010010	0	0	14	1	0	0	0	0	0	0	0	0	0	0	0	0	0	0	0	0	0	1	0	0	0	1	0	0	0	1	0	0	1	0	1	0	0	0	0	0	0	0	0	1	1
1232	A_23_P158880	STARD5	ENSG00000172345	ENSPANG00000015638	0	0	3	0	0	0	0	0	0	0	0	0	0	0	0	0	0	0	0	0	1	0	1	0	0	0	0	0	0	0	0	0	0	0	0	0	0	0	0	0	0	0	0	0	0
1233	A_23_P99465	UFM1	ENSG00000120686	ENSPANG00000024743	0	0	6	0	0	0	0	0	0	0	0	0	0	0	0	0	0	0	1	0	0	1	0	0	0	0	1	0	0	0	0	0	0	0	0	0	0	0	0	0	0	0	0	0	0
1234	A_23_P142255	SHD	ENSG00000105251	ENSPANG00000011888	1	0	4	0	0	0	0	0	0	0	0	0	0	0	0	0	0	1	0	0	0	0	0	0	0	0	0	0	0	0	0	0	0	0	0	0	0	0	0	0	0	0	1	0	0
1235	A_23_P82474	TWISTNB	ENSG00000105849	ENSPANG00000015736	0	1	6	1	0	0	0	0	0	0	0	0	0	0	0	0	0	0	0	0	0	0	0	0	0	0	0	0	0	0	0	0	0	0	0	0	0	1	0	0	0	0	0	0	0
1236	A_23_P19257	SLC35B2	ENSG00000157593	ENSPANG00000007014	1	0	7	0	0	1	0	0	0	0	0	0	0	0	0	0	0	0	0	1	1	0	0	0	0	0	0	0	0	0	0	1	0	0	1	0	0	0	0	0	0	0	0	0	0
1237	A_23_P421638	ZBTB47	ENSG00000114853	ENSPANG00000008922	0	0	5	0	0	0	0	0	0	0	0	0	0	0	0	1	0	0	0	0	1	0	0	0	0	0	0	0	0	0	0	0	1	0	0	0	0	0	0	0	0	0	1	0	1
1238	A_24_P249824	DYRK2	ENSG00000127334	ENSPANG00000002678	0	1	2	0	0	0	0	0	0	0	0	0	0	0	0	0	0	0	0	0	0	0	0	0	0	0	0	0	0	0	0	0	0	0	1	0	0	0	0	0	0	0	0	0	0
1239	A_24_P354451	ACOX3	ENSG00000087008	ENSPANG00000008200	0	0	7	0	0	0	0	0	0	0	0	0	0	1	0	0	1	0	0	0	0	0	0	0	0	0	0	0	0	0	0	0	1	0	0	0	0	0	0	0	0	0	1	0	0
1240	A_23_P157352	MRPS33	ENSG00000090263	ENSPANG00000017279	1	0	1	0	0	0	0	0	0	0	0	0	0	0	0	0	0	0	0	0	0	0	0	0	0	0	0	0	0	0	0	0	0	0	0	0	0	0	0	0	1	0	0	0	0
1241	A_23_P141992	HSD11B1L	ENSG00000167733	ENSPANG00000003971	0	0	8	0	1	0	0	0	0	1	0	0	0	0	0	0	0	0	0	0	0	1	0	0	0	1	1	0	0	0	0	0	0	0	0	0	0	0	0	0	0	0	1	0	1
1242	A_24_P943301	PEAR1	ENSG00000187800	ENSPANG00000009167	0	0	5	0	1	0	0	0	0	0	0	0	0	0	0	0	0	0	1	0	0	0	0	0	0	0	0	0	0	0	0	0	0	0	1	0	0	1	0	0	0	0	0	0	0
1243	A_23_P421563	LSM3	ENSG00000170860	ENSPANG00000009378	0	0	2	0	0	0	0	0	0	0	0	0	0	0	0	0	0	0	0	0	0	0	0	0	0	0	0	0	0	1	0	0	1	0	0	0	0	0	0	0	0	0	0	0	0
1244	A_23_P373109	CNTNAP5	ENSG00000155052	ENSPANG00000010545	0	0	2	0	0	0	0	0	0	0	0	0	0	0	0	0	0	1	0	0	0	0	0	0	0	0	0	0	0	0	0	0	0	0	0	0	0	0	0	0	0	0	0	0	0
1246	A_23_P368773	ZNF560	ENSG00000198028	ENSPANG00000008465	0	0	1	0	0	0	0	0	0	0	0	0	0	0	0	0	0	0	0	0	0	0	0	0	0	0	0	0	0	0	0	0	0	0	0	0	0	0	0	0	0	0	0	0	0
1247	A_23_P99625	FITM1	ENSG00000139914	ENSPANG00000000808	0	0	7	0	1	0	0	1	0	0	0	0	0	1	0	0	0	0	0	0	0	0	0	0	0	0	0	0	0	0	0	0	0	1	1	0	0	0	0	0	1	0	0	0	0
1248	A_23_P123448	MMP16	ENSG00000156103	ENSPANG00000010068	0	0	4	0	0	0	0	0	0	0	0	0	0	0	0	1	0	0	0	0	0	0	0	0	0	0	0	0	0	0	0	0	0	0	0	0	0	0	0	0	0	0	0	0	0
1250	A_24_P324565	SCARB1	ENSG00000073060	ENSPANG00000007009	0	0	9	0	0	0	0	0	0	0	0	0	0	0	0	0	1	0	0	0	1	0	0	0	0	1	0	0	0	0	0	1	0	0	0	0	0	0	1	0	0	0	0	0	1
1251	A_23_P355385	PPP6C	ENSG00000119414	ENSPANG00000024802	0	0	3	0	0	0	0	0	0	0	0	0	0	0	0	0	0	1	0	0	0	0	0	0	0	0	0	0	0	0	0	0	0	0	0	0	0	0	0	0	0	0	0	0	0
1252	A_24_P33156	AFMID	ENSG00000183077	ENSPANG00000019907	0	0	1	0	0	0	0	0	0	0	0	0	0	0	0	0	0	0	0	0	0	0	0	0	0	0	0	0	0	0	0	0	0	0	0	0	0	0	0	0	0	0	0	0	0
1253	A_23_P216966	PTGS1	ENSG00000095303	ENSPANG00000025843	0	0	1	0	0	0	0	0	0	0	0	0	0	0	0	0	0	0	0	0	0	0	0	0	0	0	0	0	0	0	1	0	0	0	0	0	0	0	0	0	0	0	0	0	0
1254	A_23_P127027	CUBN	ENSG00000107611	ENSPANG00000006876	0	0	0	0	0	0	0	0	0	0	0	0	0	0	0	0	0	0	0	0	0	0	0	0	0	0	0	0	0	0	0	0	0	0	0	0	0	0	0	0	0	0	0	0	0
1256	A_23_P165909	FIGN	ENSG00000182263	ENSPANG00000006915	0	0	4	0	0	0	0	0	0	0	0	0	0	0	0	0	0	0	0	0	0	0	0	0	0	0	0	0	0	0	1	1	0	0	1	0	0	0	0	0	1	0	0	0	0
1257	A_23_P160751	FCRL2	ENSG00000132704	ENSPANG00000015876	0	0	0	0	0	0	0	0	0	0	0	0	0	0	0	0	0	0	0	0	0	0	0	0	0	0	0	0	0	0	0	0	0	0	0	0	0	0	0	0	0	0	0	0	0
1258	A_23_P218375	ITGAE	ENSG00000083457	ENSPANG00000024363	0	0	0	0	0	0	0	0	0	0	0	0	0	0	0	0	0	0	0	0	0	0	0	0	0	0	0	0	0	0	0	0	0	0	0	0	0	0	0	0	0	0	0	0	0
1259	A_23_P100711	PMP22	ENSG00000109099	ENSPANG00000023722	0	0	5	0	0	0	0	1	1	0	0	0	0	0	0	0	0	0	0	0	1	0	0	0	0	0	0	0	0	0	0	0	0	0	0	0	0	0	0	0	0	0	0	0	0
1260	A_23_P414958	PLXNC1	ENSG00000136040	ENSPANG00000019455	0	0	4	0	0	0	0	0	0	0	0	0	0	0	0	1	0	0	0	0	0	0	0	0	0	0	0	0	0	0	0	0	0	0	0	0	0	0	0	0	0	0	0	0	0
1261	A_23_P9513	MTA1	ENSG00000182979	ENSPANG00000013433	0	0	17	0	1	0	0	0	0	1	0	0	0	0	0	0	1	0	1	0	0	0	0	0	1	1	0	0	1	0	0	1	0	0	0	0	0	0	1	0	0	0	0	0	1
1262	A_24_P161964	GALNT10	ENSG00000164574	ENSPANG00000013928	0	0	3	0	0	0	0	0	0	0	0	0	0	0	0	0	0	0	0	0	0	0	0	0	0	0	0	0	0	0	0	0	0	0	0	0	0	0	0	0	0	0	0	0	0
1263	A_32_P319200	GGTLC2	ENSG00000100121	ENSPANG00000020748	0	0	9	0	0	0	0	0	0	0	0	0	0	1	0	1	1	0	0	0	0	0	0	0	1	0	0	0	0	0	0	0	0	0	0	0	0	1	0	0	0	0	0	0	0
1264	A_32_P319200	GGTLC2	ENSG00000100121	ENSPANG00000020038	0	0	4	0	0	0	0	0	0	0	0	0	0	0	0	1	0	0	0	1	0	0	1	0	0	0	0	0	0	0	0	0	0	0	0	0	0	0	0	0	0	0	0	0	0
1266	A_32_P133670	ANP32A	ENSG00000140350	ENSPANG00000016536	0	0	5	0	1	0	0	1	0	0	0	0	0	0	0	0	0	0	0	0	0	0	0	0	0	0	0	0	0	0	0	0	0	0	0	0	0	0	0	1	0	0	0	0	1
1267	A_23_P98431	HMBS	ENSG00000256269	ENSPANG00000004726	0	0	8	1	0	0	0	0	0	0	0	0	0	0	0	0	0	0	0	0	0	0	1	0	0	0	1	0	0	0	0	1	0	0	1	0	0	0	0	0	0	0	0	0	0
1268	A_24_P16833	FAT3	ENSG00000165323	ENSPANG00000018585	0	0	2	0	0	0	0	0	0	0	0	0	0	0	0	0	0	0	0	0	0	0	0	0	0	0	0	0	0	0	0	0	0	0	0	0	0	0	0	0	0	0	0	0	0
1269	A_24_P12397	TREM2	ENSG00000095970	ENSPANG00000017006	0	0	1	0	0	0	0	0	0	0	0	0	0	0	0	1	0	0	0	0	0	0	0	0	0	0	0	0	0	0	0	0	0	0	0	0	0	0	0	0	0	0	0	0	0
1270	A_23_P27315	EMILIN2	ENSG00000132205	ENSPANG00000003125	0	0	1	0	0	0	0	0	0	0	0	0	0	0	0	0	0	0	0	0	0	0	0	0	0	0	0	0	0	0	0	0	0	0	0	0	0	1	0	0	0	0	0	0	0
1271	A_24_P521409	RPS6KB1	ENSG00000108443	ENSPANG00000022171	0	0	8	0	0	0	0	0	0	0	0	1	0	0	0	1	0	1	0	0	1	0	0	0	0	0	0	0	0	0	0	0	0	1	0	0	0	1	0	0	0	0	0	0	0
1272	A_23_P383977	SNAPC5	ENSG00000174446	ENSPANG00000016665	1	0	3	0	0	0	1	0	0	0	0	0	0	0	0	0	0	0	0	0	1	0	0	0	0	0	0	0	0	0	0	0	0	0	0	0	0	0	0	0	0	0	0	0	0
1273	A_24_P142743	CNN2	ENSG00000064666	ENSPANG00000013744	0	0	9	0	0	0	1	0	0	1	0	0	0	1	0	0	1	0	0	0	0	0	0	0	0	0	1	0	0	0	0	0	0	0	0	0	0	1	0	0	0	0	0	0	1
1275	A_23_P25945	ADCK1	ENSG00000063761	ENSPANG00000007672	0	0	3	0	0	0	0	0	0	0	0	0	0	0	0	0	0	0	0	0	0	0	0	0	0	0	0	0	0	0	0	0	0	0	0	0	0	0	0	0	0	0	0	0	0
1276	A_23_P377996	RNF180	ENSG00000164197	ENSPANG00000015369	0	0	1	0	0	0	0	0	0	0	0	0	0	0	0	0	0	0	0	0	0	0	0	0	0	0	0	0	0	0	0	0	0	0	0	0	0	0	0	0	0	0	0	0	0
1277	A_23_P160025	IFI16	ENSG00000163565	ENSPANG00000002431	0	0	4	0	1	0	0	0	0	0	0	1	0	0	0	0	0	0	0	0	0	0	0	0	0	0	0	0	0	0	0	0	0	0	0	0	0	0	0	0	0	0	0	0	0
1278	A_23_P50217	ZNF671	ENSG00000083814	ENSPANG00000017029	0	1	3	0	0	0	0	0	0	0	0	0	0	0	0	0	0	0	0	0	0	0	0	0	0	0	0	0	0	1	0	0	0	0	0	0	0	0	0	0	0	0	0	0	0
1279	A_23_P168761	PTPRZ1	ENSG00000106278	ENSPANG00000019044	0	0	3	0	0	0	0	0	0	0	0	0	0	0	0	0	0	0	0	0	0	0	0	0	0	0	0	0	0	0	0	0	0	1	0	0	0	0	0	0	0	0	0	0	0
1280	A_23_P115534	KIAA0319L	ENSG00000142687	ENSPANG00000010535	0	1	4	0	0	0	0	0	0	0	0	1	0	0	0	0	0	0	0	0	0	0	0	0	0	0	0	0	0	0	0	0	0	0	0	0	0	0	0	0	0	0	0	0	0
1281	A_32_P182439	POLD3	ENSG00000077514	ENSPANG00000014355	0	0	3	0	0	0	0	0	0	0	0	0	0	0	0	0	0	0	0	0	0	0	0	0	0	0	0	0	0	0	0	0	0	0	0	0	0	0	0	0	0	0	0	0	1
1282	A_32_P318582	MAP3K13	ENSG00000073803	ENSPANG00000019213	0	0	4	0	0	0	0	0	0	0	0	0	0	0	1	1	0	0	0	0	0	0	0	0	0	0	0	0	0	0	0	0	0	1	0	0	0	0	0	0	0	0	0	0	0
1283	A_23_P22735	BEX2	ENSG00000133134	ENSPANG00000010477	1	1	0	0	0	0	0	0	0	0	0	0	0	0	0	0	0	0	0	0	0	0	0	0	0	0	0	0	0	0	0	0	0	0	0	0	0	0	0	0	0	0	0	0	0
1285	A_23_P128641	USPL1	ENSG00000132952	ENSPANG00000005488	0	0	10	1	0	0	0	0	0	0	0	0	0	0	0	1	0	0	0	1	1	0	0	0	0	1	0	0	0	0	0	0	0	0	0	0	0	1	0	0	0	0	0	0	0
1286	A_24_P73943	COX11	ENSG00000166260	ENSPANG00000022373	0	1	9	0	0	0	0	0	0	0	0	0	0	0	0	0	0	0	1	0	0	0	0	0	1	0	0	1	0	1	0	0	0	0	0	0	0	0	0	1	0	0	1	0	0
1287	A_23_P44996	S100G	ENSG00000169906	ENSPANG00000010185	0	0	0	0	0	0	0	0	0	0	0	0	0	0	0	0	0	0	0	0	0	0	0	0	0	0	0	0	0	0	0	0	0	0	0	0	0	0	0	0	0	0	0	0	0
1288	A_23_P108911	TRIM54	ENSG00000138100	ENSPANG00000016792	0	0	2	0	0	0	0	0	0	0	0	0	0	0	0	0	0	0	0	0	1	0	0	0	0	0	0	0	0	0	0	0	0	0	1	0	0	0	0	0	0	0	0	0	0
1289	A_23_P145514	IL20RA	ENSG00000016402	ENSPANG00000017634	0	0	1	0	0	0	0	0	0	0	0	0	0	0	0	0	0	0	0	0	0	0	0	0	0	0	0	0	0	0	0	0	0	0	0	0	0	1	0	0	0	0	0	0	0
1290	A_24_P345002	NUDT11	ENSG00000196368	ENSPANG00000006680	0	0	3	0	0	0	0	0	0	0	0	0	0	0	0	0	0	0	0	0	0	0	0	0	0	0	0	1	0	0	0	0	0	0	0	0	0	0	0	0	0	0	0	0	0
1291	A_32_P38283	TCTE3	ENSG00000184786	ENSPANG00000012992	0	0	3	0	0	0	1	0	0	0	0	0	0	0	0	0	0	0	0	0	0	0	0	0	0	0	0	0	0	0	0	0	0	0	0	0	0	0	0	0	0	0	0	0	1
1292	A_24_P295791	DGAT2	ENSG00000062282	ENSPANG00000005994	0	1	4	0	0	0	0	0	0	0	0	0	0	0	0	0	0	0	0	0	0	0	0	0	0	0	0	0	0	0	0	0	0	0	0	0	1	0	0	0	0	0	0	0	0
1293	A_23_P33723	CD163	ENSG00000177575	ENSPANG00000023505	0	0	3	0	0	0	0	0	0	0	0	0	0	0	0	0	0	0	0	0	0	0	0	0	0	0	0	0	0	0	0	0	0	0	0	0	0	0	0	0	0	0	0	0	0
1294	A_23_P128609	SLC15A1	ENSG00000088386	ENSPANG00000004752	0	0	0	0	0	0	0	0	0	0	0	0	0	0	0	0	0	0	0	0	0	0	0	0	0	0	0	0	0	0	0	0	0	0	0	0	0	0	0	0	0	0	0	0	0
1295	A_23_P161792	ALX4	ENSG00000052850	ENSPANG00000023497	0	0	0	0	0	0	0	0	0	0	0	0	0	0	0	0	0	0	0	0	0	0	0	0	0	0	0	0	0	0	0	0	0	0	0	0	0	0	0	0	0	0	0	0	0
1296	A_24_P213548	MAN1A2	ENSG00000198162	ENSPANG00000012472	0	0	3	0	0	0	0	0	0	0	0	0	0	0	0	0	0	0	0	0	0	0	0	0	0	0	0	0	0	0	0	0	0	0	0	0	0	1	0	0	0	0	0	0	0
1297	A_23_P211973	NEK11	ENSG00000114670	ENSPANG00000012073	0	0	5	0	0	0	0	0	0	0	0	0	0	0	1	0	0	0	0	0	0	0	1	0	0	0	0	1	0	0	0	0	0	0	0	0	0	0	0	0	0	0	0	0	1
1298	A_24_P256583	TMEM65	ENSG00000164983	ENSPANG00000012320	0	0	3	0	0	0	0	0	0	0	0	0	0	0	0	0	0	0	0	0	1	0	0	0	0	0	0	0	0	0	0	0	0	0	1	0	0	0	0	0	0	0	0	0	0
1299	A_23_P425073	RBMS2	ENSG00000076067	ENSPANG00000014113	0	0	1	0	0	0	0	0	0	0	0	0	0	0	0	0	0	0	0	0	0	0	0	0	0	0	0	0	0	0	0	0	0	0	0	0	0	0	0	0	0	0	0	0	0
1300	A_23_P212792	CEP135	ENSG00000174799	ENSPANG00000007654	0	0	4	0	0	0	0	0	0	0	1	0	0	0	0	0	0	1	0	0	0	0	0	0	0	0	0	0	0	0	0	0	1	0	0	0	0	0	0	0	0	0	0	0	0
1301	A_23_P59294	RREB1	ENSG00000124782	ENSPANG00000019553	0	0	5	0	0	0	1	0	0	0	0	1	0	0	0	0	0	0	0	0	1	0	0	0	0	0	0	0	0	0	0	0	0	0	0	0	0	0	0	0	0	0	0	0	0
1302	A_23_P338919	SPEG	ENSG00000072195	ENSPANG00000008602	0	1	5	0	0	0	0	0	0	0	0	0	0	0	0	0	0	0	0	0	0	0	0	0	0	0	0	0	0	0	0	1	0	0	1	0	0	0	1	1	0	0	0	0	1
1303	A_24_P47211	PDZD8	ENSG00000165650	ENSPANG00000020702	0	0	5	0	0	0	1	0	0	0	0	0	0	0	0	0	0	0	0	0	0	0	0	0	0	0	0	0	0	0	0	0	0	0	0	0	0	0	0	0	0	0	0	0	0
1304	A_23_P325155	CD200R1	ENSG00000163606	ENSPANG00000002086	0	0	3	0	0	0	0	0	0	0	0	0	0	0	0	0	0	0	0	0	0	1	0	0	0	0	0	0	0	0	0	0	0	0	0	0	0	0	0	0	0	0	0	0	0
1305	A_23_P216434	ECM2	ENSG00000106823	ENSPANG00000024730	0	0	3	0	0	0	0	0	0	0	0	0	0	0	0	0	0	0	0	0	0	0	0	0	0	0	0	0	0	0	0	0	0	0	0	0	0	1	0	0	0	0	0	0	0
1307	A_23_P66608	KAT2A	ENSG00000108773	ENSPANG00000021453	0	0	9	0	1	0	0	0	0	0	0	1	0	0	0	0	0	0	1	0	1	0	0	0	0	0	0	0	0	0	0	0	0	0	1	0	0	0	1	0	0	0	0	0	1
1308	A_24_P273823	NPAT	ENSG00000149308	ENSPANG00000026022	0	0	7	0	0	0	0	0	0	0	0	0	0	0	0	0	0	0	0	0	1	0	1	0	0	0	1	0	0	0	0	0	0	0	0	0	0	1	0	0	0	0	0	0	0
1309	A_23_P348183	C6orf223	ENSG00000181577	ENSPANG00000005020	0	0	2	0	0	0	0	0	0	0	0	0	0	0	0	0	0	1	0	0	0	0	0	0	0	0	0	0	0	0	0	0	0	0	0	0	0	0	0	0	0	0	0	0	0
1310	A_24_P117620	CAMK2N1	ENSG00000162545	ENSPANG00000023564	0	1	6	0	0	0	1	0	0	0	0	0	0	1	0	0	0	0	0	0	0	0	0	0	0	0	0	0	0	0	0	1	0	0	0	0	0	0	0	0	0	0	0	0	1
1312	A_24_P94722	TMEM184C	ENSG00000164168	ENSPANG00000005233	0	0	4	0	0	0	0	0	0	0	0	0	0	0	0	0	0	0	0	0	0	0	0	0	0	0	0	0	0	0	0	0	0	0	1	0	0	0	0	0	0	0	0	0	0
1313	A_24_P51485	CSDE1	ENSG00000009307	ENSPANG00000018873	0	0	8	0	0	0	0	0	0	0	0	1	0	0	0	0	0	0	0	0	1	0	0	0	0	0	1	0	0	0	0	1	0	0	1	0	0	0	0	0	0	0	0	0	0
1314	A_23_P106835	BBS2	ENSG00000125124	ENSPANG00000024569	1	1	1	0	0	0	0	0	0	0	0	0	0	0	0	0	0	0	0	0	0	0	0	0	0	0	0	0	0	0	0	0	1	0	0	0	0	0	0	0	0	0	0	0	0
1315	A_24_P208567	IL18R1	ENSG00000115604	ENSPANG00000025952	0	0	6	0	0	1	0	0	0	0	0	1	0	0	0	1	0	0	0	0	0	0	1	0	0	0	0	0	0	0	0	0	0	0	0	0	0	0	0	0	0	0	0	0	0
1316	A_23_P15375	ARMC7	ENSG00000125449	ENSPANG00000020201	0	0	3	0	0	0	0	0	0	0	0	0	0	0	0	0	0	1	0	0	0	0	0	0	1	0	0	0	0	0	0	0	0	0	0	0	0	0	0	0	0	0	0	0	0
1317	A_23_P314591	NFYB	ENSG00000120837	ENSPANG00000022085	0	0	5	0	0	0	0	0	0	0	0	0	0	0	0	0	0	0	0	0	0	0	0	0	0	0	0	0	0	1	0	0	0	0	0	0	0	0	0	0	1	0	0	0	0
1318	A_24_P343736	SYT9	ENSG00000170743	ENSPANG00000017377	0	0	2	0	0	0	0	0	0	0	0	0	1	0	0	0	0	0	0	0	0	0	0	0	0	0	0	0	0	0	0	0	0	0	0	0	0	0	0	0	0	0	0	0	0
1319	A_23_P385063	DNAJB6	ENSG00000105993	ENSPANG00000009775	0	0	6	0	1	0	0	0	1	0	0	0	0	0	0	0	0	0	0	0	0	0	0	0	0	0	0	0	0	0	0	0	0	0	0	0	0	0	1	0	0	0	1	0	0
1320	A_24_P335358	PUS1	ENSG00000177192	ENSPANG00000000376	1	0	10	0	0	0	0	0	0	0	0	0	0	0	0	1	0	0	0	0	0	0	1	0	0	0	1	0	0	0	0	0	0	0	1	0	0	0	0	0	0	0	0	0	1
1321	A_23_P69853	RELL2	ENSG00000164620	ENSPANG00000012116	0	0	5	0	0	0	1	0	0	0	0	0	0	0	0	0	0	0	0	0	0	0	0	0	0	0	1	0	0	0	0	1	0	0	0	0	0	0	0	0	0	0	0	0	0
1322	A_23_P432385	H2AFJ	ENSG00000246705	ENSPANG00000016111	0	0	6	0	0	0	0	0	0	0	0	0	0	1	0	0	0	0	0	0	1	0	1	0	0	0	0	0	0	0	0	1	0	0	0	0	0	0	0	0	0	0	0	0	1
1323	A_23_P74852	PIGC	ENSG00000135845	ENSPANG00000011398	0	0	3	0	0	0	0	0	0	0	0	0	1	0	0	0	0	0	0	0	0	0	0	0	0	0	0	0	0	1	0	0	0	0	0	1	0	0	0	0	0	0	0	0	0
1324	A_23_P5002	MAP4K1	ENSG00000104814	ENSPANG00000025341	0	0	6	0	0	0	0	0	0	1	0	0	0	1	0	0	0	0	1	0	1	0	0	0	0	0	0	0	0	0	0	0	0	0	0	0	0	0	0	0	0	0	0	0	1
1325	A_23_P30243	ERAP2	ENSG00000164308	ENSPANG00000006471	0	0	2	0	0	1	0	0	0	0	0	0	0	0	0	0	0	0	0	0	0	0	0	0	0	0	0	0	0	0	0	0	0	0	0	0	0	0	0	0	0	0	0	0	0
1326	A_23_P81262	PCDHB4	ENSG00000081818	ENSPANG00000019399	0	0	1	0	0	0	0	0	0	0	0	0	0	0	0	0	0	0	0	0	0	0	0	0	0	0	0	0	0	0	0	0	0	0	0	0	0	1	0	0	0	0	0	0	0
1327	A_24_P924915	ABHD2	ENSG00000140526	ENSPANG00000025597	0	0	1	0	0	0	0	0	0	0	0	0	0	0	0	0	0	0	0	0	0	0	0	0	0	0	0	0	0	0	0	0	0	1	0	0	0	0	0	0	0	0	0	0	0
1328	A_23_P171258	ABCB7	ENSG00000131269	ENSPANG00000026346	0	0	5	0	0	0	0	0	0	0	0	0	0	0	0	0	0	1	0	0	0	0	1	0	0	0	0	0	0	0	0	0	0	0	0	0	0	0	0	0	0	0	0	0	0
1329	A_23_P390665	VWA3A	ENSG00000175267	ENSPANG00000024574	0	0	0	0	0	0	0	0	0	0	0	0	0	0	0	0	0	0	0	0	0	0	0	0	0	0	0	0	0	0	0	0	0	0	0	0	0	0	0	0	0	0	0	0	0
1330	A_23_P122896	TFR2	ENSG00000106327	ENSPANG00000018333	0	0	3	0	0	0	0	0	0	0	0	0	0	0	0	0	0	0	0	0	0	0	0	0	0	0	0	0	0	0	0	0	0	0	0	0	0	0	0	0	0	0	0	0	1
1331	A_24_P102151	SNRK	ENSG00000163788	ENSPANG00000009670	0	0	3	0	0	0	1	0	0	0	0	0	0	0	0	0	0	0	0	0	1	0	0	0	0	0	0	0	0	0	0	0	0	0	0	0	0	0	0	0	0	0	0	0	0
1332	A_23_P415882	TIMM50	ENSG00000105197	ENSPANG00000010724	0	0	6	0	0	0	0	0	0	0	0	0	0	0	0	1	0	0	0	0	0	0	0	0	0	1	0	0	0	0	0	0	0	1	1	0	0	0	0	0	0	0	0	0	0
1334	A_23_P138760	CLCF1	ENSG00000175505	ENSPANG00000022856	0	0	2	0	1	0	0	0	0	0	0	0	0	0	0	0	0	0	0	0	0	0	0	0	0	0	0	0	0	0	0	0	0	0	0	0	1	0	0	0	0	0	0	0	0
1335	A_24_P37665	SLC26A1	ENSG00000145217	ENSPANG00000016992	0	0	1	0	0	0	0	0	0	0	0	0	0	1	0	0	0	0	0	0	0	0	0	0	0	0	0	0	0	0	0	0	0	0	0	0	0	0	0	0	0	0	0	0	0
1336	A_23_P111811	ING3	ENSG00000071243	ENSPANG00000018195	0	0	5	0	0	0	0	0	0	0	0	0	0	0	0	0	0	0	0	0	0	0	0	0	0	0	1	0	0	0	0	0	0	0	0	0	0	1	0	0	0	0	0	0	0
1337	A_23_P29994	RBPJ	ENSG00000168214	ENSPANG00000021176	0	0	4	1	0	0	0	0	0	0	0	0	0	0	0	0	0	0	0	0	0	0	0	0	0	0	0	0	0	0	0	0	0	0	1	0	0	0	0	0	0	0	0	0	0
1338	A_24_P290373	CXorf56	ENSG00000018610	ENSPANG00000025037	0	0	1	0	0	0	0	0	0	0	0	0	0	0	0	0	1	0	0	0	0	0	0	0	0	0	0	0	0	0	0	0	0	0	0	0	0	0	0	0	0	0	0	0	0
1339	A_23_P59772	CLCN1	ENSG00000188037	ENSPANG00000016703	0	0	1	0	0	0	0	0	0	0	0	0	0	0	0	0	0	0	0	0	0	0	0	0	0	0	0	0	0	0	0	0	0	0	0	0	0	0	0	0	0	0	0	0	0
1340	A_23_P203013	NPAT	ENSG00000149308	ENSPANG00000026022	0	0	7	0	0	0	0	0	0	0	0	0	0	0	0	0	0	0	0	0	1	0	1	0	0	0	1	0	0	0	0	0	0	0	0	0	0	1	0	0	0	0	0	0	0
1341	A_24_P235131	RNF216	ENSG00000011275	ENSPANG00000007249	0	0	4	0	0	0	0	0	0	0	0	0	0	0	0	0	0	0	0	0	0	0	0	0	0	0	0	0	0	0	0	0	0	0	0	0	1	0	0	0	0	0	0	0	0
1342	A_23_P65996	CYLD	ENSG00000083799	ENSPANG00000019153	0	0	6	0	1	0	0	0	0	0	0	0	0	0	0	0	0	0	0	0	0	0	0	0	0	0	0	0	0	0	0	1	0	0	0	0	0	0	0	0	0	0	0	0	1
1344	A_23_P80954	SLC26A1	ENSG00000145217	ENSPANG00000016992	0	0	1	0	0	0	0	0	0	0	0	0	0	1	0	0	0	0	0	0	0	0	0	0	0	0	0	0	0	0	0	0	0	0	0	0	0	0	0	0	0	0	0	0	0
1345	A_24_P194755	MUM1	ENSG00000160953	ENSPANG00000024196	0	0	8	0	0	0	1	0	0	1	0	1	0	0	0	0	0	0	0	0	0	0	0	0	0	0	0	0	0	0	0	0	0	0	0	0	0	0	0	0	0	1	0	0	1
1346	A_24_P102512	CABIN1	ENSG00000099991	ENSPANG00000025781	0	0	11	0	0	0	0	1	0	1	0	0	0	0	0	0	0	0	0	0	0	0	0	0	0	0	1	0	0	0	0	1	1	0	0	0	0	0	0	0	0	0	1	0	1
1347	A_23_P23765	ITGB3BP	ENSG00000142856	ENSPANG00000024945	0	0	5	0	0	0	0	0	0	0	0	0	0	1	0	1	0	1	0	0	1	0	0	0	0	0	0	0	0	0	0	0	0	0	0	0	0	0	0	0	0	0	0	1	0
1348	A_23_P406135	IFT172	ENSG00000138002	ENSPANG00000022799	0	0	9	0	0	0	0	0	0	0	0	1	0	0	0	0	0	0	0	0	1	0	1	0	0	0	0	0	0	1	0	0	0	0	1	0	1	0	0	0	0	0	0	0	0
1349	A_23_P500353	KCNN2	ENSG00000080709	ENSPANG00000002292	1	0	5	0	0	0	0	0	0	0	0	0	0	0	0	0	0	0	0	0	1	0	0	0	1	0	0	0	0	0	0	0	0	0	0	1	0	0	0	0	0	0	0	0	0
1350	A_23_P156873	ULBP1	ENSG00000111981	ENSPANG00000023242	0	0	2	0	0	0	0	0	0	1	0	0	0	0	0	0	0	0	0	0	0	0	0	0	0	0	0	0	0	0	0	0	0	0	0	0	0	0	0	0	0	0	0	0	0
1351	A_23_P156873	ULBP1	ENSG00000111981	ENSPANG00000024446	0	0	0	0	0	0	0	0	0	0	0	0	0	0	0	0	0	0	0	0	0	0	0	0	0	0	0	0	0	0	0	0	0	0	0	0	0	0	0	0	0	0	0	0	0
1352	A_32_P425998	IGFN1	ENSG00000163395	ENSPANG00000009052	0	0	3	0	0	0	0	0	0	0	0	0	0	0	0	0	0	0	0	1	0	0	0	0	0	0	0	0	0	0	0	0	0	0	0	0	0	0	0	0	0	0	0	1	0
1353	A_23_P99614	BTBD6	ENSG00000184887	ENSPANG00000021760	0	0	18	1	0	0	0	0	0	0	0	0	0	0	0	0	1	1	0	0	0	0	0	0	1	0	0	0	0	1	0	1	1	1	0	0	0	1	1	0	0	0	1	0	0
1354	A_23_P314276	ZMIZ1	ENSG00000108175	ENSPANG00000022505	0	0	11	0	0	0	0	0	0	0	0	0	0	1	0	0	0	0	0	0	0	0	0	0	0	1	0	0	0	0	0	0	0	0	1	0	0	0	0	0	0	0	1	1	1
1355	A_23_P67725	LMNB2	ENSG00000176619	ENSPANG00000013393	0	0	11	0	0	0	0	0	0	0	0	0	0	1	0	0	1	0	0	0	0	0	1	0	0	0	1	0	0	0	0	1	1	0	0	0	0	0	0	1	0	0	0	0	0
1356	A_32_P108889	DCLK1	ENSG00000133083	ENSPANG00000003398	0	0	7	0	0	0	0	0	0	0	0	0	0	0	1	1	1	0	0	0	0	0	0	0	0	0	0	0	0	0	0	1	0	1	1	0	0	0	0	0	0	0	0	0	0
1357	A_24_P288323	DPP9	ENSG00000142002	ENSPANG00000007771	0	0	16	0	0	0	0	0	0	1	0	0	0	1	0	0	1	0	1	1	0	0	1	0	0	0	1	0	0	0	0	1	1	0	0	0	0	0	0	0	0	0	0	0	1
1358	A_23_P422193	SUV39H1	ENSG00000101945	ENSPANG00000004841	0	0	9	1	0	0	0	0	0	0	0	0	0	0	0	0	0	0	0	1	0	0	0	0	0	1	0	0	0	0	0	0	0	1	0	0	0	0	0	0	0	0	1	0	0
1359	A_24_P367752	NDST1	ENSG00000070614	ENSPANG00000010405	0	0	6	0	0	0	1	0	0	0	0	0	0	0	0	0	0	0	0	0	0	0	0	0	0	0	0	0	0	0	0	0	1	0	0	0	0	0	0	1	0	0	0	0	1
1360	A_24_P133475	DHRS1	ENSG00000157379	ENSPANG00000005894	0	0	5	0	0	0	0	0	0	0	0	0	0	0	0	0	0	0	0	0	0	0	0	0	0	0	0	0	0	0	0	0	0	0	0	0	0	1	1	0	0	0	1	0	0
1361	A_23_P207106	CHRNB1	ENSG00000170175	ENSPANG00000024097	0	0	14	1	1	0	0	0	0	1	0	1	0	0	0	0	1	0	0	0	1	0	0	0	1	1	0	0	0	0	0	1	1	0	1	0	0	0	0	0	0	0	0	0	0
1362	A_24_P176079	WASF3	ENSG00000132970	ENSPANG00000009058	0	0	4	0	0	0	0	0	0	0	0	0	0	0	0	1	0	0	0	0	0	0	0	0	0	0	0	0	0	0	0	0	0	0	0	0	0	1	0	0	0	0	0	0	0
1363	A_23_P432512	PPIL2	ENSG00000100023	ENSPANG00000020040	0	0	6	0	0	0	0	0	0	0	0	0	0	1	0	1	0	0	0	0	0	0	0	0	0	0	0	0	0	0	0	0	0	0	1	0	0	0	0	0	0	0	1	0	0
1364	A_23_P140316	GPR137C	ENSG00000180998	ENSPANG00000016043	0	0	4	0	0	0	0	0	0	0	0	0	0	0	0	0	0	0	0	0	0	0	0	0	0	0	1	0	0	0	0	0	0	0	1	0	0	0	0	0	0	0	0	1	0
1365	A_23_P217570	CAPN6	ENSG00000077274	ENSPANG00000014280	0	0	0	0	0	0	0	0	0	0	0	0	0	0	0	0	0	0	0	0	0	0	0	0	0	0	0	0	0	0	0	0	0	0	0	0	0	0	0	0	0	0	0	0	0
1366	A_23_P347562	GK5	ENSG00000175066	ENSPANG00000016944	0	0	6	0	0	0	0	0	0	0	0	0	0	0	0	0	0	1	0	0	0	0	0	0	1	0	0	0	0	0	0	0	0	0	1	0	0	0	0	0	0	0	0	0	0
1367	A_23_P141306	GLP2R	ENSG00000065325	ENSPANG00000023753	0	0	0	0	0	0	0	0	0	0	0	0	0	0	0	0	0	0	0	0	0	0	0	0	0	0	0	0	0	0	0	0	0	0	0	0	0	0	0	0	0	0	0	0	0
1368	A_23_P257578	SRA1	ENSG00000213523	ENSPANG00000008615	0	0	9	0	1	0	0	0	0	0	0	0	0	0	0	0	0	1	0	0	0	0	1	0	0	0	0	0	0	0	0	1	0	0	1	0	0	1	0	0	0	0	1	0	0
1369	A_24_P347378	ALOX5AP	ENSG00000132965	ENSPANG00000020217	0	1	1	0	0	0	0	0	0	0	0	0	0	0	0	0	0	0	0	0	0	0	0	0	0	0	0	0	0	0	0	0	0	0	0	0	0	0	0	0	0	0	0	0	0
1370	A_23_P230	TTC4	ENSG00000243725	ENSPANG00000014461	0	0	2	0	0	0	0	0	0	1	0	1	0	0	0	0	0	0	0	0	0	0	0	0	0	0	0	0	0	0	0	0	0	0	0	0	0	0	0	0	0	0	0	0	0
1371	A_23_P20876	PTPDC1	ENSG00000158079	ENSPANG00000024691	0	0	3	0	0	0	0	0	0	0	0	0	0	0	0	0	0	1	0	0	0	0	0	0	0	0	1	0	0	0	0	1	0	0	0	0	0	0	0	0	0	0	0	0	0
1372	A_24_P182461	IGSF3	ENSG00000143061	ENSPANG00000000305	0	0	3	0	0	0	1	0	0	0	0	0	0	0	0	0	0	0	0	0	0	0	0	0	0	0	0	0	0	0	0	0	0	0	0	0	0	0	0	0	0	0	0	0	0
1373	A_23_P104804	ZBTB16	ENSG00000109906	ENSPANG00000005924	0	0	20	0	1	0	1	0	0	0	0	1	0	0	0	0	0	0	0	1	0	0	1	0	0	0	0	0	1	1	0	1	0	0	1	0	1	0	0	1	0	0	1	0	0
1374	A_23_P19987	IGF2BP3	ENSG00000136231	ENSPANG00000020534	0	0	3	0	0	0	0	0	0	0	0	0	0	1	0	0	0	0	0	0	0	0	0	0	0	0	1	0	0	0	0	0	1	0	0	0	0	0	0	0	0	0	0	0	0
1375	A_24_P226008	MGLL	ENSG00000074416	ENSPANG00000018817	0	0	5	0	0	0	0	0	0	0	0	0	0	0	0	0	0	0	1	0	0	0	0	0	0	0	0	0	0	0	0	1	1	0	0	0	0	0	0	0	0	0	0	0	1
1376	A_24_P467371	SPIN4	ENSG00000186767	ENSPANG00000003298	0	0	3	0	0	0	1	0	0	0	0	0	0	0	0	0	0	0	0	0	0	0	0	0	0	0	0	0	0	0	0	0	0	0	0	0	1	0	0	0	0	0	0	0	0
1377	A_23_P77440	NFATC3	ENSG00000072736	ENSPANG00000018698	0	0	4	0	0	0	0	0	0	0	0	0	0	0	0	1	0	1	0	0	0	0	0	0	0	0	0	0	0	0	0	0	0	0	0	0	0	0	0	0	0	0	0	0	0
1378	A_24_P6552	DPP6	ENSG00000130226	ENSPANG00000015940	0	0	0	0	0	0	0	0	0	0	0	0	0	0	0	0	0	0	0	0	0	0	0	0	0	0	0	0	0	0	0	0	0	0	0	0	0	0	0	0	0	0	0	0	0
1379	A_24_P278192	AK1	ENSG00000106992	ENSPANG00000024842	0	0	9	0	0	0	0	1	0	1	0	0	0	0	0	0	0	0	0	0	1	0	0	0	0	0	1	0	0	0	0	1	0	0	1	0	0	1	0	0	0	0	0	0	1
1380	A_24_P940587	PCDHB13	ENSG00000187372	ENSPANG00000011661	0	0	1	0	0	0	0	0	0	0	0	0	0	0	0	0	0	0	0	0	0	0	0	0	0	1	0	0	0	0	0	0	0	0	0	0	0	0	0	0	0	0	0	0	0
1381	A_24_P286687	ZDHHC2	ENSG00000104219	ENSPANG00000009085	0	0	3	0	0	0	0	0	0	0	0	0	0	0	0	0	0	0	0	0	0	0	0	0	0	0	0	0	0	0	0	0	0	0	1	0	0	0	0	0	0	0	0	0	0
1382	A_23_P201628	LAMC1	ENSG00000135862	ENSPANG00000018535	0	0	4	0	0	0	0	0	0	0	0	0	0	0	0	0	0	0	0	0	0	0	0	0	0	0	1	0	0	0	0	0	0	0	0	0	0	1	0	0	0	0	0	0	0
1385	A_23_P118774	KPNB1	ENSG00000108424	ENSPANG00000022099	0	0	11	1	0	0	0	0	0	0	0	1	0	0	0	1	0	1	0	0	0	0	0	0	0	0	0	0	0	0	0	0	0	1	1	0	0	1	0	0	0	0	0	0	1
1386	A_23_P70566	FKBPL	ENSG00000204315	ENSPANG00000021393	0	0	8	0	0	0	0	0	0	0	0	0	0	0	0	0	0	0	0	0	0	0	1	0	0	0	0	0	0	0	0	0	0	1	0	0	0	0	0	0	0	0	1	0	0
1387	A_23_P64689	PAN2	ENSG00000135473	ENSPANG00000018906	0	0	10	0	0	0	0	1	0	0	0	0	0	0	0	0	0	0	0	0	1	0	1	0	0	0	0	0	0	0	0	0	0	0	0	0	1	0	1	1	0	0	0	0	1
1388	A_24_P414803	PLN	ENSG00000198523	ENSPANG00000003332	0	0	3	0	0	0	1	0	0	0	0	0	0	0	0	0	0	0	0	0	1	0	0	0	0	0	0	0	0	0	0	0	0	0	0	0	0	0	0	0	0	0	0	0	0
1389	A_24_P56894	CRLF3	ENSG00000176390	ENSPANG00000023099	0	0	1	0	0	0	0	0	0	0	0	0	0	0	0	0	0	0	0	0	0	0	0	0	0	0	0	0	0	1	0	0	0	0	0	0	0	0	0	0	0	0	0	0	0
1390	A_23_P72663	OPCML	ENSG00000183715	ENSPANG00000011046	0	0	0	0	0	0	0	0	0	0	0	0	0	0	0	0	0	0	0	0	0	0	0	0	0	0	0	0	0	0	0	0	0	0	0	0	0	0	0	0	0	0	0	0	0
1391	A_23_P421465	EP400	ENSG00000183495	ENSPANG00000014997	0	0	1	0	0	0	0	0	0	0	0	0	0	0	0	0	0	0	0	0	0	0	0	0	0	0	0	0	0	0	0	0	0	0	0	0	0	0	0	0	0	0	0	0	0
1392	A_23_P346800	AVPR2	ENSG00000126895	ENSPANG00000004382	0	0	2	0	0	0	0	0	0	0	0	0	0	0	0	0	0	0	0	0	1	0	0	0	1	0	0	0	0	0	0	0	0	0	0	0	0	0	0	0	0	0	0	0	0
1393	A_23_P501538	HOXA3	ENSG00000105997	ENSPANG00000025912	0	0	3	0	1	0	0	0	0	0	0	1	0	0	0	0	0	0	0	0	0	0	0	0	0	0	0	0	0	0	0	0	0	0	0	0	0	0	0	0	0	0	0	0	0
1394	A_23_P145507	EYA4	ENSG00000112319	ENSPANG00000013262	0	0	0	0	0	0	0	0	0	0	0	0	0	0	0	0	0	0	0	0	0	0	0	0	0	0	0	0	0	0	0	0	0	0	0	0	0	0	0	0	0	0	0	0	0
1395	A_23_P258837	ORAI1	ENSG00000276045	ENSPANG00000005292	0	0	15	0	0	0	0	0	0	0	0	1	0	1	0	0	1	1	0	0	0	0	1	0	0	1	0	0	0	0	0	1	0	0	0	0	0	1	0	0	0	0	1	0	0
1396	A_32_P38136	PABPC1	ENSG00000070756	ENSPANG00000010645	0	0	2	0	0	0	0	0	0	0	0	0	0	0	0	0	0	0	0	0	0	0	0	0	0	0	0	0	0	0	0	0	0	0	0	0	0	0	0	0	0	0	0	0	0
1397	A_23_P331908	PRDM11	ENSG00000019485	ENSPANG00000019134	0	0	4	0	0	0	0	0	0	0	0	0	0	0	0	0	0	0	0	0	0	0	0	0	0	0	0	0	0	0	0	0	0	0	1	0	0	0	1	0	0	0	0	0	0
1398	A_23_P32175	LHX6	ENSG00000106852	ENSPANG00000025837	0	0	2	0	0	0	0	0	1	0	0	0	0	0	0	0	0	0	0	0	0	0	0	0	0	0	0	0	0	0	0	0	0	0	0	0	0	0	0	0	0	0	0	0	0
1400	A_32_P89691	SORD	ENSG00000140263	ENSPANG00000017924	0	0	4	0	0	0	0	0	0	0	0	0	0	0	0	0	0	0	0	0	0	0	0	0	0	0	0	0	0	0	0	0	0	0	0	0	0	0	0	1	0	0	0	0	0
1401	A_24_P372562	PTPMT1	ENSG00000110536	ENSPANG00000007187	1	0	9	0	0	0	0	1	0	0	0	0	0	0	0	0	0	1	0	0	0	0	1	0	0	0	0	0	0	0	0	0	0	1	1	0	0	1	0	0	1	0	1	0	0
1402	A_23_P1117	ST7L	ENSG00000007341	ENSPANG00000005529	0	0	2	0	0	0	0	0	0	0	0	0	0	0	0	0	0	0	1	0	0	0	0	0	0	0	0	0	0	0	0	0	0	0	0	0	0	0	0	0	0	0	1	0	0
1403	A_23_P68487	BMP7	ENSG00000101144	ENSPANG00000024504	0	0	1	0	0	0	1	0	0	0	0	0	0	0	0	0	0	0	0	0	0	0	0	0	0	0	0	0	0	0	0	0	0	0	0	0	0	0	0	0	0	0	0	0	0
1404	A_24_P116669	CANT1	ENSG00000171302	ENSPANG00000019848	0	0	9	0	0	0	0	0	0	0	0	0	0	1	0	0	0	0	0	1	0	0	0	0	0	0	0	0	0	1	0	0	1	0	1	0	0	0	0	0	0	0	0	0	1
1405	A_23_P309515	KCTD18	ENSG00000155729	ENSPANG00000021439	0	0	4	0	0	0	1	0	0	0	0	0	0	0	0	0	0	0	0	0	0	0	0	0	0	0	0	0	0	0	0	0	1	1	0	0	0	0	0	0	0	0	0	0	0
1406	A_24_P159312	SLC7A6	ENSG00000103064	ENSPANG00000009389	0	0	0	0	0	0	0	0	0	0	0	0	0	0	0	0	0	0	0	0	0	0	0	0	0	0	0	0	0	0	0	0	0	0	0	0	0	0	0	0	0	0	0	0	0
1407	A_23_P30358	PSD2	ENSG00000146005	ENSPANG00000002492	0	0	7	0	0	0	0	0	0	0	0	1	0	0	0	0	0	1	0	0	0	0	0	0	0	0	1	0	0	0	1	1	0	0	0	0	0	0	0	0	0	0	0	1	1
1408	A_23_P169470	CDK9	ENSG00000136807	ENSPANG00000024835	0	0	13	1	1	0	0	0	0	1	0	1	0	0	0	1	0	0	1	0	1	0	0	0	0	0	0	0	0	1	0	1	0	0	0	0	0	0	1	0	0	0	1	0	0
1409	A_24_P916656	CRCP	ENSG00000241258	ENSPANG00000023118	0	0	1	0	0	0	0	0	0	0	0	0	0	0	0	0	0	0	0	0	0	0	0	0	0	0	0	0	0	0	0	0	0	0	1	0	0	0	0	0	0	0	0	0	0
1410	A_23_P87323	COMMD9	ENSG00000110442	ENSPANG00000025616	0	0	9	0	0	0	0	0	0	0	0	0	0	0	0	0	0	0	0	0	0	0	0	0	0	0	1	0	0	0	0	1	0	1	1	0	0	0	0	0	0	0	0	0	1
1411	A_24_P250176	MLX	ENSG00000108788	ENSPANG00000021416	0	0	5	1	0	0	0	1	0	0	0	0	0	0	0	0	0	0	0	0	0	0	0	0	0	0	0	0	0	0	0	0	0	1	0	0	0	0	0	0	0	0	0	0	0
1412	A_24_P615822	BMS1	ENSG00000165733	ENSPANG00000022649	0	1	2	1	0	0	0	0	0	0	0	0	0	0	0	0	0	0	0	0	0	0	0	0	1	0	0	0	0	0	0	0	0	0	0	0	0	0	0	0	0	0	0	0	0
1413	A_23_P30884	CLIC1	ENSG00000213719	ENSPANG00000019928	0	0	3	0	0	0	0	0	0	0	1	0	0	0	0	0	0	0	0	0	0	0	1	0	1	0	0	0	0	0	0	0	0	0	0	0	0	0	0	0	0	0	0	0	0
1414	A_23_P30884	CLIC1	ENSG00000213719	ENSPANG00000005767	0	0	3	0	0	0	0	0	0	0	0	0	0	0	0	0	0	0	0	0	1	0	0	0	0	0	0	0	0	0	0	0	0	0	0	0	0	1	0	0	0	0	0	0	0
1415	A_23_P110299	TACR3	ENSG00000169836	ENSPANG00000009532	0	0	0	0	0	0	0	0	0	0	0	0	0	0	0	0	0	0	0	0	0	0	0	0	0	0	0	0	0	0	0	0	0	0	0	0	0	0	0	0	0	0	0	0	0
1416	A_32_P126311	SLC38A9	ENSG00000177058	ENSPANG00000004000	0	0	6	0	0	0	0	1	0	0	0	0	0	0	0	0	0	0	0	0	0	0	0	0	0	1	0	0	0	0	0	0	1	0	0	0	0	1	0	0	0	0	0	0	0
1417	A_24_P75230	MYL12B	ENSG00000118680	ENSPANG00000020225	0	0	3	0	0	0	0	0	0	0	0	0	0	0	0	0	0	0	0	0	0	0	0	0	0	0	0	0	0	0	0	0	0	0	0	0	0	0	0	0	0	0	0	0	1
1418	A_23_P111672	TES	ENSG00000135269	ENSPANG00000008934	0	0	0	0	0	0	0	0	0	0	0	0	0	0	0	0	0	0	0	0	0	0	0	0	0	0	0	0	0	0	0	0	0	0	0	0	0	0	0	0	0	0	0	0	0
1419	A_24_P103469	LST1	ENSG00000204482	ENSPANG00000016179	0	0	3	0	0	0	0	0	0	0	0	0	0	0	0	0	0	0	0	0	0	0	0	0	0	0	0	0	0	0	0	0	0	1	0	0	0	1	0	0	0	0	0	0	0
1420	A_24_P916916	CYP3A5	ENSG00000106258	ENSPANG00000023122	1	0	0	0	0	0	0	0	0	0	0	0	0	0	0	0	0	0	0	0	0	0	0	0	0	0	0	0	0	0	0	0	0	0	0	0	0	0	0	0	0	0	0	0	0
1421	A_23_P134814	THAP1	ENSG00000131931	ENSPANG00000007346	0	0	3	0	1	0	0	0	0	0	0	0	0	1	0	0	0	0	0	0	0	0	0	0	0	0	0	0	0	0	0	0	0	1	0	0	0	0	0	0	0	0	0	0	0
1422	A_24_P384578	EWSR1	ENSG00000182944	ENSPANG00000026055	0	0	6	1	0	0	0	1	0	0	0	0	0	0	0	0	0	0	0	0	0	0	0	0	0	0	0	0	0	0	0	0	0	0	0	0	0	0	1	1	0	0	0	0	0
1423	A_23_P203900	SCARB1	ENSG00000073060	ENSPANG00000007009	0	0	9	0	0	0	0	0	0	0	0	0	0	0	0	0	1	0	0	0	1	0	0	0	0	1	0	0	0	0	0	1	0	0	0	0	0	0	1	0	0	0	0	0	1
1424	A_23_P212715	CBLB	ENSG00000114423	ENSPANG00000007141	0	0	1	0	0	0	0	0	0	0	0	0	0	0	0	0	0	0	0	0	0	0	0	0	0	0	0	0	0	0	0	0	0	0	0	0	0	0	0	0	0	0	0	0	0
1425	A_23_P170233	CSTA	ENSG00000121552	ENSPANG00000022047	0	0	1	0	0	0	0	0	0	0	0	1	0	0	0	0	0	0	0	0	0	0	0	0	0	0	0	0	0	0	0	0	0	0	0	0	0	0	0	0	0	0	0	0	0
1426	A_23_P40194	DDX27	ENSG00000124228	ENSPANG00000000820	0	0	5	0	1	0	0	0	0	0	0	0	0	0	0	1	0	0	0	0	0	0	0	0	0	0	0	0	0	1	0	0	0	0	0	0	0	0	0	0	0	0	0	0	0
1427	A_24_P289273	RGR	ENSG00000148604	ENSPANG00000022598	0	0	0	0	0	0	0	0	0	0	0	0	0	0	0	0	0	0	0	0	0	0	0	0	0	0	0	0	0	0	0	0	0	0	0	0	0	0	0	0	0	0	0	0	0
1428	A_24_P399341	ABCA9	ENSG00000154258	ENSPANG00000020486	0	0	6	0	0	0	0	1	0	0	1	0	0	0	0	0	0	1	0	0	1	0	0	0	0	0	0	0	0	0	0	0	0	0	0	0	0	0	0	0	0	0	0	0	0
1429	A_23_P10356	ADAM28	ENSG00000042980	ENSPANG00000005176	0	0	1	0	0	0	0	0	0	0	0	0	0	0	0	0	0	0	0	0	0	0	0	0	0	0	0	0	0	0	0	0	0	0	0	0	0	0	0	0	0	0	0	0	0
1430	A_23_P370684	TIGD4	ENSG00000169989	ENSPANG00000002290	0	0	3	0	0	0	1	0	0	0	0	0	0	0	0	0	0	0	0	0	0	0	0	0	0	0	0	0	0	0	0	0	1	0	0	0	0	0	0	0	0	0	0	0	0
1431	A_23_P323943	SLC5A12	ENSG00000148942	ENSPANG00000015045	0	1	0	0	0	0	0	0	0	0	0	0	0	0	0	0	0	0	0	0	0	0	0	0	0	0	0	0	0	0	0	0	0	0	0	0	0	0	0	0	0	0	0	0	0
1432	A_23_P357936	ASTN2	ENSG00000148219	ENSPANG00000025801	0	0	2	0	0	0	0	0	0	0	0	0	0	0	0	1	1	0	0	0	0	0	0	0	0	0	0	0	0	0	0	0	0	0	0	0	0	0	0	0	0	0	0	0	0
1434	A_23_P47464	OR5AP2	ENSG00000172464	ENSPANG00000019397	0	0	0	0	0	0	0	0	0	0	0	0	0	0	0	0	0	0	0	0	0	0	0	0	0	0	0	0	0	0	0	0	0	0	0	0	0	0	0	0	0	0	0	0	0
1435	A_24_P165423	RBP7	ENSG00000162444	ENSPANG00000015220	0	0	1	0	0	0	0	0	0	0	0	0	0	0	0	0	0	0	0	0	0	0	0	0	0	0	0	0	0	0	0	0	0	0	0	0	0	0	0	1	0	0	0	0	0
1436	A_32_P27046	CHGA	ENSG00000100604	ENSPANG00000016351	1	0	1	0	0	0	0	0	0	0	0	0	0	1	0	0	0	0	0	0	0	0	0	0	0	0	0	0	0	0	0	0	0	0	0	0	0	0	0	0	0	0	0	0	0
1437	A_23_P42168	MDFI	ENSG00000112559	ENSPANG00000021605	0	0	2	0	0	0	0	0	0	0	0	0	0	0	0	0	0	0	0	0	0	0	0	0	0	0	0	0	0	0	0	0	0	0	0	0	0	0	0	0	0	0	0	0	1
1438	A_23_P57961	PLXNB1	ENSG00000164050	ENSPANG00000017538	0	0	10	0	0	0	1	0	0	1	0	1	0	0	0	0	0	0	1	0	1	0	0	0	0	0	0	0	0	0	0	1	0	0	0	0	0	0	0	0	0	0	1	0	1
1439	A_24_P318457	E2F4	ENSG00000205250	ENSPANG00000016794	0	0	12	1	0	0	0	0	0	1	0	0	0	0	0	1	0	0	0	0	0	0	1	0	0	1	1	0	0	0	0	1	0	0	0	0	0	0	0	0	0	0	1	0	0
1440	A_23_P40952	RAF1	ENSG00000132155	ENSPANG00000008568	0	0	2	0	0	0	0	0	0	0	0	0	0	0	0	0	0	0	0	0	0	0	0	0	0	0	0	0	0	0	0	0	0	0	0	0	0	0	0	1	0	0	0	0	0
1441	A_23_P40952	RAF1	ENSG00000132155	ENSPANG00000005044	0	0	0	0	0	0	0	0	0	0	0	0	0	0	0	0	0	0	0	0	0	0	0	0	0	0	0	0	0	0	0	0	0	0	0	0	0	0	0	0	0	0	0	0	0
1442	A_24_P290481	EZR	ENSG00000092820	ENSPANG00000016175	0	0	2	0	0	0	0	0	0	0	0	0	0	0	0	0	0	0	0	0	0	0	0	0	0	0	0	0	0	0	0	0	0	0	0	0	0	0	0	0	0	0	1	0	0
1443	A_23_P113471	FAAH2	ENSG00000165591	ENSPANG00000005116	0	1	4	0	0	1	1	0	0	0	0	1	0	0	0	0	0	0	0	0	0	0	0	0	0	0	0	0	0	1	0	0	0	0	0	0	0	0	0	0	0	0	0	0	0
1444	A_24_P382119	MTMR4	ENSG00000108389	ENSPANG00000022285	0	0	3	0	0	0	0	0	0	0	0	0	0	0	0	1	0	0	0	0	0	0	0	0	0	0	0	0	0	0	0	0	0	0	1	0	0	0	0	0	0	0	0	0	0
1445	A_23_P128613	KDELC1	ENSG00000134901	ENSPANG00000018248	0	0	2	0	0	0	0	0	0	0	0	0	0	0	0	0	0	0	0	0	0	0	0	0	0	0	0	0	0	0	0	0	0	0	0	0	0	0	0	0	0	0	0	0	0
1446	A_24_P209204	C6orf62	ENSG00000112308	ENSPANG00000026312	0	0	8	0	0	0	0	0	0	0	0	0	0	0	0	0	0	1	0	0	0	0	0	0	0	0	0	0	0	0	0	0	0	0	0	0	0	1	0	1	0	0	1	0	0
1447	A_24_P461118	PRKCI	ENSG00000163558	ENSPANG00000018971	0	0	11	0	1	0	0	0	0	0	0	1	0	0	0	0	1	0	0	1	0	0	0	0	0	0	0	0	0	0	0	0	1	1	0	0	0	0	1	0	0	0	0	1	1
1449	A_23_P80643	SETMAR	ENSG00000170364	ENSPANG00000005127	0	0	2	0	0	0	0	0	0	0	0	0	0	1	0	0	0	0	0	0	0	0	0	0	0	0	0	0	0	0	0	0	0	0	0	0	0	1	0	0	0	0	0	0	0
1450	A_32_P12169	TACC2	ENSG00000138162	ENSPANG00000020477	0	0	4	0	0	0	0	0	0	0	0	0	0	0	0	0	0	0	0	0	0	0	0	0	0	0	1	0	0	1	0	0	0	0	0	0	0	0	0	0	0	0	1	0	0
1451	A_23_P88404	TGFB3	ENSG00000119699	ENSPANG00000020776	0	0	5	0	0	0	0	0	0	0	0	0	0	0	0	0	0	0	0	1	0	0	0	0	0	0	0	0	0	0	0	0	0	0	0	0	0	0	0	0	0	0	0	0	0
1452	A_23_P430839	HAPLN4	ENSG00000187664	ENSPANG00000004385	0	0	0	0	0	0	0	0	0	0	0	0	0	0	0	0	0	0	0	0	0	0	0	0	0	0	0	0	0	0	0	0	0	0	0	0	0	0	0	0	0	0	0	0	0
1453	A_23_P308305	TTC39C	ENSG00000168234	ENSPANG00000022865	0	0	3	0	1	0	0	0	0	0	0	0	0	0	0	0	0	0	0	0	0	0	0	0	0	0	0	0	0	0	0	0	0	1	0	0	0	0	0	0	0	0	1	0	0
1454	A_23_P154962	RIMBP3	ENSG00000275793	ENSPANG00000020965	0	0	1	0	0	0	0	0	0	0	0	0	0	0	0	0	0	0	0	0	0	0	0	0	0	0	0	0	0	0	0	0	0	0	0	0	0	0	0	0	0	0	0	0	1
1455	A_23_P421175	FAM83H	ENSG00000180921	ENSPANG00000007686	1	0	6	0	1	0	0	0	0	0	0	1	0	1	0	0	1	0	0	0	0	0	0	0	0	0	0	0	0	0	0	0	0	0	0	0	0	0	0	0	0	0	0	0	0
1456	A_23_P22487	PCSK1N	ENSG00000102109	ENSPANG00000015256	0	0	5	0	0	0	0	0	0	0	0	0	0	0	0	0	0	0	0	0	0	0	0	0	0	1	0	0	0	0	0	1	0	0	0	0	0	0	0	0	0	0	0	0	1
1457	A_23_P9319	SPIN1	ENSG00000106723	ENSPANG00000024896	0	0	6	1	0	0	1	0	0	0	0	0	0	0	0	0	0	0	0	0	0	0	0	0	0	0	0	0	0	0	0	1	0	0	0	0	0	1	0	0	0	0	0	0	0
1458	A_24_P192994	FADS1	ENSG00000149485	ENSPANG00000013646	0	0	6	0	0	0	0	0	0	0	0	0	0	0	0	0	0	0	0	0	0	0	0	0	0	0	0	0	0	0	0	0	0	1	0	0	0	1	0	0	0	0	0	0	0
1459	A_23_P70307	SMOC2	ENSG00000112562	ENSPANG00000011796	0	0	7	0	0	1	0	1	0	0	0	0	0	0	0	0	0	0	0	0	0	1	0	0	0	0	0	0	0	0	0	0	0	0	0	0	0	1	0	0	0	0	0	0	0
1460	A_24_P177025	CDC34	ENSG00000099804	ENSPANG00000006500	0	0	13	0	1	0	0	0	0	0	0	0	0	0	0	0	0	1	0	0	0	0	0	0	0	0	1	0	0	1	0	1	1	0	1	0	0	1	0	0	0	0	0	0	1
1462	A_23_P358410	SRGAP3	ENSG00000196220	ENSPANG00000008856	0	0	3	0	0	0	0	0	0	0	0	1	0	0	0	0	0	0	0	0	0	0	0	0	0	0	0	0	0	0	0	0	0	0	0	0	0	0	0	0	0	0	0	0	0
1464	A_23_P44867	AMBN	ENSG00000178522	ENSPANG00000014745	0	0	0	0	0	0	0	0	0	0	0	0	0	0	0	0	0	0	0	0	0	0	0	0	0	0	0	0	0	0	0	0	0	0	0	0	0	0	0	0	0	0	0	0	0
1465	A_23_P123666	TBC1D2	ENSG00000095383	ENSPANG00000025659	0	0	9	0	0	0	0	1	0	0	1	0	0	1	0	0	0	0	0	0	0	0	0	0	1	0	0	0	0	0	0	0	0	0	1	0	1	1	0	0	0	0	0	0	0
1467	A_24_P369898	MYO15B	ENSG00000266714	ENSPANG00000020136	0	0	7	0	0	0	0	0	0	0	0	0	0	1	0	0	0	0	0	0	0	0	1	0	1	0	0	0	0	0	0	0	0	0	1	0	0	0	1	0	0	0	0	0	0
1468	A_23_P354387	MYOF	ENSG00000138119	ENSPANG00000021547	0	0	4	1	0	0	0	0	0	0	0	0	0	0	0	1	0	0	0	0	0	0	0	0	0	0	0	0	0	0	0	0	0	0	0	0	0	1	0	0	0	0	0	0	0
1469	A_24_P330385	SLC22A17	ENSG00000092096	ENSPANG00000004892	1	0	12	0	0	0	0	0	0	0	0	1	0	0	0	1	0	1	0	1	1	0	0	0	0	0	1	0	0	0	0	1	1	0	0	0	0	0	0	0	0	0	0	0	1
1470	A_23_P22433	RP2	ENSG00000102218	ENSPANG00000004120	0	0	5	0	0	0	0	0	0	0	0	0	0	0	0	0	0	0	0	0	0	0	0	0	0	0	0	0	0	0	0	0	1	0	1	0	0	1	0	0	0	0	0	0	0
1471	A_23_P143926	ULK4	ENSG00000168038	ENSPANG00000019567	0	0	1	0	0	0	0	0	0	0	0	0	0	0	0	1	0	0	0	0	0	0	0	0	0	0	0	0	0	0	0	0	0	0	0	0	0	0	0	0	0	0	0	0	0
1473	A_23_P21219	SETD2	ENSG00000181555	ENSPANG00000009321	0	0	6	0	0	0	0	0	0	0	0	0	0	0	0	0	0	0	0	0	0	0	0	0	0	0	1	0	0	0	0	0	0	0	1	0	0	1	0	0	0	0	0	0	0
1474	A_23_P69531	KLB	ENSG00000134962	ENSPANG00000018421	0	0	2	0	0	0	0	0	0	0	0	0	0	0	0	0	0	0	0	0	0	0	0	0	0	0	0	0	0	0	0	0	0	1	0	0	0	1	0	0	0	0	0	0	0
1475	A_23_P410473	WNK2	ENSG00000165238	ENSPANG00000024699	0	0	8	0	0	0	0	0	0	0	0	0	0	0	0	1	0	0	0	1	0	0	0	0	0	0	0	0	0	0	0	0	1	0	1	0	0	0	0	0	0	0	0	0	1
1476	A_23_P74619	SELENBP1	ENSG00000143416	ENSPANG00000001762	0	0	3	0	0	0	0	1	0	0	0	0	0	0	0	0	0	0	0	0	1	0	0	0	0	0	0	0	0	0	0	0	0	0	0	0	0	0	0	0	0	0	0	0	1
1477	A_23_P418493	ATPAF2	ENSG00000171953	ENSPANG00000023678	0	0	3	0	0	0	0	0	0	0	0	0	0	0	0	0	0	0	0	0	0	0	0	0	0	0	0	0	0	0	0	0	0	0	0	0	0	0	1	0	0	0	0	0	0
1478	A_24_P918157	CBFA2T2	ENSG00000078699	ENSPANG00000022710	0	0	0	0	0	0	0	0	0	0	0	0	0	0	0	0	0	0	0	0	0	0	0	0	0	0	0	0	0	0	0	0	0	0	0	0	0	0	0	0	0	0	0	0	0
1479	A_32_P176609	ZNF609	ENSG00000180357	ENSPANG00000016751	0	0	3	0	0	0	0	0	0	0	0	0	0	0	0	0	0	0	0	0	0	0	0	0	0	0	0	0	0	0	0	0	0	0	0	0	0	0	0	0	0	0	0	0	0
1480	A_23_P46315	DENND2C	ENSG00000175984	ENSPANG00000024010	0	0	2	0	0	0	0	0	0	0	0	0	0	0	0	0	0	0	0	0	0	1	0	0	0	0	0	0	0	0	0	0	0	1	0	0	0	0	0	0	0	0	0	0	0
1481	A_24_P119745	FN1	ENSG00000115414	ENSPANG00000005725	0	0	0	0	0	0	0	0	0	0	0	0	0	0	0	0	0	0	0	0	0	0	0	0	0	0	0	0	0	0	0	0	0	0	0	0	0	0	0	0	0	0	0	0	0
1483	A_24_P125067	EEF2K	ENSG00000103319	ENSPANG00000011500	0	0	5	0	0	0	0	0	0	0	0	0	0	0	0	0	0	0	0	0	0	0	0	0	0	1	0	0	1	0	0	0	0	0	1	0	0	0	0	0	0	0	0	0	0
1484	A_23_P402604	PFAS	ENSG00000178921	ENSPANG00000023833	0	0	7	0	0	0	0	0	0	0	0	0	0	0	0	0	0	0	0	0	1	0	0	0	0	0	0	0	0	0	0	1	1	0	1	0	0	0	0	0	0	0	0	0	1
1485	A_23_P348227	ZNF135	ENSG00000176293	ENSPANG00000005875	0	1	1	0	0	0	0	0	0	0	0	0	0	0	0	0	0	0	0	0	0	0	0	0	0	0	0	0	0	0	0	0	0	0	0	0	0	0	0	0	0	0	0	0	0
1486	A_23_P411953	PYGO2	ENSG00000163348	ENSPANG00000001759	0	0	11	0	0	0	0	0	0	0	0	1	0	0	0	1	1	0	0	0	1	0	0	0	0	0	0	0	0	0	0	0	1	0	1	0	0	0	0	0	0	0	0	0	1
1487	A_23_P17633	IFNAR1	ENSG00000142166	ENSPANG00000007665	0	0	10	0	1	0	0	1	0	1	0	0	0	0	0	0	0	1	1	0	0	0	1	0	0	0	0	0	0	0	0	0	0	0	0	0	0	0	0	0	0	0	1	0	0
1488	A_23_P150818	MBD6	ENSG00000166987	ENSPANG00000017043	0	0	12	0	0	0	0	0	0	0	0	1	0	1	0	1	0	0	1	0	1	0	1	0	0	0	0	0	0	1	0	1	0	0	0	0	0	0	1	0	0	0	0	0	0
1489	A_23_P126393	SETDB1	ENSG00000143379	ENSPANG00000020214	0	0	3	0	1	0	0	0	0	0	0	0	0	0	0	0	0	0	0	0	0	0	0	0	0	0	1	0	0	0	0	0	0	0	0	0	0	0	0	0	0	0	0	0	0
1491	A_24_P385585	TMEM18	ENSG00000151353	ENSPANG00000019230	0	0	5	0	0	0	0	0	0	0	0	0	0	0	0	0	0	0	0	0	0	0	0	0	0	1	0	0	1	0	0	0	1	0	0	0	0	0	0	0	0	0	0	0	0
1492	A_23_P352879	GCLC	ENSG00000001084	ENSPANG00000016920	0	0	14	0	0	0	0	0	0	0	0	0	0	0	0	0	1	0	0	0	0	0	1	0	1	0	1	0	0	0	0	1	1	1	1	0	0	1	0	0	0	0	0	0	1
1493	A_23_P216118	UNC5D	ENSG00000156687	ENSPANG00000011907	0	0	1	0	0	0	0	0	0	0	0	0	0	0	0	0	0	0	0	0	0	0	0	0	0	0	0	0	0	0	0	0	0	0	0	0	0	0	0	0	0	0	0	0	0
1494	A_23_P166663	APPL1	ENSG00000157500	ENSPANG00000026400	0	1	5	0	0	0	0	0	0	0	0	0	0	0	0	0	0	0	0	0	1	0	0	0	0	0	0	0	0	0	0	0	0	0	0	0	0	0	0	0	0	0	0	0	0
1495	A_23_P61810	BAIAP2	ENSG00000175866	ENSPANG00000019604	0	0	9	0	0	0	1	0	0	0	0	0	0	0	0	0	0	0	0	0	0	0	0	0	0	0	0	0	1	0	0	1	1	0	1	0	0	0	0	0	0	0	0	0	0
1496	A_32_P114348	RNF5	ENSG00000204308	ENSPANG00000009028	0	0	8	0	0	0	0	0	0	0	0	0	0	0	0	0	0	0	0	1	1	0	0	0	0	0	0	0	0	0	0	0	0	0	0	0	0	0	0	0	0	0	0	0	0
1498	A_23_P420782	TULP3	ENSG00000078246	ENSPANG00000020397	0	0	3	0	0	0	0	0	0	0	0	0	0	0	0	0	0	0	0	0	0	0	0	0	0	0	0	0	0	0	0	0	0	0	0	0	0	0	0	0	0	0	0	0	0
1500	A_24_P126557	RAVER1	ENSG00000161847	ENSPANG00000004122	0	0	11	0	0	0	0	0	0	1	0	0	0	0	0	0	1	0	0	0	1	0	0	0	0	0	1	0	0	0	0	0	0	0	1	0	0	0	0	0	0	0	0	1	1
1501	A_23_P350045	REEP5	ENSG00000129625	ENSPANG00000003025	0	0	2	0	0	0	0	0	0	0	0	0	0	0	0	0	1	0	0	0	0	0	0	0	0	0	0	0	0	0	0	0	0	0	0	0	0	0	0	0	0	0	0	0	0
1502	A_23_P131394	SLC16A14	ENSG00000163053	ENSPANG00000012401	0	0	2	0	0	0	0	0	0	0	0	0	0	0	0	0	0	0	0	0	0	0	0	0	0	0	0	0	0	0	0	0	0	0	0	0	0	1	0	0	0	0	0	1	0
1503	A_24_P377895	RAG1	ENSG00000166349	ENSPANG00000006541	0	0	1	0	0	0	0	0	0	0	0	0	0	0	0	0	0	0	0	0	0	0	0	0	0	0	0	0	0	0	1	0	0	0	0	0	0	0	0	0	0	0	0	0	0
1504	A_23_P2789	OLFM4	ENSG00000102837	ENSPANG00000024154	0	0	2	0	0	0	0	0	0	0	0	0	0	0	0	0	0	0	0	0	0	0	0	0	0	0	0	0	0	0	0	0	0	0	0	0	1	0	0	0	0	0	0	0	0
1505	A_23_P424712	CCDC142	ENSG00000135637	ENSPANG00000007143	0	0	15	1	1	0	0	0	0	0	0	1	0	0	0	0	0	1	0	0	1	0	0	0	0	0	1	0	0	0	0	1	0	1	1	0	0	1	0	0	0	0	1	0	1
1506	A_24_P308628	HEMK1	ENSG00000114735	ENSPANG00000007436	0	0	6	0	0	0	0	0	0	0	0	1	0	0	0	0	0	0	1	0	0	0	1	0	0	0	0	0	0	0	0	1	1	0	0	0	0	0	0	0	0	0	0	0	0
1507	A_23_P143127	EML4	ENSG00000143924	ENSPANG00000007398	0	1	6	0	0	0	0	0	0	0	0	1	0	0	0	0	0	1	0	0	0	0	0	0	0	0	0	0	0	0	0	0	0	0	0	0	0	1	0	0	0	0	0	0	0
1508	A_23_P501713	IL1F10	ENSG00000136697	ENSPANG00000010208	0	0	0	0	0	0	0	0	0	0	0	0	0	0	0	0	0	0	0	0	0	0	0	0	0	0	0	0	0	0	0	0	0	0	0	0	0	0	0	0	0	0	0	0	0
1509	A_23_P78958	CAPS	ENSG00000105519	ENSPANG00000007003	0	0	9	0	0	0	0	0	0	0	0	1	0	0	0	0	0	0	0	0	0	0	0	0	1	0	1	0	0	0	0	0	0	0	0	0	0	1	0	0	0	0	0	0	0
1510	A_24_P338603	SKI	ENSG00000157933	ENSPANG00000022731	0	0	6	0	1	0	0	0	0	0	1	0	0	0	0	1	0	0	0	0	0	0	0	0	0	0	0	0	1	0	0	0	0	0	0	0	0	0	0	0	0	0	0	0	1
1511	A_24_P19544	STK39	ENSG00000198648	ENSPANG00000001119	0	0	8	0	0	0	0	0	0	0	0	1	0	0	0	0	1	0	1	0	1	0	1	0	0	0	0	0	0	1	0	0	0	0	0	0	0	1	0	0	0	0	0	0	0
1512	A_23_P416656	MYO1C	ENSG00000197879	ENSPANG00000024601	0	0	7	0	0	0	0	0	0	0	0	0	0	0	0	0	1	0	1	0	1	0	1	0	0	0	1	0	0	0	0	0	0	0	0	0	0	0	0	0	0	0	0	0	0
1514	A_23_P255569	DUS1L	ENSG00000169718	ENSPANG00000018945	0	0	8	0	1	0	0	0	0	0	0	0	0	0	0	0	0	0	0	0	0	0	1	0	0	0	1	0	0	0	0	0	0	0	1	0	0	0	0	0	0	0	0	0	0
1515	A_24_P913561	RASSF8	ENSG00000123094	ENSPANG00000012636	0	0	2	0	0	0	0	0	0	0	0	0	0	0	0	0	0	0	0	0	0	0	0	0	0	0	0	0	0	0	0	0	0	1	1	0	0	0	0	0	0	0	0	0	0
1516	A_24_P233570	PSMB1	ENSG00000008018	ENSPANG00000000568	0	0	5	0	0	0	1	0	0	0	0	0	0	0	0	1	0	0	0	0	0	0	0	0	0	0	0	0	0	0	0	0	0	0	0	0	0	0	0	0	0	0	0	0	0
1517	A_23_P4416	ZNF287	ENSG00000141040	ENSPANG00000023719	0	1	10	1	0	0	0	0	0	0	1	0	0	0	0	1	0	0	0	0	0	0	0	0	0	1	1	0	0	0	0	0	1	0	0	0	0	0	0	0	0	0	0	0	1
1518	A_24_P365954	THAP11	ENSG00000168286	ENSPANG00000011972	0	0	14	0	0	0	0	0	0	0	0	0	0	0	0	0	1	0	0	0	0	0	0	0	0	0	0	0	1	0	0	1	1	0	0	0	0	1	0	0	0	0	1	0	1
1519	A_24_P47182	VCL	ENSG00000035403	ENSPANG00000022469	0	0	2	0	0	0	0	0	0	0	0	0	0	0	0	1	0	0	0	0	0	0	0	0	0	0	0	0	0	0	0	0	0	0	0	0	0	0	0	0	0	0	0	0	0
1520	A_24_P138912	RFNG	ENSG00000169733	ENSPANG00000019005	0	0	15	0	0	0	0	0	0	0	0	0	0	0	0	0	1	1	0	0	1	0	0	0	1	0	1	0	0	0	0	1	0	1	1	0	0	0	0	0	0	0	1	0	1
1521	A_32_P379467	ISLR2	ENSG00000167178	ENSPANG00000016011	0	0	2	0	0	0	0	0	0	0	0	0	0	0	0	0	0	0	0	0	0	0	0	0	0	0	0	0	0	0	0	0	0	0	0	0	0	0	0	0	0	0	0	0	1
1522	A_23_P36187	SYT8	ENSG00000149043	ENSPANG00000007903	0	0	3	0	0	0	0	0	0	0	0	1	0	0	0	1	0	0	0	0	0	0	0	0	0	0	0	0	0	0	0	0	0	0	0	0	0	0	0	0	0	0	0	0	0
1523	A_23_P256624	DDX4	ENSG00000152670	ENSPANG00000010945	0	0	2	0	0	0	0	0	0	0	0	0	0	0	0	0	0	0	0	0	0	0	0	0	0	0	0	0	1	0	0	0	0	0	0	0	0	0	0	0	0	0	0	0	0
1524	A_24_P82135	SECISBP2L	ENSG00000138593	ENSPANG00000017735	0	0	8	0	0	0	1	0	0	0	0	0	0	0	0	0	0	0	0	0	0	0	0	0	0	0	1	0	0	0	0	1	0	1	1	0	0	0	0	0	0	0	0	0	0
1525	A_24_P52111	RAB24	ENSG00000169228	ENSPANG00000011857	0	1	12	0	0	0	0	0	0	0	0	1	0	0	0	0	0	0	0	0	0	0	0	0	0	0	0	0	0	0	0	0	1	0	1	0	0	1	0	1	0	0	0	0	0
1526	A_32_P148058	RUNX2	ENSG00000124813	ENSPANG00000006186	0	1	2	0	0	0	0	0	0	0	0	0	0	0	0	0	0	0	0	0	0	0	0	0	0	0	0	0	0	0	0	0	0	0	0	0	1	0	0	0	0	0	0	0	0
1527	A_24_P311856	COL9A1	ENSG00000112280	ENSPANG00000021650	0	0	4	0	0	0	0	0	0	1	0	0	0	0	0	0	0	1	0	0	0	0	0	0	0	0	0	0	0	0	0	0	0	0	0	0	0	0	0	1	0	0	0	0	1
1528	A_24_P106910	PTCH1	ENSG00000185920	ENSPANG00000024654	0	0	3	0	0	0	0	0	0	0	0	0	0	0	0	0	0	0	0	0	0	0	0	0	0	0	0	0	0	0	0	0	0	0	1	0	0	0	0	0	0	0	0	1	0
1529	A_23_P8801	CYP3A5	ENSG00000106258	ENSPANG00000023122	0	0	0	0	0	0	0	0	0	0	0	0	0	0	0	0	0	0	0	0	0	0	0	0	0	0	0	0	0	0	0	0	0	0	0	0	0	0	0	0	0	0	0	0	0
1530	A_23_P51646	PLK3	ENSG00000173846	ENSPANG00000021434	0	0	9	0	0	0	0	1	0	0	0	0	0	0	0	0	0	0	0	0	0	1	1	0	0	0	0	0	0	0	0	0	1	0	0	1	0	0	0	0	0	0	0	0	1
1531	A_23_P6034	TUBB1	ENSG00000101162	ENSPANG00000019323	0	0	0	0	0	0	0	0	0	0	0	0	0	0	0	0	0	0	0	0	0	0	0	0	0	0	0	0	0	0	0	0	0	0	0	0	0	0	0	0	0	0	0	0	0
1532	A_23_P66497	CACNG5	ENSG00000075429	ENSPANG00000020565	1	0	0	0	0	0	0	0	0	0	0	0	0	0	0	0	0	0	0	0	0	0	0	0	0	0	0	0	0	0	0	0	0	0	0	0	0	0	0	0	0	0	0	0	0
1533	A_23_P106322	CPEB1	ENSG00000214575	ENSPANG00000018537	0	0	3	0	0	0	0	0	0	0	0	0	0	0	0	0	0	0	0	0	0	0	0	0	0	0	0	0	0	0	0	0	0	0	0	0	0	0	0	0	0	0	0	0	1
1534	A_24_P188105	FAM168A	ENSG00000054965	ENSPANG00000006479	0	0	1	0	0	0	0	0	0	0	0	0	0	0	0	0	0	0	0	0	0	0	0	0	0	0	0	0	0	0	0	0	0	0	0	0	0	0	0	0	0	0	0	0	0
1538	A_24_P119577	PHACTR4	ENSG00000204138	ENSPANG00000022866	0	0	5	1	0	0	0	0	0	0	0	0	0	0	0	0	0	0	0	0	0	0	0	0	0	0	1	0	0	0	0	1	0	0	0	0	0	0	0	0	0	0	0	0	0
1539	A_23_P141092	TFAP4	ENSG00000090447	ENSPANG00000010499	0	0	6	1	0	0	0	0	0	1	0	0	0	0	0	0	0	0	0	0	0	0	0	0	0	0	0	0	0	0	0	0	0	0	0	0	0	0	0	0	0	0	0	0	0
1540	A_23_P60579	MPI	ENSG00000178802	ENSPANG00000016005	0	0	8	0	1	0	0	0	0	0	0	0	0	0	0	1	0	0	0	0	0	0	0	0	0	0	1	0	0	0	0	0	1	0	1	0	0	1	0	0	0	0	0	0	0
1541	A_24_P220786	RGS12	ENSG00000159788	ENSPANG00000016251	0	0	7	0	0	0	0	0	0	0	0	0	0	0	0	0	0	0	0	0	0	0	0	0	0	0	1	0	0	0	0	1	1	0	0	0	1	0	0	0	0	0	0	0	1
1542	A_24_P221123	PA2G4	ENSG00000170515	ENSPANG00000026387	0	0	2	0	0	0	0	0	0	1	0	1	0	0	0	0	0	0	0	0	0	0	0	0	0	0	0	0	0	0	0	0	0	0	0	0	0	0	0	0	0	0	0	0	0
1543	A_23_P102083	BOLL	ENSG00000152430	ENSPANG00000009570	0	0	1	0	1	0	0	0	0	0	0	0	0	0	0	0	0	0	0	0	0	0	0	0	0	0	0	0	0	0	0	0	0	0	0	0	0	0	0	0	0	0	0	0	0
1544	A_23_P111583	CD36	ENSG00000135218	ENSPANG00000024545	1	0	2	0	0	0	0	0	0	0	0	0	0	0	0	0	0	0	0	0	0	0	0	0	0	0	0	0	0	0	0	0	1	0	0	0	0	1	0	0	0	0	0	0	0
1545	A_24_P394865	GOLM1	ENSG00000135052	ENSPANG00000024888	0	0	1	0	0	0	0	0	0	0	0	0	0	0	0	0	0	0	0	0	0	0	0	0	0	0	0	0	0	0	0	0	0	0	0	0	0	0	0	0	0	0	0	0	0
1546	A_23_P99405	ZMYM2	ENSG00000121741	ENSPANG00000009317	0	0	5	1	0	0	0	0	0	0	0	0	0	0	0	0	0	0	0	0	0	0	0	0	0	0	0	0	0	0	0	0	0	0	1	0	0	1	0	0	0	0	0	0	0
1547	A_23_P355980	P2RX6	ENSG00000099957	ENSPANG00000022437	0	0	4	0	0	0	0	0	0	0	0	0	0	0	0	0	0	0	0	0	0	0	0	0	0	0	0	0	0	0	0	1	0	1	0	0	0	0	0	0	0	0	0	0	0
1548	A_24_P943129	CDC20B	ENSG00000164287	ENSPANG00000011301	0	0	0	0	0	0	0	0	0	0	0	0	0	0	0	0	0	0	0	0	0	0	0	0	0	0	0	0	0	0	0	0	0	0	0	0	0	0	0	0	0	0	0	0	0
1549	A_23_P212050	BCHE	ENSG00000114200	ENSPANG00000020221	0	0	9	1	0	0	1	0	0	0	0	0	0	0	0	0	0	0	0	0	0	0	0	0	0	0	1	0	0	0	0	0	0	0	1	0	0	1	0	0	0	0	0	0	0
1550	A_23_P351913	LRRN4	ENSG00000125872	ENSPANG00000013444	0	0	2	0	0	0	0	0	0	0	0	0	0	0	0	0	0	1	0	0	0	0	0	0	0	0	0	0	0	0	0	0	0	0	0	0	0	0	0	0	0	0	0	0	0
1551	A_23_P145694	ASNS	ENSG00000070669	ENSPANG00000020860	0	1	1	0	0	0	0	0	0	0	0	0	0	0	0	0	0	0	0	0	0	0	0	0	0	0	0	0	0	0	0	0	0	0	0	0	0	0	0	1	0	0	0	0	0
1552	A_32_P20697	CLK3	ENSG00000179335	ENSPANG00000015996	0	0	10	1	0	0	0	0	0	0	0	0	0	0	0	1	0	0	0	0	0	0	1	0	1	0	0	0	0	0	0	0	0	0	0	0	0	0	1	0	0	0	1	0	1
1553	A_23_P419696	LYPD1	ENSG00000150551	ENSPANG00000018831	0	0	5	0	0	0	0	0	0	1	0	0	0	0	0	0	0	0	0	0	0	0	0	0	0	0	0	0	0	0	0	1	0	0	0	0	0	0	0	0	0	0	0	0	1
1554	A_24_P312041	PLAGL1	ENSG00000118495	ENSPANG00000019615	0	1	3	0	0	0	0	0	0	0	0	0	0	0	0	0	0	0	0	0	0	0	0	0	0	0	0	0	0	0	0	0	0	0	0	0	0	0	0	0	0	0	0	0	0
1555	A_24_P273738	TTC9	ENSG00000133985	ENSPANG00000017558	0	0	3	0	0	0	0	0	0	0	0	0	0	0	0	0	0	0	0	0	0	0	0	0	0	0	0	0	0	0	0	0	0	0	0	0	0	0	0	0	0	0	0	0	0
1556	A_23_P251248	TBCC	ENSG00000124659	ENSPANG00000025697	0	0	14	0	0	0	0	0	0	1	0	1	0	0	0	1	1	1	0	0	0	0	0	0	1	0	1	0	0	0	0	0	1	0	1	0	0	0	0	0	0	0	0	0	0
1557	A_24_P13001	SORCS3	ENSG00000156395	ENSPANG00000020877	0	0	3	0	0	0	0	0	0	0	0	0	0	0	0	0	0	0	0	0	0	0	0	0	0	0	1	0	0	0	0	0	0	0	0	0	0	0	0	0	0	0	0	0	0
1558	A_23_P116682	SMARCC2	ENSG00000139613	ENSPANG00000021074	0	0	1	0	0	0	0	0	0	0	0	0	0	0	0	0	0	0	0	0	0	0	0	0	0	0	0	0	0	0	0	0	0	0	0	0	0	0	0	0	0	0	0	0	0
1559	A_23_P200780	TGFBR3	ENSG00000069702	ENSPANG00000016898	0	0	5	0	0	0	0	1	0	0	0	0	0	0	1	0	0	0	0	0	0	0	0	0	0	0	0	0	0	0	0	0	0	0	0	0	0	0	0	0	0	1	0	0	0
1560	A_23_P166910	DNAJC13	ENSG00000138246	ENSPANG00000000576	0	0	8	1	0	0	0	0	0	0	0	0	0	0	0	0	0	0	0	0	1	0	0	0	0	0	1	0	0	0	0	0	0	0	1	0	0	1	0	0	0	0	0	0	0
1561	A_24_P318073	RPUSD4	ENSG00000165526	ENSPANG00000015040	1	0	4	0	0	0	0	0	0	0	0	0	0	0	0	0	0	0	0	0	0	0	0	0	0	0	0	0	0	0	0	0	1	0	0	0	1	0	0	0	0	0	0	0	0
1562	A_23_P216200	AGPAT5	ENSG00000155189	ENSPANG00000022332	0	0	5	0	0	0	1	0	0	0	0	0	0	0	0	0	0	0	0	0	1	0	0	0	0	0	1	0	0	0	0	0	0	0	0	0	0	0	0	0	0	0	0	0	0
1563	A_24_P910854	TTC14	ENSG00000163728	ENSPANG00000011012	0	0	7	0	0	0	0	0	0	0	0	0	0	0	0	1	0	1	0	0	0	0	0	0	0	0	0	0	0	0	0	0	1	0	0	0	0	0	0	0	0	0	1	0	0
1564	A_23_P93360	AGER	ENSG00000204305	ENSPANG00000014563	0	0	3	0	1	0	0	0	0	1	0	0	0	0	0	0	0	0	0	0	0	0	0	0	0	0	0	0	0	0	0	0	0	0	0	0	0	0	0	0	0	0	0	0	0
1565	A_23_P330999	MED23	ENSG00000112282	ENSPANG00000010451	0	1	2	0	0	0	0	0	0	0	0	0	0	0	0	0	0	0	0	0	0	0	0	0	0	0	1	0	0	0	0	0	0	0	0	0	0	0	0	0	0	0	0	0	0
1566	A_23_P40588	HSCB	ENSG00000100209	ENSPANG00000011340	0	0	3	0	0	0	0	0	0	0	0	0	0	0	0	0	0	0	0	0	0	0	0	0	0	0	0	0	0	0	0	0	0	1	0	0	0	0	0	0	0	0	0	0	0
1568	A_23_P58489	FASTKD3	ENSG00000124279	ENSPANG00000004214	0	0	9	1	0	0	0	0	0	1	0	0	0	0	0	0	1	0	0	0	1	0	0	0	1	1	0	0	0	0	0	0	0	0	0	0	0	0	0	0	0	0	1	0	0
1569	A_32_P181077	DOCK8	ENSG00000107099	ENSPANG00000025117	0	0	1	0	0	0	0	0	0	0	0	0	0	0	0	0	0	0	0	0	0	0	0	0	0	0	0	0	0	0	0	0	0	0	0	0	0	0	0	0	0	0	0	0	0
1570	A_23_P155487	SLC38A3	ENSG00000188338	ENSPANG00000014197	0	0	7	1	0	0	0	0	0	0	0	0	0	0	0	0	0	0	0	0	1	0	0	0	0	0	0	0	0	0	0	1	0	1	1	0	0	0	0	0	0	0	1	0	1
1571	A_23_P167005	GPR160	ENSG00000173890	ENSPANG00000020830	0	0	3	0	0	0	0	0	0	0	0	0	0	0	0	0	1	0	1	0	0	0	0	0	0	0	0	0	0	0	0	0	0	0	0	0	0	0	0	0	0	0	0	0	0
1572	A_24_P332816	RIMS2	ENSG00000176406	ENSPANG00000025440	0	0	5	1	0	0	0	0	0	0	0	0	0	0	0	0	0	0	0	0	0	0	0	0	0	0	0	0	0	0	0	0	0	0	0	0	0	1	0	0	0	0	0	0	0
1573	A_23_P358438	FCRL3	ENSG00000160856	ENSPANG00000003112	0	0	1	0	0	1	0	0	0	0	0	0	0	0	0	0	0	0	0	0	0	0	0	0	0	0	0	0	0	0	0	0	0	0	0	0	0	0	0	0	0	0	0	0	0
1574	A_24_P916797	AKAP9	ENSG00000127914	ENSPANG00000000841	0	0	5	0	0	0	1	0	0	0	0	0	0	0	0	0	0	0	0	0	0	0	0	0	0	0	0	0	0	0	0	0	0	0	0	0	0	0	0	0	0	0	1	0	0
1575	A_32_P80068	CLEC2D	ENSG00000069493	ENSPANG00000015790	1	0	3	0	0	0	0	0	0	0	1	0	0	0	0	0	0	0	0	0	0	0	0	0	0	0	0	0	0	0	0	0	0	0	0	1	0	0	0	0	0	0	0	0	0
1576	A_24_P119283	ZC3H7A	ENSG00000122299	ENSPANG00000015185	0	0	11	0	0	0	0	0	0	0	0	0	0	0	0	1	0	1	0	0	0	0	1	0	0	0	1	0	0	0	0	1	1	1	0	0	0	1	0	0	0	0	0	0	0
1577	A_24_P252945	CXCR5	ENSG00000160683	ENSPANG00000009878	0	1	3	0	0	0	0	0	0	0	0	0	0	1	0	0	1	0	1	0	0	0	0	0	0	0	0	0	0	0	0	0	0	0	0	0	0	0	0	0	0	0	0	0	0
1578	A_24_P196351	PLXNC1	ENSG00000136040	ENSPANG00000019455	0	0	4	0	0	0	0	0	0	0	0	0	0	0	0	1	0	0	0	0	0	0	0	0	0	0	0	0	0	0	0	0	0	0	0	0	0	0	0	0	0	0	0	0	0
1579	A_23_P4144	COASY	ENSG00000068120	ENSPANG00000021415	0	0	8	0	0	0	0	0	0	0	0	1	0	0	0	0	0	0	0	0	0	0	1	0	0	0	1	0	0	0	0	1	1	0	1	0	0	0	0	0	0	0	0	0	0
1580	A_23_P306500	KRAS	ENSG00000133703	ENSPANG00000013197	0	0	6	0	0	0	0	0	0	0	0	0	0	0	0	1	0	1	0	0	0	0	1	0	0	0	0	0	0	0	0	0	0	0	1	0	0	0	0	0	0	0	0	0	0
1581	A_23_P252471	PECAM1	ENSG00000261371	ENSPANG00000020734	0	0	2	0	0	0	0	0	0	0	0	0	0	0	0	0	0	0	0	0	0	0	0	0	0	0	0	0	0	0	0	0	1	0	0	0	0	0	0	0	0	0	0	0	0
1582	A_23_P356021	FANCB	ENSG00000181544	ENSPANG00000010973	0	0	1	0	0	0	0	0	0	0	0	0	0	0	0	0	0	0	0	0	0	0	0	0	0	0	0	0	0	0	0	0	0	0	0	0	0	0	0	0	0	0	0	0	0
1583	A_24_P58488	C2orf73	ENSG00000177994	ENSPANG00000001209	0	0	2	0	0	0	0	0	0	0	0	0	0	0	0	0	0	0	0	0	0	0	0	0	0	0	0	0	0	0	0	0	0	0	0	0	0	0	0	0	0	0	1	0	0
1584	A_23_P62335	TMLHE	ENSG00000185973	ENSPANG00000024415	0	0	8	1	0	0	0	0	0	0	0	0	0	0	0	1	0	0	0	0	1	0	0	0	1	0	0	0	1	0	0	0	0	0	0	0	0	1	0	0	0	0	0	0	0
1585	A_23_P404667	BIK	ENSG00000100290	ENSPANG00000009992	0	0	2	0	0	0	0	0	0	0	0	0	0	0	0	0	0	0	0	0	0	0	0	0	0	0	0	0	0	0	0	0	1	0	0	0	0	0	0	0	0	0	0	0	0
1586	A_24_P925709	NISCH	ENSG00000010322	ENSPANG00000026093	0	0	8	0	0	0	0	0	0	0	0	1	0	0	0	1	0	0	0	0	0	0	0	0	0	0	1	0	0	0	0	1	1	0	0	0	0	0	0	0	0	0	0	0	1
1587	A_24_P59236	RESP18	ENSG00000182698	ENSPANG00000008759	0	0	2	0	0	0	0	0	0	0	0	0	0	1	0	0	0	0	0	0	0	0	0	0	0	0	0	0	0	0	0	0	0	0	0	0	0	0	0	0	0	0	0	0	0
1588	A_23_P5325	ERCC3	ENSG00000163161	ENSPANG00000007699	0	0	9	0	0	0	0	0	0	0	0	0	0	1	0	0	0	1	0	0	0	0	0	0	0	0	1	0	0	0	0	0	0	0	0	0	1	0	0	0	0	0	1	0	0
1589	A_23_P897	C1orf116	ENSG00000182795	ENSPANG00000010609	1	0	4	0	0	0	1	0	0	0	0	0	0	1	0	0	0	0	0	0	1	0	0	0	0	0	0	0	0	0	0	0	0	0	0	0	0	0	0	0	0	0	0	0	0
1590	A_23_P381714	CA13	ENSG00000185015	ENSPANG00000020684	0	0	3	0	1	0	0	0	0	0	0	0	0	0	0	0	0	0	0	0	0	0	0	0	0	0	0	0	0	0	0	0	0	0	0	0	0	0	1	0	0	0	0	0	0
1591	A_32_P28685	SNRPA1	ENSG00000131876	ENSPANG00000020921	1	1	11	0	0	0	0	0	0	0	0	0	0	1	0	1	0	0	0	1	0	0	0	1	0	0	0	0	0	0	0	0	0	0	1	0	1	0	0	0	0	1	0	0	1
1592	A_23_P60742	MYLPF	ENSG00000180209	ENSPANG00000016514	0	0	5	0	0	0	0	0	0	0	0	0	0	0	0	0	0	1	0	0	0	0	0	0	0	0	0	0	0	0	0	0	0	1	1	0	1	0	0	0	0	0	0	0	0
1593	A_23_P215454	ELN	ENSG00000049540	ENSPANG00000008675	0	0	4	0	0	0	0	0	0	0	0	0	0	0	0	0	1	0	0	0	0	0	0	0	0	0	0	0	0	0	0	0	0	0	0	0	0	0	0	0	0	0	0	0	0
1594	A_24_P669023	PCMTD1	ENSG00000168300	ENSPANG00000013158	0	0	8	0	0	0	1	0	0	0	0	1	0	0	0	0	0	1	0	0	0	0	1	0	0	0	0	0	0	0	0	0	0	0	1	0	0	1	0	0	0	0	0	0	0
1596	A_32_P45875	PSMD8	ENSG00000099341	ENSPANG00000003152	0	1	12	0	0	0	0	0	0	0	0	0	0	0	0	0	1	1	0	0	0	0	0	0	0	0	1	0	0	0	0	1	1	1	1	0	0	0	0	0	0	0	0	0	0
1597	A_23_P202189	KCNIP2	ENSG00000120049	ENSPANG00000021049	0	0	0	0	0	0	0	0	0	0	0	0	0	0	0	0	0	0	0	0	0	0	0	0	0	0	0	0	0	0	0	0	0	0	0	0	0	0	0	0	0	0	0	0	0
1598	A_23_P142830	PLA2R1	ENSG00000153246	ENSPANG00000017850	0	0	11	1	0	0	1	0	0	0	0	0	0	0	0	0	0	1	0	0	1	0	0	0	0	0	0	0	0	0	0	0	0	1	1	0	0	1	0	0	0	0	0	0	0
1599	A_32_P96134	DPY19L1	ENSG00000173852	ENSPANG00000021599	0	0	7	0	0	0	0	0	0	0	0	0	0	0	0	0	0	0	0	0	0	0	1	0	0	1	1	0	0	0	0	0	0	1	1	0	0	0	0	0	0	0	0	0	0
1600	A_23_P324319	SPAG11B	ENSG00000164871	ENSPANG00000001205	0	0	0	0	0	0	0	0	0	0	0	0	0	0	0	0	0	0	0	0	0	0	0	0	0	0	0	0	0	0	0	0	0	0	0	0	0	0	0	0	0	0	0	0	0
1601	A_23_P400255	DUSP3	ENSG00000108861	ENSPANG00000025484	0	0	8	0	0	0	0	0	0	0	0	0	0	0	0	0	1	0	0	0	0	0	0	0	0	0	0	0	1	1	0	0	0	0	0	0	0	1	1	0	0	1	0	0	0
1602	A_23_P161331	PCDH15	ENSG00000150275	ENSPANG00000022002	0	0	3	0	0	0	0	0	0	0	0	0	0	0	0	0	0	0	0	0	0	0	0	0	0	0	0	0	0	0	0	0	0	0	0	0	0	0	0	0	0	0	0	0	1
1603	A_24_P251661	KCNMB3	ENSG00000171121	ENSPANG00000023165	0	0	6	0	0	0	0	0	1	0	0	1	0	0	0	0	0	0	0	0	0	0	0	0	0	0	0	0	0	0	0	0	0	0	0	0	0	0	0	0	0	0	0	0	1
1604	A_23_P3146	SPTLC2	ENSG00000100596	ENSPANG00000020454	0	0	3	0	1	0	0	0	0	0	0	0	0	0	0	0	0	0	0	0	0	0	0	0	0	0	0	0	0	0	0	0	0	0	0	0	0	0	0	0	0	0	0	0	0
1605	A_23_P99063	LUM	ENSG00000139329	ENSPANG00000016364	0	0	6	0	0	0	1	0	0	0	0	0	0	0	0	0	0	0	0	0	1	0	1	0	0	0	0	0	0	0	0	0	0	0	1	0	0	0	0	0	0	1	0	0	0
1606	A_24_P410678	JAK1	ENSG00000162434	ENSPANG00000001284	0	0	6	0	1	0	0	0	0	0	0	0	0	0	0	0	0	0	0	0	0	0	1	0	1	0	0	0	0	0	0	0	0	0	0	0	0	1	0	0	0	0	0	0	0
1607	A_32_P192970	ALDH4A1	ENSG00000159423	ENSPANG00000007823	0	0	11	0	0	0	0	0	0	1	0	1	0	0	0	0	1	0	0	0	0	0	0	0	0	0	1	0	0	0	0	1	0	0	1	0	0	0	0	0	0	0	0	0	1
1608	A_24_P291426	REV1	ENSG00000135945	ENSPANG00000012694	0	0	7	0	0	0	0	1	0	0	0	1	0	0	0	0	0	0	0	0	0	0	0	0	0	0	1	0	0	0	0	0	1	1	0	0	0	0	0	1	0	0	1	0	0
1609	A_23_P40693	EP300	ENSG00000100393	ENSPANG00000015108	0	0	4	0	0	0	0	0	0	0	0	0	0	0	0	1	0	0	0	0	1	0	0	0	0	0	0	0	0	0	0	0	0	0	0	0	0	0	0	0	0	0	0	0	0
1610	A_23_P7976	HIST1H1E	ENSG00000168298	ENSPANG00000016808	0	0	2	0	0	0	0	0	0	0	0	0	0	0	0	0	1	0	0	0	0	0	0	0	0	0	0	0	0	0	0	0	0	0	0	0	0	0	0	0	0	0	0	0	0
1611	A_24_P333525	RABGAP1L	ENSG00000152061	ENSPANG00000006338	0	0	2	0	0	0	0	0	0	0	0	0	0	0	0	0	0	0	0	0	0	0	0	0	0	0	0	0	0	0	0	0	0	1	0	0	0	0	0	0	0	0	0	0	0
1612	A_23_P66767	GGT6	ENSG00000167741	ENSPANG00000024341	0	0	2	0	0	0	0	0	0	0	0	1	0	0	0	0	0	0	0	0	0	0	1	0	0	0	0	0	0	0	0	0	0	0	0	0	0	0	0	0	0	0	0	0	0
1613	A_23_P257198	NDUFS4	ENSG00000164258	ENSPANG00000008458	1	0	3	0	0	0	0	0	0	0	0	0	0	0	0	0	0	0	0	0	0	0	0	0	0	0	0	0	0	0	0	0	0	0	0	0	0	0	0	0	0	0	0	0	0
1614	A_23_P316410	NOX1	ENSG00000007952	ENSPANG00000024511	0	0	5	0	1	0	0	0	0	0	0	0	0	0	0	1	0	0	0	0	0	0	0	0	0	0	0	0	0	0	0	0	0	0	0	1	0	0	0	0	0	0	0	0	0
1615	A_23_P82762	ZNF596	ENSG00000172748	ENSPANG00000024623	0	0	4	0	0	0	0	0	0	0	0	0	0	0	0	0	0	0	0	1	1	0	1	0	0	0	0	0	0	0	0	0	0	0	0	0	0	0	0	0	0	0	0	0	0
1616	A_23_P153084	RALBP1	ENSG00000017797	ENSPANG00000008472	0	0	3	0	0	0	1	0	0	0	0	0	0	0	0	0	0	1	0	0	0	0	0	0	0	0	0	0	0	0	0	0	0	1	0	0	0	0	0	0	0	0	0	0	0
1617	A_23_P215154	NUB1	ENSG00000013374	ENSPANG00000015941	0	0	2	0	1	0	0	0	0	0	0	0	0	0	0	0	0	0	0	0	0	0	0	0	0	0	0	0	0	0	0	0	0	0	0	0	0	0	0	0	0	0	0	0	1
1618	A_23_P15844	BRIP1	ENSG00000136492	ENSPANG00000022169	0	0	1	0	0	0	0	0	0	0	0	0	0	0	0	0	0	0	0	0	0	0	0	0	0	0	0	0	0	0	0	0	0	0	0	0	0	0	0	0	0	0	0	0	0
1619	A_24_P192183	SEC63	ENSG00000025796	ENSPANG00000004976	0	1	8	0	0	0	0	0	0	0	0	0	0	0	0	1	0	1	0	0	0	0	1	0	0	0	1	0	0	0	0	0	1	0	0	0	0	0	0	0	0	0	0	0	0
1620	A_23_P32223	CIZ1	ENSG00000148337	ENSPANG00000024871	0	0	17	0	0	0	0	0	0	0	0	1	0	0	0	1	1	0	0	0	0	0	0	0	0	1	1	0	0	0	0	1	1	0	1	0	0	1	0	1	0	0	1	0	0
1621	A_23_P332340	MORN3	ENSG00000139714	ENSPANG00000000478	0	0	1	0	0	0	0	0	0	0	0	0	0	0	0	0	0	0	0	0	0	0	0	0	0	0	0	0	0	0	0	0	0	0	0	0	0	0	0	0	0	0	0	0	0
1622	A_32_P195478	RASGRP1	ENSG00000172575	ENSPANG00000019501	0	0	1	0	0	0	0	0	0	0	0	0	0	0	0	0	0	0	0	0	0	0	0	0	0	0	0	0	0	0	0	0	0	0	0	0	0	0	0	0	0	0	0	0	0
1625	A_23_P83736	ING2	ENSG00000168556	ENSPANG00000009492	0	0	3	0	0	0	1	0	0	0	0	0	0	0	0	1	0	1	0	0	0	0	0	0	0	0	0	0	0	0	0	0	0	0	0	0	0	0	0	0	0	0	0	0	0
1626	A_23_P386450	POLK	ENSG00000122008	ENSPANG00000000060	0	0	6	0	0	0	0	0	0	0	0	0	0	0	0	1	0	0	0	0	0	0	0	0	0	0	0	0	0	0	0	1	0	0	1	0	0	0	0	0	0	0	0	0	0
1627	A_23_P328740	NEURL3	ENSG00000163121	ENSPANG00000023239	0	0	1	0	0	0	0	0	0	0	0	0	0	0	1	0	0	0	0	0	0	0	0	0	0	0	0	0	0	0	0	0	0	0	0	0	0	0	0	0	0	0	0	0	0
1628	A_23_P89460	AATF	ENSG00000275700	ENSPANG00000022128	0	0	5	0	0	0	0	0	0	0	0	0	0	0	0	0	0	0	0	0	0	0	0	0	0	0	0	0	1	0	0	0	0	0	1	0	0	0	0	0	0	0	0	0	0
1629	A_24_P129277	NOD1	ENSG00000106100	ENSPANG00000010449	0	0	6	0	1	0	0	0	0	0	0	0	0	0	0	0	0	0	0	0	0	0	0	0	0	0	0	0	0	0	0	0	0	0	0	0	0	0	0	0	0	0	1	0	0
1630	A_23_P349406	RIMKLA	ENSG00000177181	ENSPANG00000009482	0	0	0	0	0	0	0	0	0	0	0	0	0	0	0	0	0	0	0	0	0	0	0	0	0	0	0	0	0	0	0	0	0	0	0	0	0	0	0	0	0	0	0	0	0
1631	A_23_P160787	PEX14	ENSG00000142655	ENSPANG00000017539	0	0	8	0	0	0	0	0	0	0	0	0	0	0	0	0	1	0	0	0	0	0	0	0	0	1	0	0	0	0	0	0	1	0	0	0	0	0	0	0	0	0	0	0	0
1632	A_23_P405531	WIZ	ENSG00000011451	ENSPANG00000014329	0	0	10	0	1	0	0	0	0	1	0	0	0	0	0	0	0	0	0	0	0	0	0	0	1	0	1	0	0	0	0	1	0	0	1	0	0	0	0	0	0	0	0	0	1
1633	A_24_P8318	AFF4	ENSG00000072364	ENSPANG00000007039	0	0	4	0	0	0	0	0	0	0	0	0	0	0	0	0	0	0	0	0	0	0	0	0	0	0	0	0	0	0	0	0	0	0	1	0	0	0	0	0	0	0	0	0	0
1634	A_23_P205228	ATP7B	ENSG00000123191	ENSPANG00000025938	1	0	2	0	0	0	0	0	0	0	0	0	0	0	0	0	0	0	0	0	0	0	0	0	0	0	0	0	0	0	0	0	0	0	0	0	0	0	0	0	0	0	0	0	1
1635	A_23_P204048	DYRK2	ENSG00000127334	ENSPANG00000002678	0	0	2	0	0	0	0	0	0	0	0	0	0	0	0	0	0	0	0	0	0	0	0	0	0	0	0	0	0	0	0	0	0	0	1	0	0	0	0	0	0	0	0	0	0
1636	A_23_P123413	TOX	ENSG00000198846	ENSPANG00000021717	0	0	5	0	0	0	0	0	0	0	0	0	0	0	0	0	0	0	0	0	0	0	0	0	0	0	1	0	0	0	0	0	0	0	0	0	0	0	0	0	0	0	0	0	1
1637	A_24_P107674	MAPK1IP1L	ENSG00000168175	ENSPANG00000018091	0	0	11	0	0	0	0	0	0	1	0	0	0	1	0	1	1	0	0	1	1	0	0	0	0	0	0	0	0	0	0	0	0	0	0	0	0	0	0	0	0	0	0	0	0
1638	A_24_P867342	AFMID	ENSG00000183077	ENSPANG00000019907	0	0	1	0	0	0	0	0	0	0	0	0	0	0	0	0	0	0	0	0	0	0	0	0	0	0	0	0	0	0	0	0	0	0	0	0	0	0	0	0	0	0	0	0	0
1639	A_24_P145035	CBWD5	ENSG00000147996	ENSPANG00000025116	0	0	7	0	0	0	0	0	0	1	0	1	0	0	0	0	0	0	0	0	0	0	1	0	0	1	0	0	1	0	0	0	0	0	0	0	0	0	0	0	0	0	0	0	0
1640	A_23_P31273	AMPH	ENSG00000078053	ENSPANG00000013001	0	0	0	0	0	0	0	0	0	0	0	0	0	0	0	0	0	0	0	0	0	0	0	0	0	0	0	0	0	0	0	0	0	0	0	0	0	0	0	0	0	0	0	0	0
1641	A_24_P49539	MRPL55	ENSG00000162910	ENSPANG00000017717	0	0	5	0	1	0	0	0	0	0	0	0	0	0	0	1	0	0	0	0	0	0	0	0	0	0	1	0	0	0	0	1	0	0	0	0	0	0	0	0	0	0	0	0	0
1642	A_23_P21618	PDZRN3	ENSG00000121440	ENSPANG00000011423	0	0	3	0	0	0	0	0	0	0	0	0	0	0	0	0	0	0	0	0	0	0	0	0	0	0	0	0	0	0	0	0	0	1	0	0	0	0	0	0	0	0	0	0	1
1643	A_23_P127426	TM7SF2	ENSG00000149809	ENSPANG00000020755	0	0	11	0	1	0	0	0	0	0	0	1	0	0	0	0	0	0	0	0	1	0	0	0	0	0	1	0	0	0	0	0	0	0	1	0	0	1	0	1	0	0	0	0	1
1645	A_24_P410498	WDFY4	ENSG00000128815	ENSPANG00000022623	0	0	1	0	0	0	0	0	0	0	0	0	0	0	0	0	0	0	0	1	0	0	0	0	0	0	0	0	0	0	0	0	0	0	0	0	0	0	0	0	0	0	0	0	0
1646	A_23_P46903	CAMK2G	ENSG00000148660	ENSPANG00000022457	0	0	3	0	0	0	0	0	0	0	0	0	0	0	1	0	0	0	0	0	0	0	0	0	0	0	0	0	0	0	0	0	0	1	0	0	0	0	0	0	0	0	0	0	0
1647	A_23_P427760	PIWIL4	ENSG00000134627	ENSPANG00000016066	0	0	0	0	0	0	0	0	0	0	0	0	0	0	0	0	0	0	0	0	0	0	0	0	0	0	0	0	0	0	0	0	0	0	0	0	0	0	0	0	0	0	0	0	0
1648	A_23_P30666	TNFRSF21	ENSG00000146072	ENSPANG00000026236	0	0	1	0	0	0	1	0	0	0	0	0	0	0	0	0	0	0	0	0	0	0	0	0	0	0	0	0	0	0	0	0	0	0	0	0	0	0	0	0	0	0	0	0	0
1649	A_32_P234935	TARDBP	ENSG00000120948	ENSPANG00000017459	0	0	4	0	0	0	0	0	0	0	0	0	0	0	0	1	0	1	0	0	0	0	0	0	0	0	1	0	0	0	0	0	0	0	0	0	0	0	0	0	0	0	0	0	0
1650	A_23_P215634	IGFBP3	ENSG00000146674	ENSPANG00000016470	0	0	1	0	0	0	0	0	0	0	0	0	0	0	0	0	0	0	0	0	0	0	0	0	0	0	0	0	0	0	0	0	0	0	0	0	0	0	0	0	0	0	0	0	0
1651	A_23_P218111	SERPINA1	ENSG00000197249	ENSPANG00000001168	0	0	0	0	0	0	0	0	0	0	0	0	0	0	0	0	0	0	0	0	0	0	0	0	0	0	0	0	0	0	0	0	0	0	0	0	0	0	0	0	0	0	0	0	0
1652	A_23_P114783	PARP1	ENSG00000143799	ENSPANG00000011198	0	0	5	0	0	0	0	0	0	0	0	0	1	0	0	0	1	0	0	0	0	0	0	0	0	0	0	0	0	0	0	0	0	0	0	0	0	0	0	0	0	0	0	0	0
1653	A_23_P130743	DKKL1	ENSG00000104901	ENSPANG00000023596	0	0	1	0	0	0	0	0	0	0	0	0	0	0	0	0	0	0	0	0	0	0	0	0	0	0	0	0	0	0	0	0	1	0	0	0	0	0	0	0	0	0	0	0	0
1655	A_24_P164718	MARCH2	ENSG00000099785	ENSPANG00000003167	0	0	14	0	0	0	0	0	0	0	0	0	0	0	0	0	1	1	0	0	1	0	0	0	0	0	1	0	0	1	0	1	0	1	1	0	0	0	0	0	0	0	0	0	1
1656	A_23_P211910	PLOD2	ENSG00000152952	ENSPANG00000020900	0	0	4	0	0	0	0	1	0	0	0	0	0	0	0	0	0	0	0	0	0	0	0	0	0	0	0	0	0	0	0	0	0	0	0	1	0	0	0	1	0	0	0	0	0
1657	A_23_P332459	HDAC9	ENSG00000048052	ENSPANG00000022056	0	0	3	0	0	0	0	0	0	0	0	0	0	0	0	0	0	0	0	0	0	0	0	0	0	0	0	0	0	0	0	0	0	1	1	0	0	0	0	0	0	0	0	0	0
1658	A_23_P77568	EIF3C	ENSG00000184110	ENSPANG00000021151	0	0	12	1	0	0	0	0	0	0	0	0	0	0	0	0	0	0	0	0	1	0	0	0	0	1	0	0	0	0	0	1	1	0	1	0	0	0	0	0	0	0	0	0	1
1659	A_24_P87413	ZNF771	ENSG00000179965	ENSPANG00000016526	0	0	6	0	1	0	0	0	0	0	0	0	0	0	0	0	0	0	0	0	0	0	0	0	0	1	0	0	0	0	0	0	1	0	0	0	0	0	0	0	0	0	0	0	1
1660	A_23_P258410	WNT7A	ENSG00000154764	ENSPANG00000006880	0	0	3	0	0	0	0	0	0	0	0	0	0	0	0	0	0	0	0	0	0	0	0	0	0	0	0	0	0	0	0	0	0	0	0	0	0	0	0	0	0	0	0	0	1
1661	A_24_P37589	ACPP	ENSG00000014257	ENSPANG00000008322	0	0	1	0	1	0	0	0	0	0	0	0	0	0	0	0	0	0	0	0	0	0	0	0	0	0	0	0	0	0	0	0	0	0	0	0	0	0	0	0	0	0	0	0	0
1662	A_32_P98847	POLRMT	ENSG00000099821	ENSPANG00000006649	0	0	13	0	0	0	0	0	0	0	0	1	0	1	0	0	0	0	0	0	1	0	0	0	0	1	0	0	0	0	0	1	0	0	1	0	0	0	0	0	0	0	0	0	1
1663	A_32_P149432	EIF4A1	ENSG00000161960	ENSPANG00000024093	0	0	4	0	0	0	0	0	0	0	0	1	0	0	0	0	0	0	0	0	0	0	1	0	0	0	0	0	0	0	0	0	0	0	0	0	0	0	0	0	0	0	0	0	0
1664	A_23_P348636	FOXJ1	ENSG00000129654	ENSPANG00000020054	0	1	0	0	0	0	0	0	0	0	0	0	0	0	0	0	0	0	0	0	0	0	0	0	0	0	0	0	0	0	0	0	0	0	0	0	0	0	0	0	0	0	0	0	0
1665	A_23_P62021	THBS2	ENSG00000186340	ENSPANG00000010325	0	0	2	0	0	0	0	0	0	0	0	0	0	0	0	0	0	0	0	0	0	0	0	0	0	0	0	0	0	0	0	0	0	0	0	0	0	0	0	0	0	0	0	0	0
1666	A_24_P381199	TRIM6	ENSG00000121236	ENSPANG00000008345	0	0	2	0	1	0	0	0	0	0	0	0	0	0	0	0	0	0	0	0	0	0	0	0	0	0	0	0	0	0	0	0	0	0	0	0	0	0	0	0	0	0	0	0	0
1667	A_24_P185029	SH2B1	ENSG00000178188	ENSPANG00000021153	0	0	22	0	0	0	1	0	0	0	0	1	0	1	0	1	1	0	0	0	1	0	1	0	0	1	1	0	0	1	0	1	0	0	1	0	0	0	0	1	0	0	1	0	1
1668	A_24_P285522	MAP4K3	ENSG00000011566	ENSPANG00000019357	0	0	13	0	0	0	0	1	1	0	0	0	0	0	0	1	0	0	0	0	0	0	0	0	0	0	0	0	0	0	0	1	1	0	0	0	0	0	0	0	0	0	1	0	1
1669	A_24_P367454	ZEB2	ENSG00000169554	ENSPANG00000008399	0	0	7	0	0	0	0	0	0	0	0	0	0	0	0	0	0	0	0	0	1	0	0	0	0	0	1	0	0	1	0	0	0	0	1	0	0	0	0	0	0	0	0	0	0
1670	A_23_P343799	SOX6	ENSG00000110693	ENSPANG00000025558	0	0	4	0	0	0	0	0	0	0	0	0	0	0	0	0	0	0	0	0	0	0	0	0	0	0	1	0	0	0	0	0	0	1	0	0	0	0	0	0	0	0	0	1	0
1671	A_23_P217611	ARMCX3	ENSG00000102401	ENSPANG00000017972	0	0	3	0	0	0	0	0	0	0	0	0	0	0	0	0	1	0	0	0	0	0	0	0	0	0	0	0	1	0	0	0	0	0	0	0	0	0	0	0	0	0	0	0	0
1672	A_24_P944570	PXDN	ENSG00000130508	ENSPANG00000011093	0	0	3	0	0	0	0	0	0	0	0	0	0	0	0	0	0	0	0	0	0	0	0	0	0	0	0	0	0	0	0	0	0	0	0	0	0	0	1	0	0	0	0	0	0
1673	A_23_P203586	NUP98	ENSG00000110713	ENSPANG00000004511	0	0	4	0	0	0	0	0	0	0	0	0	0	0	0	0	0	1	0	0	0	0	0	0	0	0	0	0	0	0	0	1	0	0	0	0	0	1	0	0	0	0	0	0	0
1674	A_24_P185368	ZSCAN4	ENSG00000180532	ENSPANG00000025039	0	0	1	0	0	0	0	0	0	0	0	0	0	0	0	0	0	0	0	0	0	0	0	0	0	0	0	0	0	0	0	0	0	0	0	0	0	0	0	0	0	0	0	0	0
1675	A_23_P303783	LDHAL6A	ENSG00000166800	ENSPANG00000008347	0	0	0	0	0	0	0	0	0	0	0	0	0	0	0	0	0	0	0	0	0	0	0	0	0	0	0	0	0	0	0	0	0	0	0	0	0	0	0	0	0	0	0	0	0
1677	A_23_P127978	B3GNT6	ENSG00000198488	ENSPANG00000006331	0	0	0	0	0	0	0	0	0	0	0	0	0	0	0	0	0	0	0	0	0	0	0	0	0	0	0	0	0	0	0	0	0	0	0	0	0	0	0	0	0	0	0	0	0
1678	A_23_P67332	NR1H2	ENSG00000131408	ENSPANG00000012797	0	0	20	0	1	0	1	0	0	0	0	1	0	1	0	0	1	0	0	0	1	0	0	0	0	1	1	0	0	0	0	1	0	0	1	0	0	0	0	0	0	0	1	0	1
1679	A_24_P289029	TBC1D5	ENSG00000131374	ENSPANG00000008920	0	0	5	0	0	0	0	0	0	0	0	0	0	0	0	0	0	0	0	0	0	0	0	0	0	0	0	0	0	0	0	0	0	0	0	1	0	0	0	1	0	0	0	0	0
1680	A_23_P74359	CSRP1	ENSG00000159176	ENSPANG00000024051	0	0	4	0	0	0	0	0	0	0	0	0	0	0	0	0	0	0	0	0	0	0	0	0	0	0	0	0	0	0	0	0	0	0	0	0	0	0	0	0	0	0	1	0	1
1681	A_23_P34093	G6PD	ENSG00000160211	ENSPANG00000003732	0	1	11	0	0	0	0	0	0	0	0	0	0	0	0	0	1	0	0	0	1	0	0	0	1	1	1	0	0	0	0	1	1	0	0	0	0	0	0	0	0	0	1	0	1
1683	A_23_P333705	NEK3	ENSG00000136098	ENSPANG00000007571	0	0	1	0	0	0	0	0	0	0	0	0	0	0	0	0	0	0	0	0	0	0	0	0	0	0	0	0	0	0	0	0	0	0	0	0	0	0	0	0	0	0	0	0	0
1684	A_23_P170986	TMCC1	ENSG00000172765	ENSPANG00000022860	0	0	5	0	0	0	0	0	0	0	0	0	0	0	0	0	0	0	0	0	0	0	0	0	0	0	1	0	0	0	0	0	0	0	1	0	0	0	0	0	0	0	0	0	0
1685	A_23_P201432	ADSS	ENSG00000035687	ENSPANG00000006358	0	0	5	0	1	0	0	0	0	0	0	0	0	0	0	0	0	0	0	0	0	0	1	0	0	0	0	0	0	0	0	0	0	0	0	0	0	0	0	0	0	0	1	0	1
1686	A_24_P63347	PF4V1	ENSG00000109272	ENSPANG00000002084	0	0	1	0	0	0	0	0	0	0	0	0	0	0	0	0	0	0	0	0	0	0	0	0	0	0	0	0	0	0	0	0	0	0	0	0	0	0	0	0	0	1	0	0	0
1687	A_24_P390833	MPPE1	ENSG00000154889	ENSPANG00000011901	0	0	6	0	0	0	0	0	0	0	0	0	0	0	0	0	0	0	0	1	1	0	0	0	0	0	0	0	0	0	0	1	0	0	0	0	0	0	0	0	0	0	0	0	1
1688	A_24_P762669	TNRC18	ENSG00000182095	ENSPANG00000018936	0	0	8	0	0	0	0	0	0	0	0	0	0	0	0	0	1	0	0	1	1	0	0	0	0	0	0	0	0	0	0	1	1	0	0	0	0	0	0	0	0	0	1	0	1
1689	A_24_P367211	SOCS7	ENSG00000274211	ENSPANG00000022062	0	0	7	0	0	0	0	0	0	0	0	1	0	0	0	0	0	0	0	0	0	0	0	0	0	0	0	0	0	0	0	0	0	0	1	0	0	0	0	0	0	0	0	0	1
1690	A_32_P232747	ASNS	ENSG00000070669	ENSPANG00000020860	0	1	1	0	0	0	0	0	0	0	0	0	0	0	0	0	0	0	0	0	0	0	0	0	0	0	0	0	0	0	0	0	0	0	0	0	0	0	0	1	0	0	0	0	0
1691	A_23_P63153	DDX20	ENSG00000064703	ENSPANG00000017985	0	0	8	0	1	0	1	0	0	0	0	0	0	0	0	0	0	0	0	0	0	0	0	0	0	0	0	0	0	0	0	1	0	0	0	0	0	0	0	0	0	0	0	0	0
1692	A_23_P75800	RAB3IL1	ENSG00000167994	ENSPANG00000023599	0	0	4	0	1	0	0	0	0	0	0	1	0	0	0	0	0	0	0	0	0	0	0	0	0	0	1	0	0	0	0	0	0	0	0	0	0	0	1	0	0	0	0	0	0
1693	A_23_P62139	PQBP1	ENSG00000102103	ENSPANG00000013632	0	0	15	0	0	0	0	0	0	0	0	0	0	0	0	1	0	0	0	0	1	0	0	0	0	0	1	0	0	1	0	1	0	1	1	0	0	1	0	0	0	0	1	0	0
1694	A_24_P33217	TNXB	ENSG00000168477	ENSPANG00000014564	1	0	13	0	0	0	0	1	0	1	0	0	0	0	0	0	0	0	1	1	0	0	1	0	0	0	1	0	0	1	0	0	1	0	0	0	0	0	0	0	0	0	1	0	0
1697	A_23_P126584	CD5L	ENSG00000073754	ENSPANG00000017884	0	0	1	0	0	0	0	0	0	0	0	0	0	0	0	0	0	0	0	0	0	0	0	0	0	0	0	0	0	0	0	0	0	0	0	0	0	0	0	0	0	0	0	0	1
1698	A_32_P20454	COPA	ENSG00000122218	ENSPANG00000005347	0	0	9	0	0	0	0	0	0	0	0	0	0	0	0	1	0	1	0	0	1	0	0	0	0	0	0	0	0	0	0	1	0	0	0	0	0	0	0	0	0	0	1	0	0
1699	A_24_P273635	HELQ	ENSG00000163312	ENSPANG00000005130	0	1	7	0	0	0	0	0	0	0	0	0	0	0	1	0	1	0	0	0	0	0	0	0	0	1	0	0	0	0	0	0	0	0	1	0	1	0	0	0	0	0	0	0	0
1700	A_24_P17909	MRPL2	ENSG00000112651	ENSPANG00000022610	0	0	8	0	0	0	0	0	0	0	0	0	0	0	0	0	0	0	0	0	1	0	1	0	0	0	0	0	0	0	0	0	0	0	1	0	0	0	0	0	0	0	0	0	0
1702	A_23_P124642	RASGRP1	ENSG00000172575	ENSPANG00000019501	0	1	1	0	0	0	0	0	0	0	0	0	0	0	0	0	0	0	0	0	0	0	0	0	0	0	0	0	0	0	0	0	0	0	0	0	0	0	0	0	0	0	0	0	0
1703	A_24_P943922	CACHD1	ENSG00000158966	ENSPANG00000010808	0	0	2	1	0	0	0	0	0	0	0	0	0	0	0	0	0	0	0	0	0	0	0	0	0	0	0	0	0	0	0	0	0	0	0	0	0	0	0	0	0	0	0	0	0
1704	A_23_P6490	TNRC6B	ENSG00000100354	ENSPANG00000009271	0	0	2	0	0	0	0	0	0	0	0	0	0	0	0	0	0	0	0	0	0	0	0	0	0	0	0	0	0	0	0	0	0	0	1	0	1	0	0	0	0	0	0	0	0
1705	A_23_P41227	ALCAM	ENSG00000170017	ENSPANG00000009915	0	0	4	0	0	0	0	0	0	0	0	1	0	0	0	0	0	0	0	0	0	0	0	0	0	0	0	0	0	0	0	0	0	0	0	0	0	0	0	0	0	0	0	0	0
1706	A_24_P75056	POLD3	ENSG00000077514	ENSPANG00000014355	0	0	3	0	0	0	0	0	0	0	0	0	0	0	0	0	0	0	0	0	0	0	0	0	0	0	0	0	0	0	0	0	0	0	0	0	0	0	0	0	0	0	0	0	1
1707	A_23_P153320	ICAM1	ENSG00000090339	ENSPANG00000009752	0	0	2	0	0	0	0	0	0	0	0	0	0	0	0	0	0	0	1	0	0	0	0	0	0	0	0	0	0	0	0	0	0	0	0	0	0	0	0	0	0	0	0	0	0
1708	A_23_P95802	CNTNAP2	ENSG00000174469	ENSPANG00000008720	0	0	3	1	0	0	0	0	0	0	0	0	0	0	0	0	0	0	0	0	0	0	0	0	0	0	0	0	0	0	0	0	0	0	0	0	0	0	0	0	0	0	0	0	0
1709	A_32_P205553	RPL26L1	ENSG00000037241	ENSPANG00000012204	0	0	9	0	0	0	0	0	0	0	0	0	0	1	0	1	0	0	0	0	0	0	0	0	0	0	1	0	0	0	0	1	1	0	0	0	0	0	0	0	0	0	0	0	0
1710	A_23_P119464	RHPN2	ENSG00000131941	ENSPANG00000017034	0	0	2	0	0	0	0	0	0	0	0	0	0	0	0	0	0	0	1	0	0	0	0	0	0	0	0	0	0	0	0	0	0	0	0	0	0	0	0	0	0	0	0	0	0
1711	A_24_P42624	UNC5C	ENSG00000182168	ENSPANG00000000905	0	0	1	0	0	0	0	0	0	0	0	0	0	0	0	0	0	0	0	0	0	0	0	0	0	0	0	0	0	0	0	0	0	0	0	0	0	1	0	0	0	0	0	0	0
1712	A_23_P23155	AJAP1	ENSG00000196581	ENSPANG00000014738	0	0	4	0	0	0	0	0	0	0	0	0	0	0	0	0	0	0	0	0	0	0	0	0	0	0	0	0	0	1	0	0	1	0	0	0	0	0	0	0	0	0	0	0	0
1713	A_24_P328504	SP140	ENSG00000079263	ENSPANG00000022785	0	0	2	0	0	0	0	0	0	0	0	0	0	0	0	0	0	0	0	0	0	0	0	0	0	0	0	0	0	0	0	0	0	0	0	0	0	0	0	0	0	0	0	0	0
1714	A_23_P417415	ACOT11	ENSG00000162390	ENSPANG00000012479	0	0	6	0	0	0	0	0	0	0	0	1	0	1	0	0	1	0	0	0	0	0	1	0	0	0	0	0	0	0	0	0	0	0	0	0	0	0	1	0	0	0	0	0	1
1715	A_23_P4503	ENOSF1	ENSG00000132199	ENSPANG00000019754	0	0	3	1	0	0	0	0	0	0	1	0	0	0	0	0	0	0	0	0	0	0	0	0	0	0	0	0	0	0	0	0	0	0	0	0	0	1	0	0	0	0	0	0	0
1716	A_23_P89249	ERBB2	ENSG00000141736	ENSPANG00000021825	0	0	10	0	0	0	0	0	0	0	0	1	0	1	0	1	0	0	0	0	1	0	1	0	0	0	1	0	0	0	0	1	0	0	0	0	0	1	0	0	0	0	0	0	0
1717	A_24_P304629	VASH1	ENSG00000071246	ENSPANG00000020966	0	0	4	0	0	0	0	0	0	0	0	0	0	0	0	0	0	0	0	0	0	0	0	0	0	0	0	0	0	0	0	0	1	0	0	0	0	0	0	0	0	0	0	0	1
1718	A_23_P109286	GRIK1	ENSG00000171189	ENSPANG00000017329	0	0	0	0	0	0	0	0	0	0	0	0	0	0	0	0	0	0	0	0	0	0	0	0	0	0	0	0	0	0	0	0	0	0	0	0	0	0	0	0	0	0	0	0	0
1719	A_23_P309261	AKAP9	ENSG00000127914	ENSPANG00000000841	0	0	5	0	0	0	1	0	0	0	0	0	0	0	0	0	0	0	0	0	0	0	0	0	0	0	0	0	0	0	0	0	0	0	0	0	0	0	0	0	0	0	1	0	0
1720	A_23_P65410	STRN3	ENSG00000196792	ENSPANG00000020458	0	0	15	1	0	0	0	0	0	0	0	1	0	0	0	1	0	0	0	0	0	0	1	0	0	0	1	0	0	0	0	0	0	1	0	0	0	1	0	0	0	0	0	0	1
1721	A_24_P63118	PDCD6IP	ENSG00000170248	ENSPANG00000018324	0	0	6	0	0	0	0	0	0	0	0	0	0	0	0	0	0	1	0	0	0	0	0	0	0	0	0	0	0	0	0	1	1	0	0	0	0	1	0	0	0	0	0	0	0
1722	A_23_P200960	ERMAP	ENSG00000164010	ENSPANG00000000950	0	0	1	0	0	0	0	0	0	0	0	0	0	0	0	0	0	0	0	0	0	0	0	0	0	0	0	0	0	0	0	0	0	0	1	0	0	0	0	0	0	0	0	0	0
1723	A_23_P145916	AEBP1	ENSG00000106624	ENSPANG00000002445	0	0	3	0	0	0	0	0	0	0	0	0	0	0	0	0	0	0	1	0	0	0	0	0	0	0	0	0	0	0	0	0	0	0	0	0	0	0	0	0	0	0	0	0	0
1724	A_23_P144816	VDAC1	ENSG00000213585	ENSPANG00000006997	0	0	1	0	0	0	1	0	0	0	0	0	0	0	0	0	0	0	0	0	0	0	0	0	0	0	0	0	0	0	0	0	0	0	0	0	0	0	0	0	0	0	0	0	0
1725	A_23_P12155	CRCT1	ENSG00000169509	ENSPANG00000011659	0	0	0	0	0	0	0	0	0	0	0	0	0	0	0	0	0	0	0	0	0	0	0	0	0	0	0	0	0	0	0	0	0	0	0	0	0	0	0	0	0	0	0	0	0
1726	A_23_P123987	DNAJC18	ENSG00000170464	ENSPANG00000008878	0	0	1	0	0	0	0	0	0	0	0	0	0	0	0	0	0	0	0	0	0	0	0	0	0	0	0	0	0	0	0	0	0	0	0	0	0	0	0	0	0	0	0	0	0
1727	A_23_P395703	RSF1	ENSG00000048649	ENSPANG00000017793	0	0	6	0	0	0	0	0	0	0	0	0	0	0	0	1	0	0	0	0	0	0	0	0	0	0	0	0	0	0	0	0	0	1	1	0	0	1	0	0	0	0	0	0	0
1728	A_23_P125505	PPEF1	ENSG00000086717	ENSPANG00000010228	0	0	1	0	0	0	0	1	0	0	0	0	0	0	0	0	0	0	0	0	0	0	0	0	0	0	0	0	0	0	0	0	0	0	0	0	0	0	0	0	0	0	0	0	0
1729	A_23_P100991	KRT38	ENSG00000171360	ENSPANG00000021558	0	0	1	0	0	0	0	0	0	0	0	0	0	0	0	0	0	0	0	0	0	0	0	0	0	0	0	0	0	0	0	0	0	0	0	0	1	0	0	0	0	0	0	0	0
1730	A_23_P332178	GRM2	ENSG00000164082	ENSPANG00000020592	0	0	1	0	0	0	0	0	0	0	0	0	0	0	0	0	0	0	0	0	0	0	0	0	0	0	0	0	0	0	0	0	0	0	0	0	0	0	0	0	0	0	0	0	0
1731	A_23_P87500	ORMDL2	ENSG00000123353	ENSPANG00000014457	0	0	5	0	0	0	0	0	0	0	0	0	0	0	0	0	0	0	0	0	0	0	0	0	0	0	0	0	0	0	0	0	0	1	0	0	0	1	0	0	0	0	1	0	0
1732	A_23_P114662	CRYZ	ENSG00000116791	ENSPANG00000000464	0	0	2	0	0	0	0	0	0	0	0	0	0	0	0	0	0	0	0	0	0	0	0	0	1	0	0	0	0	0	0	0	0	0	0	0	0	0	0	0	0	0	1	0	0
1733	A_24_P403168	PRPF4B	ENSG00000112739	ENSPANG00000008444	0	0	2	0	0	0	0	0	0	0	0	0	0	0	0	0	0	0	0	0	0	0	0	0	0	0	0	0	0	0	0	0	0	0	0	0	0	1	0	0	0	0	0	0	0
1734	A_24_P226332	EPHA7	ENSG00000135333	ENSPANG00000020691	0	0	2	0	0	0	0	0	0	0	0	0	0	0	0	0	0	0	0	0	0	0	0	0	0	0	0	0	0	0	0	0	0	0	1	0	0	0	0	0	0	0	1	0	0
1735	A_24_P201153	TJP2	ENSG00000119139	ENSPANG00000025110	0	0	1	0	0	0	0	0	0	0	0	1	0	0	0	0	0	0	0	0	0	0	0	0	0	0	0	0	0	0	0	0	0	0	0	0	0	0	0	0	0	0	0	0	0
1736	A_23_P5813	SOCS5	ENSG00000171150	ENSPANG00000014669	0	0	5	0	0	0	0	0	0	0	0	0	0	0	0	0	0	0	0	0	0	0	0	0	0	0	0	0	0	0	0	0	0	1	1	0	0	1	0	0	0	0	0	0	0
1737	A_23_P5813	SOCS5	ENSG00000171150	ENSPANG00000007310	0	0	0	0	0	0	0	0	0	0	0	0	0	0	0	0	0	0	0	0	0	0	0	0	0	0	0	0	0	0	0	0	0	0	0	0	0	0	0	0	0	0	0	0	0
1738	A_23_P411922	PRPF40B	ENSG00000110844	ENSPANG00000019843	0	0	3	0	0	0	0	0	0	0	0	0	0	0	0	0	0	0	0	0	0	0	0	0	1	0	0	0	0	0	0	0	0	0	0	0	0	0	0	0	0	0	0	0	0
1739	A_32_P174874	DPY19L1	ENSG00000173852	ENSPANG00000021599	0	0	7	0	0	0	0	0	0	0	0	0	0	0	0	0	0	0	0	0	0	0	1	0	0	1	1	0	0	0	0	0	0	1	1	0	0	0	0	0	0	0	0	0	0
1740	A_24_P910262	STYX	ENSG00000198252	ENSPANG00000017508	0	0	2	0	0	0	0	0	0	0	0	0	0	0	0	0	0	0	0	0	0	0	0	0	0	0	0	0	0	0	0	0	0	0	0	0	0	1	0	0	0	0	0	0	0
1741	A_23_P89798	FECH	ENSG00000066926	ENSPANG00000017679	0	0	6	0	0	0	0	0	0	0	0	1	0	0	0	0	0	0	0	0	0	0	0	0	0	0	0	0	0	0	0	0	0	1	1	0	1	0	0	0	0	0	0	0	0
1742	A_32_P34844	ADAMTS18	ENSG00000140873	ENSPANG00000011329	0	0	1	0	0	0	0	0	1	0	0	0	0	0	0	0	0	0	0	0	0	0	0	0	0	0	0	0	0	0	0	0	0	0	0	0	0	0	0	0	0	0	0	0	0
1743	A_23_P218531	PGPEP1	ENSG00000130517	ENSPANG00000013956	0	0	10	0	0	0	0	0	0	0	1	1	0	0	0	0	0	0	0	0	0	0	0	0	0	0	1	0	0	0	0	0	0	1	0	0	0	0	0	1	0	1	0	0	0
1744	A_24_P40519	TMEM185A	ENSG00000269556	ENSPANG00000013627	0	0	2	1	0	0	0	0	0	0	0	1	0	0	0	0	0	0	0	0	0	0	0	0	0	0	0	0	0	0	0	0	0	0	0	0	0	0	0	0	0	0	0	0	0
1745	A_24_P31929	PRRG1	ENSG00000130962	ENSPANG00000015320	0	0	4	0	0	0	0	0	0	0	0	0	0	0	0	0	1	0	0	0	0	0	0	0	1	0	0	0	0	0	0	0	0	0	0	0	0	0	0	0	0	0	0	0	0
1746	A_23_P155009	RHBDD3	ENSG00000100263	ENSPANG00000008279	0	0	8	0	1	0	0	0	0	0	0	1	0	0	0	0	0	0	0	0	0	0	0	0	0	0	1	0	0	0	0	1	0	0	0	0	0	0	0	0	0	0	1	0	1
1747	A_23_P73801	TCEAL1	ENSG00000172465	ENSPANG00000015611	0	0	4	0	0	0	0	0	0	0	0	0	0	0	0	0	0	0	0	0	0	0	0	0	0	0	0	0	0	0	0	0	0	0	0	0	0	0	0	0	0	0	1	0	0
1750	A_24_P6725	ANKRD36	ENSG00000135976	ENSPANG00000006059	0	1	0	0	0	0	0	0	0	0	0	0	0	0	0	0	0	0	0	0	0	0	0	0	0	0	0	0	0	0	0	0	0	0	0	0	0	0	0	0	0	0	0	0	0
1751	A_23_P19754	CPA4	ENSG00000128510	ENSPANG00000015021	0	0	2	0	0	0	0	0	0	0	0	0	0	0	0	0	0	0	0	0	0	0	1	0	0	0	0	0	0	0	0	0	0	0	0	0	0	0	0	0	0	0	1	0	0
1752	A_23_P124559	MXD3	ENSG00000213347	ENSPANG00000007888	0	0	2	0	0	0	0	0	1	0	0	0	0	0	0	0	1	0	0	0	0	0	0	0	0	0	0	0	0	0	0	0	0	0	0	0	0	0	0	0	0	0	0	0	0
1753	A_23_P335198	MEGF8	ENSG00000105429	ENSPANG00000013862	0	0	9	0	0	0	0	0	0	0	0	0	0	0	0	0	0	0	0	1	0	0	0	0	0	1	0	0	0	0	0	1	1	0	1	0	0	0	0	0	0	0	0	1	1
1754	A_23_P41424	SLC39A8	ENSG00000138821	ENSPANG00000011207	0	0	5	0	0	0	0	0	0	0	0	0	0	0	0	0	0	0	0	0	0	0	1	0	0	0	0	0	0	1	0	0	0	0	0	0	1	0	0	0	0	0	0	0	0
1755	A_23_P149012	KHDRBS1	ENSG00000121774	ENSPANG00000023230	0	0	5	0	0	0	0	0	0	0	0	1	0	0	0	1	0	0	0	0	0	0	0	0	0	0	0	0	0	0	1	0	0	0	0	0	0	0	0	1	0	0	0	0	0
1756	A_23_P308097	PPP2CB	ENSG00000104695	ENSPANG00000021949	0	0	13	0	1	0	1	0	0	0	0	1	0	0	0	0	0	0	0	1	0	0	0	0	0	1	1	0	0	0	0	1	0	0	1	0	0	0	0	0	0	0	0	0	1
1757	A_32_P923734	HIP1	ENSG00000127946	ENSPANG00000013801	0	0	6	0	0	0	0	0	0	0	0	0	0	0	0	0	0	1	0	1	1	0	0	0	0	0	0	0	0	0	0	0	0	0	0	0	1	0	0	0	0	0	0	0	0
1758	A_23_P213706	IL4	ENSG00000113520	ENSPANG00000004677	0	0	0	0	0	0	0	0	0	0	0	0	0	0	0	0	0	0	0	0	0	0	0	0	0	0	0	0	0	0	0	0	0	0	0	0	0	0	0	0	0	0	0	0	0
1759	A_23_P99186	UBE3B	ENSG00000151148	ENSPANG00000006126	0	0	5	0	0	0	1	0	0	0	0	1	0	0	0	0	0	0	0	0	0	0	0	0	0	0	1	0	0	0	0	0	0	0	0	0	0	0	0	0	0	0	0	0	0
1760	A_23_P138631	SMC3	ENSG00000108055	ENSPANG00000020807	0	0	8	0	0	0	0	0	0	0	1	0	0	0	0	0	0	0	0	0	1	0	1	0	0	0	0	0	0	0	0	0	1	0	1	0	0	0	0	0	0	0	0	0	0
1761	A_23_P86623	ENTPD7	ENSG00000198018	ENSPANG00000021258	0	0	0	0	0	0	0	0	0	0	0	0	0	0	0	0	0	0	0	0	0	0	0	0	0	0	0	0	0	0	0	0	0	0	0	0	0	0	0	0	0	0	0	0	0
1762	A_23_P257583	DENND2A	ENSG00000146966	ENSPANG00000018260	0	1	2	0	0	0	0	0	0	0	0	0	0	0	0	0	0	0	0	0	0	0	0	0	0	0	0	0	0	0	0	0	0	0	0	0	0	0	0	0	0	0	0	0	0
1763	A_23_P58293	UBE2D3	ENSG00000109332	ENSPANG00000005002	0	0	2	0	0	0	0	0	0	0	0	0	0	0	0	0	0	0	0	0	0	0	0	0	0	0	0	0	0	0	0	0	0	0	0	0	0	0	0	0	0	0	1	0	0
1764	A_24_P231010	MOV10L1	ENSG00000073146	ENSPANG00000006819	0	0	0	0	0	0	0	0	0	0	0	0	0	0	0	0	0	0	0	0	0	0	0	0	0	0	0	0	0	0	0	0	0	0	0	0	0	0	0	0	0	0	0	0	0
1765	A_24_P922139	CREM	ENSG00000095794	ENSPANG00000022744	0	0	8	0	0	0	0	0	0	0	0	0	0	0	0	0	1	0	1	0	0	0	0	0	0	0	0	0	0	0	0	1	0	1	1	0	0	0	0	0	0	0	0	0	0
1766	A_23_P101013	TMC6	ENSG00000141524	ENSPANG00000019952	0	0	9	0	0	0	0	0	0	0	0	1	0	0	0	0	0	0	0	0	0	0	1	0	0	1	0	0	0	0	0	1	0	0	0	0	0	1	0	0	0	0	1	0	0
1769	A_23_P301886	SIM2	ENSG00000159263	ENSPANG00000020491	0	0	1	1	0	0	0	0	0	0	0	0	0	0	0	0	0	0	0	0	0	0	0	0	0	0	0	0	0	0	0	0	0	0	0	0	0	0	0	0	0	0	0	0	0
1770	A_24_P129417	BMP1	ENSG00000168487	ENSPANG00000018462	0	0	9	0	1	0	0	0	0	0	0	0	0	0	0	0	0	0	1	0	0	0	0	0	0	0	1	0	0	0	0	1	0	0	1	0	0	0	0	0	0	0	0	0	1
1771	A_23_P145681	ACTL6B	ENSG00000077080	ENSPANG00000018332	0	0	2	0	0	0	0	0	0	0	0	0	0	0	0	0	0	0	0	0	0	0	0	0	0	0	0	0	0	0	0	0	0	0	0	0	0	0	0	0	0	0	0	0	0
1773	A_32_P96641	NDUFA5	ENSG00000128609	ENSPANG00000005392	0	0	8	1	1	0	0	0	0	0	0	0	0	0	0	0	0	0	0	0	1	0	1	0	0	0	0	0	0	0	0	0	0	0	0	0	0	0	0	0	0	0	1	0	0
1775	A_23_P383060	SLC5A6	ENSG00000138074	ENSPANG00000011330	0	0	8	0	0	0	0	0	0	0	0	1	0	0	0	0	0	0	0	0	1	0	1	0	0	0	0	0	0	0	0	0	0	0	0	0	0	1	0	0	0	0	0	0	0
1776	A_24_P190190	CACNB1	ENSG00000067191	ENSPANG00000021980	0	0	5	0	0	0	0	0	0	0	0	1	0	0	0	0	0	0	0	0	0	0	0	0	0	0	0	0	0	0	0	0	1	0	1	0	0	0	0	0	0	0	0	0	1
1777	A_24_P225878	KIF9	ENSG00000088727	ENSPANG00000015283	0	0	4	0	0	0	0	0	0	0	0	0	0	0	0	0	0	0	0	0	0	0	0	0	0	0	1	0	0	0	0	0	0	1	0	0	0	0	0	0	0	0	0	0	0
1778	A_24_P254106	CD22	ENSG00000012124	ENSPANG00000013639	0	0	2	0	0	0	0	0	0	0	0	0	0	1	0	0	0	0	0	0	0	0	0	0	0	0	0	0	0	0	0	0	0	0	0	0	0	0	0	0	0	0	0	0	1
1779	A_23_P83659	XPNPEP2	ENSG00000122121	ENSPANG00000008086	0	0	4	0	0	0	0	1	0	0	0	0	0	0	0	0	0	0	0	0	1	0	0	0	0	0	0	0	0	0	0	0	0	0	1	0	0	0	0	0	0	0	0	0	0
1780	A_23_P135634	MAGED1	ENSG00000179222	ENSPANG00000002669	0	0	5	0	0	0	0	1	0	0	0	0	0	0	0	0	0	0	0	0	0	0	0	0	0	0	0	0	0	0	0	0	1	0	0	0	0	0	0	0	1	0	0	0	0
1781	A_23_P64010	MTCH2	ENSG00000109919	ENSPANG00000001893	0	0	8	0	0	0	1	0	0	0	0	1	0	0	0	0	0	0	0	0	0	1	0	0	0	0	0	0	0	0	0	1	0	0	0	0	0	1	0	0	0	0	0	0	0
1782	A_23_P7313	SPP1	ENSG00000118785	ENSPANG00000017630	0	0	0	0	0	0	0	0	0	0	0	0	0	0	0	0	0	0	0	0	0	0	0	0	0	0	0	0	0	0	0	0	0	0	0	0	0	0	0	0	0	0	0	0	0
1783	A_23_P139327	OR51E2	ENSG00000167332	ENSPANG00000006356	0	0	0	0	0	0	0	0	0	0	0	0	0	0	0	0	0	0	0	0	0	0	0	0	0	0	0	0	0	0	0	0	0	0	0	0	0	0	0	0	0	0	0	0	0
1784	A_32_P160693	KCTD2	ENSG00000180901	ENSPANG00000020199	0	0	6	1	0	0	1	0	0	0	0	0	0	0	0	0	0	0	0	0	0	0	0	0	0	0	0	0	0	0	0	0	0	0	0	0	0	0	0	0	0	0	0	0	0
1785	A_23_P4069	TMEM220	ENSG00000187824	ENSPANG00000023765	0	0	6	0	0	0	0	0	1	0	0	0	0	0	0	0	0	0	0	0	0	0	0	0	1	0	1	0	0	0	0	0	0	0	0	0	0	0	0	0	0	0	0	0	0
1786	A_24_P350397	HSD3B1	ENSG00000203857	ENSPANG00000012519	0	0	0	0	0	0	0	0	0	0	0	0	0	0	0	0	0	0	0	0	0	0	0	0	0	0	0	0	0	0	0	0	0	0	0	0	0	0	0	0	0	0	0	0	0
1787	A_23_P159676	TBX22	ENSG00000122145	ENSPANG00000025094	0	0	0	0	0	0	0	0	0	0	0	0	0	0	0	0	0	0	0	0	0	0	0	0	0	0	0	0	0	0	0	0	0	0	0	0	0	0	0	0	0	0	0	0	0
1788	A_23_P200728	FCGR3A	ENSG00000203747	ENSPANG00000009890	0	0	1	0	0	0	0	0	0	0	0	0	0	0	0	0	0	0	0	0	0	0	1	0	0	0	0	0	0	0	0	0	0	0	0	0	0	0	0	0	0	0	0	0	0
1789	A_23_P208172	ZNF613	ENSG00000176024	ENSPANG00000016445	0	0	2	0	0	0	0	0	0	0	0	0	0	0	0	0	0	0	0	0	0	0	0	0	0	0	0	0	0	0	0	0	0	0	0	0	0	0	0	0	0	0	0	0	0
1790	A_23_P39971	ERLEC1	ENSG00000068912	ENSPANG00000009778	1	0	13	0	1	0	1	0	0	0	0	0	0	0	0	0	0	0	0	0	1	0	1	0	0	1	0	0	0	0	0	0	0	0	1	0	0	0	0	0	0	0	1	0	0
1791	A_23_P407112	SPATA18	ENSG00000163071	ENSPANG00000009236	0	0	0	0	0	0	0	0	0	0	0	0	0	0	0	0	0	0	0	0	0	0	0	0	0	0	0	0	0	0	0	0	0	0	0	0	0	0	0	0	0	0	0	0	0
1792	A_23_P137403	LRRC41	ENSG00000132128	ENSPANG00000004655	0	0	10	0	0	0	0	0	0	0	0	0	0	0	0	1	0	0	0	1	0	0	0	0	0	0	1	0	0	0	0	1	1	0	0	0	0	0	0	0	0	0	1	0	0
1793	A_24_P540057	CA5A	ENSG00000174990	ENSPANG00000016729	0	0	0	0	0	0	0	0	0	0	0	0	0	0	0	0	0	0	0	0	0	0	0	0	0	0	0	0	0	0	0	0	0	0	0	0	0	0	0	0	0	0	0	0	0
1794	A_24_P385942	MYOZ3	ENSG00000164591	ENSPANG00000007889	0	0	0	0	0	0	0	0	0	0	0	0	0	0	0	0	0	0	0	0	0	0	0	0	0	0	0	0	0	0	0	0	0	0	0	0	0	0	0	0	0	0	0	0	0
1795	A_23_P61308	CCDC71	ENSG00000177352	ENSPANG00000006140	0	0	16	0	1	0	1	0	0	0	0	1	0	0	0	1	1	0	0	0	0	0	1	0	1	0	0	0	0	0	0	1	1	0	0	0	0	0	0	0	0	0	0	0	1
1796	A_24_P128880	TBL1XR1	ENSG00000177565	ENSPANG00000011144	0	0	7	0	0	0	0	0	0	0	0	0	0	0	0	1	0	0	0	0	1	0	0	0	0	0	0	0	0	0	0	0	0	1	1	0	0	0	0	0	0	0	0	0	0
1797	A_23_P255076	RWDD2A	ENSG00000013392	ENSPANG00000024174	1	0	3	0	0	0	0	0	0	0	0	0	0	0	1	0	0	0	0	0	0	1	0	0	0	0	0	0	0	0	0	0	0	0	1	0	0	0	0	0	0	0	0	0	0
1798	A_32_P123629	TTC39C	ENSG00000168234	ENSPANG00000022865	0	1	3	0	1	0	0	0	0	0	0	0	0	0	0	0	0	0	0	0	0	0	0	0	0	0	0	0	0	0	0	0	0	1	0	0	0	0	0	0	0	0	1	0	0
1799	A_24_P251381	NHEJ1	ENSG00000187736	ENSPANG00000009814	0	0	6	0	0	0	1	0	0	0	0	1	0	0	0	0	0	0	0	1	0	1	0	0	0	0	0	0	0	0	0	0	0	0	0	1	0	0	0	0	0	0	0	0	0
1800	A_23_P155638	MYL3	ENSG00000160808	ENSPANG00000021040	0	0	1	0	0	0	0	0	0	0	0	0	0	0	0	0	0	0	0	0	0	0	0	0	0	0	0	0	0	1	0	0	0	0	0	0	0	0	0	0	0	0	0	0	0
1801	A_23_P31893	ST3GAL1	ENSG00000008513	ENSPANG00000021484	0	0	3	0	0	0	1	0	0	0	0	0	0	1	0	1	0	0	0	0	0	0	0	0	0	0	0	0	0	0	0	0	0	0	0	0	0	0	0	0	0	0	0	0	0
1802	A_23_P14769	FES	ENSG00000182511	ENSPANG00000020549	0	1	5	0	0	0	0	0	0	0	0	0	0	0	0	0	0	0	0	0	1	0	0	0	0	0	0	0	0	0	0	0	0	0	0	0	0	0	0	0	0	0	0	0	1
1803	A_24_P405552	SERP1	ENSG00000120742	ENSPANG00000001993	0	0	7	0	0	0	0	0	0	0	1	0	0	0	0	0	0	0	0	0	0	1	0	0	0	0	1	0	0	0	0	1	0	1	0	0	0	1	0	0	0	0	0	0	0
1804	A_23_P79247	PGAP1	ENSG00000197121	ENSPANG00000004620	0	0	4	0	0	0	0	0	0	0	0	0	0	0	0	0	0	0	0	0	0	0	0	0	0	0	0	0	0	0	0	0	0	1	1	0	0	0	0	0	0	0	1	0	0
1805	A_23_P99452	BRCA2	ENSG00000139618	ENSPANG00000013323	0	0	2	0	0	0	0	0	0	0	0	0	0	0	0	0	0	0	0	0	0	0	1	0	0	0	0	0	0	1	0	0	0	0	0	0	0	0	0	0	0	0	0	0	0
1806	A_24_P925940	ZXDC	ENSG00000070476	ENSPANG00000000433	0	0	9	0	0	0	0	0	0	0	0	1	0	1	0	0	0	0	1	0	0	0	1	0	0	0	0	0	0	0	0	0	0	0	1	0	0	0	0	1	0	0	0	0	0
1807	A_24_P22939	ADAMTSL5	ENSG00000185761	ENSPANG00000010673	1	0	0	0	0	0	0	0	0	0	0	0	0	0	0	0	0	0	0	0	0	0	0	0	0	0	0	0	0	0	0	0	0	0	0	0	0	0	0	0	0	0	0	0	0
1808	A_23_P155301	NEK11	ENSG00000114670	ENSPANG00000012073	0	0	5	0	0	0	0	0	0	0	0	0	0	0	1	0	0	0	0	0	0	0	1	0	0	0	0	1	0	0	0	0	0	0	0	0	0	0	0	0	0	0	0	0	1
1809	A_24_P78862	SLC43A2	ENSG00000167703	ENSPANG00000024604	1	0	11	0	0	0	0	0	0	0	0	0	0	0	0	0	1	0	0	1	0	0	0	0	0	0	1	0	0	0	0	1	1	0	1	0	0	0	0	0	0	0	0	0	1
1810	A_24_P933011	TMEM200C	ENSG00000206432	ENSPANG00000007851	0	0	0	0	0	0	0	0	0	0	0	0	0	0	0	0	0	0	0	0	0	0	0	0	0	0	0	0	0	0	0	0	0	0	0	0	0	0	0	0	0	0	0	0	0
1811	A_23_P218731	CRYZL1	ENSG00000205758	ENSPANG00000021754	0	0	18	0	1	0	0	0	0	1	1	0	1	1	1	1	0	0	1	0	0	0	0	0	0	0	0	0	0	0	0	0	1	0	0	0	0	1	0	0	0	0	0	0	1
1812	A_32_P412313	ASB6	ENSG00000148331	ENSPANG00000025959	0	0	14	0	0	0	0	0	0	1	0	1	0	1	0	0	0	0	0	1	0	0	0	0	0	1	1	0	0	0	0	0	1	0	1	0	0	0	0	0	0	0	0	0	1
1813	A_23_P67669	PGLYRP2	ENSG00000161031	ENSPANG00000009960	0	0	0	0	0	0	0	0	0	0	0	0	0	0	0	0	0	0	0	0	0	0	0	0	0	0	0	0	0	0	0	0	0	0	0	0	0	0	0	0	0	0	0	0	0
1814	A_24_P315535	SPRED2	ENSG00000198369	ENSPANG00000015698	0	0	5	0	0	0	0	0	0	0	0	0	0	0	0	0	0	0	0	0	0	0	0	0	0	0	0	0	0	1	0	0	0	0	0	0	0	0	0	0	0	0	0	0	0
1815	A_23_P386030	SNTB1	ENSG00000172164	ENSPANG00000011900	0	0	2	0	0	0	1	0	0	0	0	0	0	0	0	0	0	0	0	0	0	0	0	0	0	0	0	0	0	0	0	0	0	1	0	0	0	0	0	0	0	0	0	0	0
1816	A_32_P62997	PBK	ENSG00000168078	ENSPANG00000024523	0	0	2	0	0	0	0	0	0	1	0	0	0	0	0	0	0	0	1	0	0	0	0	0	0	0	0	0	0	0	0	0	0	0	0	0	0	0	0	0	0	0	0	0	0
1817	A_23_P5974	ZSWIM1	ENSG00000168612	ENSPANG00000013948	0	0	7	0	1	0	1	0	0	0	0	0	0	1	0	0	0	0	0	0	0	0	0	0	0	0	0	0	0	0	0	0	0	0	0	0	0	0	0	0	0	0	1	0	0
1818	A_23_P101737	DOT1L	ENSG00000104885	ENSPANG00000012743	0	0	5	0	0	0	0	0	0	1	0	0	0	0	0	0	0	0	1	0	0	0	0	0	0	0	0	0	0	0	0	0	1	0	0	0	0	0	0	0	0	0	0	0	1
1819	A_23_P424080	YIPF4	ENSG00000119820	ENSPANG00000010880	0	0	4	0	0	0	0	0	0	0	0	0	0	0	0	0	0	0	0	0	0	0	0	0	0	0	0	0	0	0	0	0	0	0	1	0	0	0	0	0	0	0	1	0	0
1820	A_23_P112596	ADK	ENSG00000156110	ENSPANG00000022465	0	0	10	0	1	0	0	0	0	0	0	1	0	0	0	0	0	0	0	0	1	0	0	0	0	1	0	0	0	0	0	0	1	0	1	0	0	0	0	0	0	0	0	0	0
1821	A_23_P102919	B3GALT5	ENSG00000183778	ENSPANG00000000557	0	0	2	0	0	0	0	0	0	0	0	0	0	0	0	0	0	1	0	0	0	0	0	0	0	0	0	0	0	0	0	0	0	0	0	0	0	0	0	0	0	0	0	0	0
1822	A_23_P398197	CYLC1	ENSG00000183035	ENSPANG00000013859	0	0	0	0	0	0	0	0	0	0	0	0	0	0	0	0	0	0	0	0	0	0	0	0	0	0	0	0	0	0	0	0	0	0	0	0	0	0	0	0	0	0	0	0	0
1824	A_23_P27894	SAFB2	ENSG00000130254	ENSPANG00000007004	0	0	5	0	0	0	0	0	0	0	0	0	0	0	0	0	0	0	0	0	0	0	0	0	0	0	0	0	1	0	0	0	0	0	0	0	0	0	1	0	0	0	0	0	1
1825	A_24_P243044	GSK3B	ENSG00000082701	ENSPANG00000006079	0	0	11	0	1	0	0	0	0	0	0	0	0	1	0	1	0	0	0	0	1	0	0	0	0	0	1	0	1	0	0	0	0	1	1	0	0	1	0	0	0	0	0	0	0
1826	A_24_P309216	TPD52L3	ENSG00000170777	ENSPANG00000009584	0	0	0	0	0	0	0	0	0	0	0	0	0	0	0	0	0	0	0	0	0	0	0	0	0	0	0	0	0	0	0	0	0	0	0	0	0	0	0	0	0	0	0	0	0
1827	A_32_P106376	VGLL2	ENSG00000170162	ENSPANG00000016788	0	0	0	0	0	0	0	0	0	0	0	0	0	0	0	0	0	0	0	0	0	0	0	0	0	0	0	0	0	0	0	0	0	0	0	0	0	0	0	0	0	0	0	0	0
1828	A_23_P38408	GGNBP2	ENSG00000278311	ENSPANG00000022124	0	0	9	0	0	0	0	0	0	0	0	0	0	0	0	0	0	0	0	1	0	0	0	0	0	0	0	0	0	0	0	1	0	1	1	0	0	0	0	0	0	0	1	0	1
1829	A_23_P257003	PCSK5	ENSG00000099139	ENSPANG00000024934	0	0	4	0	0	0	0	1	0	0	0	0	0	0	0	0	0	0	0	0	0	0	0	1	0	0	0	0	0	0	0	0	0	0	0	0	0	1	0	0	0	0	0	0	0
1830	A_24_P252020	TRIM41	ENSG00000146063	ENSPANG00000013853	0	0	14	1	0	0	0	0	0	1	0	1	0	1	0	0	1	0	0	0	1	0	0	0	0	1	0	1	0	0	0	0	0	0	1	0	0	0	0	0	0	0	0	0	1
1831	A_24_P393711	ABL1	ENSG00000097007	ENSPANG00000025965	0	0	8	0	0	0	0	0	0	0	0	0	0	0	0	0	1	0	1	0	0	0	1	0	0	0	0	0	0	1	0	0	0	0	1	0	0	0	0	0	0	0	0	0	1
1833	A_24_P194337	PRDM15	ENSG00000141956	ENSPANG00000006262	0	0	6	0	0	0	0	0	0	0	0	0	0	1	0	0	0	0	0	1	0	0	0	0	0	0	0	0	0	0	0	0	0	0	1	0	0	0	1	0	0	0	0	0	0
1834	A_23_P165727	MSTN	ENSG00000138379	ENSPANG00000017761	0	0	0	0	0	0	0	0	0	0	0	0	0	0	0	0	0	0	0	0	0	0	0	0	0	0	0	0	0	0	0	0	0	0	0	0	0	0	0	0	0	0	0	0	0
1835	A_24_P95273	SETX	ENSG00000107290	ENSPANG00000025990	0	0	3	0	0	0	0	0	0	0	0	0	0	0	0	0	0	0	0	0	0	0	0	0	0	0	0	0	0	0	0	0	0	0	0	0	0	1	0	0	0	0	0	0	0
1836	A_23_P55990	NAPA	ENSG00000105402	ENSPANG00000023325	0	1	12	0	0	0	0	0	0	0	0	0	0	0	0	0	1	0	0	0	1	0	0	0	0	1	1	0	0	0	0	1	1	0	1	0	0	0	0	0	0	0	1	0	0
1837	A_23_P354146	ITK	ENSG00000113263	ENSPANG00000007090	0	1	2	0	0	0	0	0	0	0	0	0	0	0	0	0	0	0	0	0	0	0	0	0	0	1	0	0	0	0	0	0	0	0	0	0	0	0	1	0	0	0	0	0	0
1838	A_32_P464568	GBA2	ENSG00000070610	ENSPANG00000025428	0	0	5	0	0	0	0	0	0	1	0	0	0	1	0	0	0	0	0	0	0	0	1	0	0	0	0	0	0	0	0	0	0	0	1	0	0	0	0	0	0	0	0	0	1
1839	A_23_P317729	SP7	ENSG00000170374	ENSPANG00000014421	0	0	2	0	0	0	0	1	0	0	0	0	0	0	0	0	0	0	0	0	0	0	0	0	0	0	0	0	0	1	0	0	0	0	0	0	0	0	0	0	0	0	0	0	0
1840	A_24_P110503	DBX2	ENSG00000185610	ENSPANG00000005953	0	0	2	0	0	0	0	0	0	0	0	0	0	0	0	0	0	0	0	0	0	0	0	0	0	0	0	0	0	0	0	0	0	0	0	0	0	0	0	0	0	0	0	0	1
1841	A_23_P32078	SLC28A3	ENSG00000197506	ENSPANG00000024883	0	0	0	0	0	0	0	0	0	0	0	0	0	0	0	0	0	0	0	0	0	0	0	0	0	0	0	0	0	0	0	0	0	0	0	0	0	0	0	0	0	0	0	0	0
1842	A_23_P99802	FLRT2	ENSG00000185070	ENSPANG00000019390	0	0	3	0	0	0	0	1	0	0	0	0	0	0	0	0	0	1	0	0	0	0	0	0	0	0	0	0	0	0	0	0	0	0	0	0	0	0	0	0	0	0	0	0	0
1843	A_23_P252903	SIL1	ENSG00000120725	ENSPANG00000026021	0	0	6	0	0	0	0	0	0	0	0	1	0	0	0	0	0	0	0	0	0	0	0	0	0	0	1	0	0	0	0	1	0	0	0	0	0	1	0	0	0	0	0	0	0
1845	A_24_P937256	RELA	ENSG00000173039	ENSPANG00000013650	0	0	7	0	0	0	0	0	0	0	0	0	0	0	0	1	0	0	1	1	0	0	1	0	0	0	0	0	0	0	0	0	0	0	0	0	0	0	0	0	0	0	0	0	1
1846	A_23_P130531	CDC37	ENSG00000105401	ENSPANG00000011043	0	0	21	0	1	0	0	0	0	0	0	1	0	0	0	0	1	0	0	1	1	0	1	0	0	1	1	0	1	1	0	1	1	0	1	0	0	0	0	0	0	0	1	0	1
1847	A_23_P203376	MS4A6A	ENSG00000110077	ENSPANG00000015257	0	0	9	0	0	0	0	0	0	0	0	0	0	0	0	0	0	0	0	0	0	0	0	0	0	0	0	0	0	0	1	0	0	0	0	1	0	0	0	0	0	0	0	0	0
1848	A_23_P377291	TGFA	ENSG00000163235	ENSPANG00000010483	0	0	3	0	0	0	0	1	0	0	0	0	0	0	0	0	0	0	0	0	0	0	1	0	0	0	0	0	0	0	0	0	0	0	0	0	0	0	0	0	0	0	0	0	0
1849	A_23_P429998	FOSB	ENSG00000125740	ENSPANG00000002665	0	0	2	0	0	0	0	0	0	0	0	0	0	0	0	1	0	0	0	0	0	0	0	0	0	0	0	0	0	0	0	0	0	0	0	0	0	0	0	0	0	0	0	0	0
1850	A_23_P318486	ATAD3C	ENSG00000215915	ENSPANG00000017813	0	0	8	0	0	0	0	0	0	0	0	0	0	0	0	0	1	0	0	1	0	0	0	0	0	0	1	0	0	0	0	1	0	0	0	0	1	0	0	0	0	0	0	0	1
1851	A_24_P270144	CD63	ENSG00000135404	ENSPANG00000000448	0	0	2	0	0	0	0	0	0	0	0	0	0	0	0	0	0	0	0	0	1	0	1	0	0	0	0	0	0	0	0	0	0	0	0	0	0	0	0	0	0	0	0	0	0
1852	A_23_P75741	UBE2L6	ENSG00000156587	ENSPANG00000010576	0	0	5	0	0	0	0	0	0	0	0	0	0	0	0	0	0	1	0	0	0	0	0	0	0	0	0	0	0	0	0	1	0	0	0	0	0	0	0	0	0	0	0	0	0
1853	A_23_P332190	IRF8	ENSG00000140968	ENSPANG00000024770	0	0	7	0	0	0	0	0	0	0	0	0	0	1	0	0	0	0	0	0	0	0	0	0	0	0	0	0	0	0	0	0	0	0	0	0	0	0	0	0	0	0	0	0	1
1854	A_24_P322966	RBMX2	ENSG00000134597	ENSPANG00000021545	0	0	5	0	0	0	0	0	0	0	0	0	0	0	0	0	0	0	1	0	0	0	1	0	0	1	0	0	0	0	0	0	0	0	0	0	0	0	0	0	0	0	0	0	0
1855	A_23_P215720	CFTR	ENSG00000001626	ENSPANG00000015987	0	0	1	0	0	0	0	0	0	0	0	0	0	0	0	0	0	0	0	0	0	0	0	0	0	0	0	0	0	0	0	0	0	0	0	0	0	0	0	1	0	0	0	0	0
1856	A_24_P414376	KLF3	ENSG00000109787	ENSPANG00000000584	0	0	3	0	0	0	0	0	0	0	0	1	0	0	0	0	0	1	0	0	0	0	0	0	0	0	0	0	0	0	0	0	0	0	1	0	0	0	0	0	0	0	0	0	0
1857	A_23_P132138	C21orf58	ENSG00000160298	ENSPANG00000024223	0	0	0	0	0	0	0	0	0	0	0	0	0	0	0	0	0	0	0	0	0	0	0	0	0	0	0	0	0	0	0	0	0	0	0	0	0	0	0	0	0	0	0	0	0
1858	A_23_P138376	RAB18	ENSG00000099246	ENSPANG00000023005	0	0	7	0	0	0	0	0	0	0	0	0	0	0	0	0	0	0	0	0	1	0	0	0	0	0	1	0	0	0	0	0	0	0	0	0	0	0	0	0	0	0	0	0	0
1859	A_23_P155907	METAP1	ENSG00000164024	ENSPANG00000011030	0	0	8	0	1	0	1	0	0	0	0	1	0	0	0	0	0	1	0	0	0	0	0	0	0	0	0	0	0	1	0	0	0	0	1	0	0	0	0	0	0	0	0	0	0
1860	A_23_P252449	HNRNPA0	ENSG00000177733	ENSPANG00000012900	0	0	11	0	0	0	1	0	0	0	0	1	0	1	0	0	1	0	0	0	0	0	0	0	0	0	1	0	0	0	0	1	1	0	0	0	0	0	0	0	0	0	0	0	0
1861	A_23_P405088	CLDN11	ENSG00000013297	ENSPANG00000012984	0	0	0	0	0	0	0	0	0	0	0	0	0	0	0	0	0	0	0	0	0	0	0	0	0	0	0	0	0	0	0	0	0	0	0	0	0	0	0	0	0	0	0	0	0
1862	A_24_P34186	DMD	ENSG00000198947	ENSPANG00000017371	0	0	5	0	0	0	0	0	0	0	0	0	0	0	1	0	0	0	0	0	0	0	0	0	0	0	0	0	0	0	0	0	0	0	0	0	1	0	0	1	0	0	0	0	0
1863	A_23_P131363	NDUFS1	ENSG00000023228	ENSPANG00000019101	0	0	15	1	0	0	0	0	0	1	0	1	0	0	0	0	0	0	0	0	1	0	0	0	1	1	0	0	1	1	0	0	1	0	0	0	0	0	0	0	0	0	1	0	0
1864	A_23_P40354	MAPRE1	ENSG00000101367	ENSPANG00000016611	0	0	10	0	0	0	1	0	0	0	0	1	0	1	0	1	0	0	0	0	0	0	0	0	0	0	0	0	0	0	0	0	0	0	0	0	0	0	0	0	0	0	0	0	0
1865	A_23_P310931	CNR2	ENSG00000188822	ENSPANG00000025470	0	0	1	0	1	0	0	0	0	0	0	0	0	0	0	0	0	0	0	0	0	0	0	0	0	0	0	0	0	0	0	0	0	0	0	0	0	0	0	0	0	0	0	0	0
1866	A_24_P338145	STOML2	ENSG00000165283	ENSPANG00000025347	0	0	14	0	0	0	0	0	0	0	0	0	0	0	0	1	0	0	0	0	0	0	1	0	0	0	1	0	0	0	0	1	0	1	1	0	0	1	0	0	0	0	1	0	1
1867	A_23_P117506	DHRS7	ENSG00000100612	ENSPANG00000021242	0	0	2	0	0	0	0	0	0	0	0	0	0	0	0	0	0	0	0	0	0	0	0	0	0	0	0	0	0	0	0	0	0	0	1	0	0	0	0	0	0	0	0	0	0
1868	A_23_P24960	NARS2	ENSG00000137513	ENSPANG00000025887	0	0	6	0	1	0	0	1	0	0	0	0	0	0	0	0	0	1	0	0	0	0	0	0	0	0	0	0	0	0	0	0	0	1	1	0	0	0	0	0	0	0	0	0	0
1869	A_23_P9340	BARHL1	ENSG00000125492	ENSPANG00000025988	0	0	0	0	0	0	0	0	0	0	0	0	0	0	0	0	0	0	0	0	0	0	0	0	0	0	0	0	0	0	0	0	0	0	0	0	0	0	0	0	0	0	0	0	0
1870	A_23_P97141	RGS1	ENSG00000090104	ENSPANG00000016200	0	0	2	0	0	0	0	0	0	0	0	0	0	0	0	0	0	0	0	0	0	0	0	0	0	0	0	0	0	0	0	0	0	0	0	1	0	0	0	0	0	0	0	0	0
1871	A_24_P197794	TBRG4	ENSG00000136270	ENSPANG00000004288	0	0	15	0	1	0	0	0	0	1	0	1	0	1	0	0	0	1	0	0	0	0	1	0	0	0	1	0	0	0	0	0	1	0	1	0	0	0	0	0	0	0	1	0	0
1872	A_24_P230938	MORN4	ENSG00000171160	ENSPANG00000021290	0	0	2	0	0	0	0	0	0	0	0	0	0	0	0	0	0	0	0	0	0	0	0	0	0	0	0	0	0	0	0	0	0	1	0	0	0	0	0	1	0	0	0	0	0
1873	A_32_P14610	PDLIM5	ENSG00000163110	ENSPANG00000004585	0	0	4	0	0	0	0	0	0	0	0	1	0	0	0	0	0	0	0	0	0	0	0	0	0	0	0	0	0	0	0	0	0	0	1	0	0	0	0	0	0	0	0	0	0
1874	A_24_P42136	KRT18	ENSG00000111057	ENSPANG00000016545	0	0	0	0	0	0	0	0	0	0	0	0	0	0	0	0	0	0	0	0	0	0	0	0	0	0	0	0	0	0	0	0	0	0	0	0	0	0	0	0	0	0	0	0	0
1875	A_24_P42136	KRT18	ENSG00000111057	ENSPANG00000009632	0	0	0	0	0	0	0	0	0	0	0	0	0	0	0	0	0	0	0	0	0	0	0	0	0	0	0	0	0	0	0	0	0	0	0	0	0	0	0	0	0	0	0	0	0
1876	A_24_P42136	KRT18	ENSG00000111057	ENSPANG00000011102	0	0	0	0	0	0	0	0	0	0	0	0	0	0	0	0	0	0	0	0	0	0	0	0	0	0	0	0	0	0	0	0	0	0	0	0	0	0	0	0	0	0	0	0	0
1877	A_24_P42136	KRT18	ENSG00000111057	ENSPANG00000010143	0	0	1	0	0	0	0	0	0	0	0	0	0	0	0	0	0	0	0	0	0	0	0	0	0	0	0	0	0	0	0	0	0	0	0	0	0	0	0	0	0	0	0	0	0
1878	A_24_P42136	KRT18	ENSG00000111057	ENSPANG00000020581	0	0	0	0	0	0	0	0	0	0	0	0	0	0	0	0	0	0	0	0	0	0	0	0	0	0	0	0	0	0	0	0	0	0	0	0	0	0	0	0	0	0	0	0	0
1879	A_24_P42136	KRT18	ENSG00000111057	ENSPANG00000018988	0	0	0	0	0	0	0	0	0	0	0	0	0	0	0	0	0	0	0	0	0	0	0	0	0	0	0	0	0	0	0	0	0	0	0	0	0	0	0	0	0	0	0	0	0
1880	A_23_P143902	P2RY12	ENSG00000169313	ENSPANG00000019391	0	1	1	0	0	0	0	0	0	0	0	0	0	0	0	0	0	0	0	0	0	0	0	0	0	0	0	0	0	0	0	0	0	0	0	0	0	0	0	0	0	0	0	0	0
1881	A_23_P89159	EXOC7	ENSG00000182473	ENSPANG00000020049	0	0	12	0	0	0	0	0	0	0	0	0	0	0	0	0	0	0	1	0	0	0	0	0	0	0	0	0	0	0	0	0	1	0	0	0	0	1	0	1	0	0	0	0	1
1882	A_23_P148609	PLAC1	ENSG00000170965	ENSPANG00000004035	0	0	0	0	0	0	0	0	0	0	0	0	0	0	0	0	0	0	0	0	0	0	0	0	0	0	0	0	0	0	0	0	0	0	0	0	0	0	0	0	0	0	0	0	0
1885	A_23_P202496	NOC3L	ENSG00000173145	ENSPANG00000021522	0	0	10	1	1	0	0	0	0	0	0	1	0	0	0	0	0	0	0	0	0	0	0	0	1	1	0	0	0	0	0	1	0	0	0	0	0	1	0	1	0	0	0	0	0
1886	A_32_P223319	ESCO1	ENSG00000141446	ENSPANG00000012867	0	0	6	0	1	0	1	0	0	0	0	0	0	0	0	0	0	0	0	0	0	0	1	0	0	0	0	0	0	0	0	0	0	0	0	0	0	0	0	0	0	0	1	0	0
1887	A_24_P91238	FAM104A	ENSG00000133193	ENSPANG00000020328	0	0	5	0	0	0	0	0	0	0	0	0	0	1	0	0	0	0	0	0	0	0	0	0	0	0	0	0	0	0	0	1	1	0	0	0	0	0	0	0	0	0	0	0	0
1888	A_23_P3775	OGFOD1	ENSG00000087263	ENSPANG00000009024	0	0	4	0	0	0	0	0	0	0	0	0	0	0	0	0	0	0	0	0	0	0	1	0	0	0	0	0	0	0	0	0	0	0	0	0	0	0	0	0	0	0	0	1	0
1889	A_23_P39682	ZAP70	ENSG00000115085	ENSPANG00000005424	0	0	1	0	0	0	0	0	0	0	0	1	0	0	0	0	0	0	0	0	0	0	0	0	0	0	0	0	0	0	0	0	0	0	0	0	0	0	0	0	0	0	0	0	0
1890	A_24_P84428	CACYBP	ENSG00000116161	ENSPANG00000000973	0	0	4	0	0	0	0	0	0	0	0	0	0	0	0	0	0	0	0	0	0	0	0	0	0	0	0	0	0	0	0	1	0	0	0	1	0	0	0	0	1	0	0	0	0
1891	A_24_P84428	CACYBP	ENSG00000116161	ENSPANG00000009149	0	0	4	0	0	0	0	0	0	0	0	0	0	0	0	0	0	0	1	0	0	0	0	0	0	0	0	0	0	0	0	0	0	0	0	0	0	0	0	0	0	0	0	0	0
1892	A_23_P371933	HSD17B12	ENSG00000149084	ENSPANG00000010432	0	0	12	0	0	0	0	0	0	0	0	0	0	0	1	1	0	0	1	0	1	0	0	0	0	0	1	0	0	0	0	0	0	0	1	1	0	1	0	0	0	0	0	0	0
1894	A_23_P256526	ZNF80	ENSG00000174255	ENSPANG00000007013	0	0	0	0	0	0	0	0	0	0	0	0	0	0	0	0	0	0	0	0	0	0	0	0	0	0	0	0	0	0	0	0	0	0	0	0	0	0	0	0	0	0	0	0	0
1895	A_23_P133375	SLC25A46	ENSG00000164209	ENSPANG00000004371	0	0	9	0	0	0	0	0	0	0	0	0	0	0	0	1	0	0	0	0	1	0	1	0	0	0	0	0	0	0	0	0	0	0	0	0	0	1	0	0	0	0	0	0	0
1896	A_23_P209649	FASTKD2	ENSG00000118246	ENSPANG00000012835	0	0	9	0	0	0	0	0	0	1	0	1	0	1	0	0	1	0	0	0	0	0	0	0	0	0	0	0	0	0	0	0	0	0	0	0	0	1	0	0	0	0	0	0	0
1898	A_23_P22660	CYSLTR1	ENSG00000173198	ENSPANG00000014597	0	0	4	0	0	0	0	0	0	0	0	0	0	0	0	0	0	0	0	0	0	0	0	0	0	0	0	0	0	0	0	0	0	0	0	0	0	1	0	0	0	0	0	0	0
1900	A_24_P376848	FCRL5	ENSG00000143297	ENSPANG00000003880	0	0	1	0	0	0	0	0	0	0	0	1	0	0	0	0	0	0	0	0	0	0	0	0	0	0	0	0	0	0	0	0	0	0	0	0	0	0	0	0	0	0	0	0	0
1901	A_23_P5405	UBR3	ENSG00000144357	ENSPANG00000005674	0	0	14	1	0	0	0	0	1	0	0	0	0	0	0	0	0	0	0	1	0	0	0	0	0	0	1	0	0	0	0	1	0	0	0	0	0	1	0	0	0	0	0	0	1
1902	A_23_P80528	TIGIT	ENSG00000181847	ENSPANG00000005385	0	0	1	0	0	0	0	0	0	0	0	0	0	0	0	0	0	0	1	0	0	0	0	0	0	0	0	0	0	0	0	0	0	0	0	0	0	0	0	0	0	0	0	0	0
1903	A_23_P104464	ALOX5	ENSG00000012779	ENSPANG00000022667	0	0	0	0	0	0	0	0	0	0	0	0	0	0	0	0	0	0	0	0	0	0	0	0	0	0	0	0	0	0	0	0	0	0	0	0	0	0	0	0	0	0	0	0	0
1905	A_23_P402924	C17orf50	ENSG00000270806	ENSPANG00000022929	0	0	1	0	0	0	0	0	0	0	0	0	0	0	0	0	0	0	0	0	0	0	0	0	0	0	0	0	0	0	0	0	0	0	0	0	0	0	0	0	1	0	0	0	0
1906	A_23_P85862	GON4L	ENSG00000116580	ENSPANG00000011456	0	1	5	0	0	0	0	0	0	0	0	0	0	0	0	0	0	0	1	0	0	0	0	0	0	0	0	0	0	0	0	0	0	1	0	0	1	0	0	0	0	1	0	0	0
1907	A_24_P7179	DIP2A	ENSG00000160305	ENSPANG00000022431	0	0	9	0	0	0	0	0	0	0	0	1	0	0	0	0	0	0	0	0	1	0	0	0	0	0	0	0	0	0	0	0	1	0	1	0	0	0	0	0	0	0	0	1	1
1908	A_23_P373475	AKT2	ENSG00000105221	ENSPANG00000007275	0	0	10	0	0	0	0	0	0	0	0	0	0	0	0	1	1	0	0	1	1	0	1	0	0	0	0	0	0	0	0	0	0	0	1	0	0	0	0	1	0	0	1	0	1
1909	A_23_P502350	RFX2	ENSG00000087903	ENSPANG00000012105	0	1	8	0	0	0	0	0	0	1	0	0	0	0	0	0	0	0	0	0	0	0	0	0	1	0	0	0	0	0	0	0	0	0	0	0	0	0	0	0	0	0	0	0	1
1910	A_32_P126557	RGS6	ENSG00000182732	ENSPANG00000006945	0	0	1	0	0	0	0	0	0	0	0	0	0	0	0	0	0	0	0	0	0	0	0	0	0	0	0	0	0	0	0	0	0	0	0	0	0	0	0	0	0	0	0	0	0
1911	A_24_P573533	CBWD5	ENSG00000147996	ENSPANG00000025116	0	0	7	0	0	0	0	0	0	1	0	1	0	0	0	0	0	0	0	0	0	0	1	0	0	1	0	0	1	0	0	0	0	0	0	0	0	0	0	0	0	0	0	0	0
1912	A_24_P129232	SERINC1	ENSG00000111897	ENSPANG00000021642	0	0	5	0	0	0	0	0	0	0	0	0	0	0	0	0	0	0	0	0	0	0	0	0	0	0	1	0	0	0	0	0	0	0	0	0	0	1	0	0	0	0	0	0	0
1913	A_23_P310068	C12orf29	ENSG00000133641	ENSPANG00000020430	0	0	6	0	0	0	0	0	0	0	0	0	0	0	0	0	0	1	0	0	0	0	0	0	0	0	0	0	0	1	0	0	0	0	0	0	0	0	0	0	0	0	1	0	0
1914	A_23_P69154	FAM198A	ENSG00000144649	ENSPANG00000011902	0	0	4	0	0	0	0	0	0	0	0	0	0	0	0	0	0	0	0	0	0	0	0	0	0	0	0	0	0	0	0	0	0	0	1	0	0	0	0	0	0	0	1	0	0
1915	A_24_P400473	SLC25A44	ENSG00000160785	ENSPANG00000008735	0	0	2	0	0	0	0	0	0	0	0	0	0	0	0	0	0	0	0	0	0	0	0	0	0	1	0	0	0	0	0	0	0	0	0	0	0	0	0	0	0	0	0	0	0
1916	A_24_P128041	ATRX	ENSG00000085224	ENSPANG00000024984	0	0	6	1	0	0	0	0	0	0	0	0	0	0	0	0	0	0	0	0	0	0	0	0	0	0	0	0	0	0	0	0	0	0	1	0	0	1	0	0	0	0	0	0	0
1919	A_24_P123658	RPL7L1	ENSG00000146223	ENSPANG00000008439	1	0	1	0	0	0	0	0	0	0	0	0	0	0	0	0	0	0	0	0	0	0	0	0	0	0	0	0	0	0	0	0	0	0	0	0	0	0	1	0	0	0	0	0	0
1920	A_23_P253421	AUP1	ENSG00000115307	ENSPANG00000020439	0	0	17	1	0	0	0	0	0	0	0	0	0	0	0	1	0	0	0	0	1	0	1	0	0	1	0	0	0	1	0	1	0	1	1	0	0	1	0	1	0	0	0	0	1
1921	A_24_P135489	TSPAN14	ENSG00000108219	ENSPANG00000022582	0	0	6	0	0	0	0	0	0	0	0	0	0	0	0	0	0	0	0	0	0	0	1	0	0	0	0	0	0	0	0	0	0	0	0	0	0	0	0	0	0	0	0	0	0
1922	A_24_P313109	UFM1	ENSG00000120686	ENSPANG00000024743	0	0	6	0	0	0	0	0	0	0	0	0	0	0	0	0	0	0	1	0	0	1	0	0	0	0	1	0	0	0	0	0	0	0	0	0	0	0	0	0	0	0	0	0	0
1923	A_24_P134568	RP2	ENSG00000102218	ENSPANG00000004120	0	0	5	0	0	0	0	0	0	0	0	0	0	0	0	0	0	0	0	0	0	0	0	0	0	0	0	0	0	0	0	0	1	0	1	0	0	1	0	0	0	0	0	0	0
1924	A_23_P91859	TRANK1	ENSG00000168016	ENSPANG00000018588	0	1	3	0	0	0	0	0	0	0	0	0	0	0	0	1	0	0	0	0	0	0	0	0	0	0	0	0	0	0	0	0	0	0	0	0	0	1	0	0	0	0	0	0	0
1925	A_23_P113523	GTPBP6	ENSG00000178605	ENSPANG00000011580	0	0	14	0	0	0	0	0	0	0	0	0	0	0	0	0	1	0	0	0	0	0	0	0	0	1	0	0	1	0	0	1	0	1	1	0	0	0	0	0	0	0	1	0	1
1926	A_23_P42451	SYNE1	ENSG00000131018	ENSPANG00000024958	0	0	3	0	0	0	0	0	0	0	0	0	0	0	0	0	0	0	0	0	0	0	0	0	0	0	0	0	0	0	0	0	0	0	1	0	0	0	0	0	1	0	0	0	0
1928	A_23_P144746	ZNF454	ENSG00000178187	ENSPANG00000009509	0	0	0	0	0	0	0	0	0	0	0	0	0	0	0	0	0	0	0	0	0	0	0	0	0	0	0	0	0	0	0	0	0	0	0	0	0	0	0	0	0	0	0	0	0
1929	A_23_P167767	CDC42SE2	ENSG00000158985	ENSPANG00000006469	0	0	2	0	0	0	0	0	0	0	0	0	0	0	0	0	0	0	0	0	0	0	0	0	0	0	0	0	0	1	0	0	0	0	0	0	0	1	0	0	0	0	0	0	0
1930	A_23_P23947	MAP3K8	ENSG00000107968	ENSPANG00000022919	0	0	3	0	0	0	0	0	0	0	0	0	0	0	0	0	0	0	0	0	0	0	0	0	0	0	0	0	0	0	0	0	0	0	0	0	0	0	0	0	0	0	0	0	0
1931	A_23_P28538	MRPS5	ENSG00000144029	ENSPANG00000022839	0	0	7	0	1	0	0	0	0	0	0	0	0	0	0	0	0	0	0	0	0	0	1	0	0	0	1	0	0	0	0	1	0	0	0	0	0	0	0	0	0	0	0	0	0
1932	A_23_P5064	CADM4	ENSG00000105767	ENSPANG00000008093	0	0	14	0	1	0	1	0	0	0	0	0	0	0	0	1	1	0	1	1	0	0	0	0	0	0	0	0	0	0	0	1	0	0	1	0	0	1	0	0	0	0	1	0	1
1933	A_23_P205499	LRP10	ENSG00000197324	ENSPANG00000003911	0	0	11	0	0	0	0	0	0	0	0	1	0	1	0	0	1	0	0	0	0	0	0	0	0	0	1	0	0	0	0	1	0	0	1	0	0	1	0	0	0	0	1	0	1
1934	A_23_P332374	ZNF175	ENSG00000105497	ENSPANG00000010373	0	0	4	0	0	0	0	0	0	0	0	0	0	0	0	0	0	1	0	0	0	0	0	0	0	0	1	0	0	0	0	0	0	0	0	0	0	1	0	0	0	0	0	0	0
1935	A_23_P303260	STX7	ENSG00000079950	ENSPANG00000019776	0	0	3	0	0	0	0	0	0	0	0	0	0	0	0	0	0	0	0	0	0	0	0	0	1	0	0	0	0	0	0	0	0	0	1	0	0	0	0	0	0	0	0	0	0
1936	A_24_P151498	PRMT2	ENSG00000160310	ENSPANG00000019949	0	0	13	0	0	0	1	0	0	1	0	1	0	0	0	0	1	0	0	0	0	0	0	0	0	1	0	0	0	0	0	1	1	0	0	0	0	1	0	1	0	0	1	0	0
1937	A_23_P109345	PTTG1IP	ENSG00000183255	ENSPANG00000005642	0	0	3	0	0	0	0	0	0	0	0	1	0	1	0	0	0	0	0	0	0	0	0	0	0	0	1	0	0	0	0	0	0	0	0	0	0	0	0	0	0	0	0	0	0
1938	A_23_P371794	CACNB3	ENSG00000167535	ENSPANG00000019458	1	0	3	0	0	0	0	0	0	0	0	0	0	0	0	0	0	0	0	0	0	0	0	0	0	0	0	0	0	0	0	0	1	0	0	0	0	0	0	0	0	0	0	0	1
1939	A_24_P101402	NOP56	ENSG00000101361	ENSPANG00000023584	0	0	5	0	1	0	0	0	0	0	0	0	0	0	0	0	0	0	1	0	1	0	0	0	0	0	0	0	0	0	0	0	0	0	0	0	0	0	1	0	0	0	0	0	1
1940	A_24_P383480	PROS1	ENSG00000184500	ENSPANG00000008519	0	0	7	1	0	0	0	1	0	0	0	0	0	0	0	0	0	0	0	0	0	0	1	0	0	0	0	0	0	0	0	0	0	0	0	0	0	1	0	0	0	0	0	0	0
1941	A_23_P303155	TMEM87B	ENSG00000153214	ENSPANG00000005539	0	0	8	0	0	0	0	0	0	0	0	1	0	0	0	1	0	0	0	0	0	0	1	0	0	0	1	0	0	0	0	1	0	0	0	0	0	0	0	1	0	0	1	0	0
1942	A_24_P222997	ZRANB3	ENSG00000121988	ENSPANG00000007838	0	0	8	0	0	0	0	0	0	0	0	0	0	0	0	0	0	0	0	0	0	0	0	0	0	0	1	0	0	1	0	1	0	0	0	0	0	1	0	0	0	0	0	0	0
1943	A_32_P95949	ZDHHC17	ENSG00000186908	ENSPANG00000004050	0	0	4	0	0	0	0	0	0	0	0	0	0	0	0	0	0	0	0	0	0	0	0	0	0	0	0	0	0	0	0	0	0	1	0	0	0	0	0	0	0	0	0	0	0
1944	A_24_P381901	CX3CL1	ENSG00000006210	ENSPANG00000009401	1	0	9	0	0	0	0	0	0	0	0	1	0	0	0	0	0	0	1	0	0	0	0	0	0	0	1	0	0	0	0	0	0	0	1	0	0	0	0	1	0	0	0	0	0
1945	A_23_P103720	AGMAT	ENSG00000116771	ENSPANG00000019715	0	1	1	0	0	0	0	1	0	0	0	0	0	0	0	0	0	0	0	0	0	0	0	0	0	0	0	0	0	0	0	0	0	0	0	0	0	0	0	0	0	0	0	0	0
1946	A_23_P14193	RFC3	ENSG00000133119	ENSPANG00000013152	0	0	7	0	1	0	0	0	0	0	0	0	0	0	0	1	0	0	0	0	0	0	1	0	1	0	0	0	0	0	0	0	1	0	0	0	0	1	0	0	0	0	0	0	0
1947	A_23_P137715	POGK	ENSG00000143157	ENSPANG00000013790	0	0	3	0	0	0	1	0	0	0	0	0	0	0	0	0	0	0	0	0	0	0	0	0	0	0	0	0	1	0	0	0	0	0	0	0	0	0	0	0	0	0	0	0	0
1948	A_23_P150609	IGF2	ENSG00000167244	ENSPANG00000005120	0	0	4	0	0	0	0	0	0	0	0	0	0	0	0	0	0	0	0	0	0	0	0	0	0	0	0	0	0	0	0	1	0	0	1	0	0	0	0	0	0	0	0	0	0
1949	A_23_P41075	MON1A	ENSG00000164077	ENSPANG00000012435	0	0	18	0	1	0	0	0	0	0	0	0	0	1	0	1	1	0	0	0	0	0	0	0	0	0	1	0	1	1	0	1	1	1	1	0	0	1	0	0	0	0	1	0	1
1950	A_24_P85283	POLR3A	ENSG00000148606	ENSPANG00000022508	0	0	4	0	0	0	0	0	0	0	0	0	0	0	0	1	0	0	0	0	0	0	0	0	0	0	0	0	0	0	0	1	0	0	0	0	0	0	0	0	0	0	0	0	0
1951	A_23_P256455	RPA3	ENSG00000106399	ENSPANG00000023936	0	1	0	0	0	0	0	0	0	0	0	0	0	0	0	0	0	0	0	0	0	0	0	0	0	0	0	0	0	0	0	0	0	0	0	0	0	0	0	0	0	0	0	0	0
1952	A_23_P256455	RPA3	ENSG00000106399	ENSPANG00000017782	0	1	1	0	0	0	0	0	0	0	0	0	0	0	0	0	0	0	0	0	0	0	0	0	0	0	0	0	0	0	0	0	0	0	0	1	0	0	0	0	0	0	0	0	0
1953	A_23_P256455	RPA3	ENSG00000106399	ENSPANG00000020861	0	1	1	0	0	0	0	0	0	0	0	0	0	0	0	0	0	0	0	0	0	0	0	0	0	0	0	0	0	0	0	0	0	0	0	0	0	0	0	0	0	0	0	0	0
1954	A_24_P105564	PRKAB2	ENSG00000131791	ENSPANG00000018115	0	0	0	0	0	0	0	0	0	0	0	0	0	0	0	0	0	0	0	0	0	0	0	0	0	0	0	0	0	0	0	0	0	0	0	0	0	0	0	0	0	0	0	0	0
1956	A_24_P937656	TRIM42	ENSG00000155890	ENSPANG00000007233	0	0	0	0	0	0	0	0	0	0	0	0	0	0	0	0	0	0	0	0	0	0	0	0	0	0	0	0	0	0	0	0	0	0	0	0	0	0	0	0	0	0	0	0	0
1957	A_23_P214291	EFHC1	ENSG00000096093	ENSPANG00000020492	0	0	2	0	0	0	0	0	0	0	0	0	0	0	0	0	0	0	1	0	0	0	0	0	0	0	0	0	0	0	0	1	0	0	0	0	0	0	0	0	0	0	0	0	0
1958	A_23_P56228	GMIP	ENSG00000089639	ENSPANG00000020293	0	0	8	0	0	0	0	0	0	0	0	1	0	0	0	0	0	1	0	1	0	0	0	0	0	0	0	0	0	0	0	0	0	0	0	0	0	0	0	0	0	0	0	0	1
1960	A_23_P23114	PTP4A2	ENSG00000184007	ENSPANG00000008254	0	0	7	0	1	0	0	0	0	0	0	1	0	0	0	0	0	0	0	0	0	0	0	0	0	0	1	0	0	1	0	0	0	0	0	0	0	0	0	0	0	0	0	0	0
1961	A_23_P162199	PIP4K2C	ENSG00000166908	ENSPANG00000011243	0	0	4	0	0	0	0	0	0	0	0	0	0	0	0	0	1	0	0	0	0	0	0	0	0	1	0	0	0	0	0	0	0	0	0	0	0	0	0	0	0	0	0	0	0
1962	A_23_P53211	PLEKHB1	ENSG00000021300	ENSPANG00000024370	0	1	7	0	0	0	0	0	0	0	0	1	0	0	0	0	0	0	0	0	1	0	0	0	0	0	0	0	0	0	0	1	1	0	0	0	0	1	0	0	0	0	0	1	1
1963	A_24_P148762	IL1RAP	ENSG00000196083	ENSPANG00000002308	0	0	2	0	0	0	1	0	0	0	0	0	0	0	1	0	0	0	0	0	0	0	0	0	0	0	0	0	0	0	0	0	0	0	0	0	0	0	0	0	0	0	0	0	0
1965	A_23_P163353	PIAS1	ENSG00000033800	ENSPANG00000016583	0	0	3	0	0	0	0	0	0	0	0	0	0	0	0	0	0	1	0	0	0	0	0	0	0	0	0	0	0	0	0	0	0	0	1	0	0	0	0	0	0	0	0	0	0
1966	A_23_P168541	C7orf26	ENSG00000146576	ENSPANG00000022201	0	0	16	1	0	0	0	0	0	0	0	0	0	0	0	1	1	0	0	1	0	0	0	0	0	1	1	0	1	0	0	0	1	0	1	0	0	1	0	0	0	0	0	0	0
1967	A_23_P144476	SPRY1	ENSG00000164056	ENSPANG00000000270	0	0	5	0	0	0	0	0	0	0	1	0	1	0	0	0	0	0	0	0	0	0	1	0	0	0	0	0	0	0	0	0	0	0	0	0	0	1	0	0	0	0	0	0	0
1968	A_24_P112803	SOX1	ENSG00000182968	ENSPANG00000011484	0	0	0	0	0	0	0	0	0	0	0	0	0	0	0	0	0	0	0	0	0	0	0	0	0	0	0	0	0	0	0	0	0	0	0	0	0	0	0	0	0	0	0	0	0
1969	A_23_P137016	SAT1	ENSG00000130066	ENSPANG00000004013	0	0	1	0	0	0	0	0	0	0	0	0	0	0	0	0	0	0	0	0	0	0	0	0	0	0	0	0	0	0	0	0	0	0	0	0	0	0	0	0	0	0	0	0	0
1970	A_32_P102062	FOXO3	ENSG00000118689	ENSPANG00000015284	0	0	8	0	0	0	1	0	0	0	0	1	0	1	0	0	0	0	0	0	0	0	0	0	0	0	0	0	0	0	0	0	0	0	0	0	0	0	0	0	0	0	0	1	0
1971	A_23_P150935	TROAP	ENSG00000135451	ENSPANG00000012632	0	0	5	0	0	0	0	0	0	1	0	0	0	1	0	0	0	0	1	0	1	0	1	0	0	0	0	0	0	0	0	0	0	0	0	0	0	0	0	0	0	0	0	0	0
1972	A_24_P44780	LOXHD1	ENSG00000167210	ENSPANG00000025288	0	0	1	0	0	0	0	0	0	0	0	0	0	0	0	1	0	0	0	0	0	0	0	0	0	0	0	0	0	0	0	0	0	0	0	0	0	0	0	0	0	0	0	0	0
1973	A_23_P359091	SMAD3	ENSG00000166949	ENSPANG00000016627	0	0	4	0	0	0	0	0	0	0	0	0	0	0	0	0	1	0	0	0	0	0	0	0	0	0	0	0	0	0	0	0	0	0	0	0	0	0	0	0	0	0	1	0	0
1974	A_23_P165548	HS1BP3	ENSG00000118960	ENSPANG00000008436	0	0	14	0	0	0	0	0	0	0	0	1	0	0	0	0	0	0	0	0	0	1	0	0	0	0	0	0	0	0	0	1	1	0	0	0	0	1	1	0	0	1	1	0	1
1975	A_24_P376902	ICA1L	ENSG00000163596	ENSPANG00000017467	0	0	3	0	0	0	0	0	0	0	0	0	0	0	0	0	0	0	0	0	0	0	0	0	0	0	0	0	0	0	0	0	0	0	0	0	0	0	0	0	0	0	0	0	0
1976	A_23_P357185	CHDH	ENSG00000016391	ENSPANG00000000438	1	0	5	0	0	0	0	0	1	0	1	0	0	1	0	0	0	0	0	0	0	0	0	0	0	0	0	0	0	0	0	0	0	0	0	0	0	0	0	0	0	0	1	0	0
1977	A_23_P72961	PRPS1	ENSG00000147224	ENSPANG00000015924	0	0	3	0	0	0	0	0	0	0	0	0	0	0	0	1	0	0	0	0	0	0	0	0	0	0	0	0	0	0	0	0	0	0	0	0	1	0	0	0	0	0	0	0	0
1978	A_23_P137427	ZMPSTE24	ENSG00000084073	ENSPANG00000007506	0	0	17	0	0	0	1	0	0	1	0	1	0	0	0	0	1	0	1	0	1	0	0	0	0	1	1	0	0	0	0	1	1	1	1	0	0	0	0	0	0	0	1	0	0
1979	A_23_P8055	NRM	ENSG00000137404	ENSPANG00000007629	0	0	9	0	0	0	0	0	0	0	0	0	0	0	0	0	0	0	0	0	0	0	0	0	0	0	0	0	0	0	0	1	0	0	1	0	0	1	0	0	1	0	0	0	0
1981	A_24_P29723	POR	ENSG00000127948	ENSPANG00000018606	0	0	13	0	0	0	0	0	0	1	1	0	0	1	0	0	1	0	0	1	1	0	0	0	0	0	0	0	0	0	0	1	1	0	1	0	0	0	0	0	0	0	0	0	1
1982	A_23_P418556	ELOVL2	ENSG00000197977	ENSPANG00000015106	0	0	6	0	0	0	0	0	0	0	0	0	0	0	0	0	0	0	0	0	0	0	0	0	1	0	1	0	0	0	0	0	0	0	0	0	0	1	0	0	0	0	0	0	0
1983	A_23_P428468	ZNF292	ENSG00000188994	ENSPANG00000007401	0	0	9	0	0	0	0	0	0	0	0	0	0	0	0	1	0	0	0	0	0	0	0	0	0	0	0	0	0	0	0	1	1	1	1	0	0	0	0	0	0	0	0	0	0
1984	A_24_P560909	RNF115	ENSG00000265491	ENSPANG00000023607	0	0	3	0	1	0	0	0	0	0	0	0	0	0	0	1	0	0	0	0	0	0	0	0	0	0	0	0	0	0	0	0	0	0	0	0	0	0	0	0	0	0	0	0	0
1985	A_23_P207371	G6PC	ENSG00000131482	ENSPANG00000021378	0	0	1	0	0	0	0	0	0	0	0	0	0	0	0	0	0	0	0	0	0	0	0	0	1	0	0	0	0	0	0	0	0	0	0	0	0	0	0	0	0	0	0	0	0
1986	A_23_P17724	SEPT5	ENSG00000184702	ENSPANG00000001023	0	1	3	0	0	0	0	0	0	0	0	0	0	0	0	0	0	0	0	0	0	0	0	0	0	0	0	0	0	0	0	0	0	0	0	0	0	1	0	0	0	0	0	0	1
1987	A_23_P384499	RPTOR	ENSG00000141564	ENSPANG00000019598	0	0	6	0	0	0	1	0	0	0	0	0	0	1	0	0	0	0	0	0	0	0	0	0	0	1	0	0	0	0	0	0	0	0	0	0	0	0	0	0	0	0	0	0	1
1988	A_24_P377225	USP46	ENSG00000109189	ENSPANG00000008485	0	0	5	0	0	0	0	0	0	0	0	0	0	0	0	0	0	0	0	0	1	0	0	0	0	0	0	0	0	0	0	0	0	0	1	0	0	1	0	0	0	0	0	0	0
1989	A_23_P26895	TUBD1	ENSG00000108423	ENSPANG00000022250	0	0	2	0	0	0	0	0	0	0	0	0	0	0	0	0	0	0	0	0	0	0	0	0	0	0	0	0	0	0	0	0	0	0	0	0	0	0	0	0	0	0	1	0	0
1990	A_32_P203029	FAM9B	ENSG00000177138	ENSPANG00000008548	0	0	1	0	0	0	0	0	0	0	1	0	0	0	0	0	0	0	0	0	0	0	0	0	0	0	0	0	0	0	0	0	0	0	0	0	0	0	0	0	0	0	0	0	0
1991	A_32_P206401	QSOX2	ENSG00000165661	ENSPANG00000026121	0	0	5	1	0	0	0	0	0	0	0	0	0	0	0	0	0	0	0	0	0	0	0	0	1	0	0	0	0	0	0	0	0	0	0	0	0	0	0	0	0	0	0	0	0
1992	A_24_P942002	ACAP2	ENSG00000114331	ENSPANG00000017081	0	0	7	0	0	0	0	0	0	0	0	1	0	0	0	0	0	0	0	0	1	0	1	0	0	0	0	0	0	0	0	0	0	0	0	0	0	1	0	0	0	0	0	0	0
1993	A_23_P95683	CA5A	ENSG00000174990	ENSPANG00000016729	0	0	0	0	0	0	0	0	0	0	0	0	0	0	0	0	0	0	0	0	0	0	0	0	0	0	0	0	0	0	0	0	0	0	0	0	0	0	0	0	0	0	0	0	0
1994	A_23_P418451	PIH1D2	ENSG00000150773	ENSPANG00000020254	0	0	5	0	0	0	0	0	0	0	0	0	0	0	0	0	0	0	0	0	0	0	0	0	0	1	0	0	0	0	0	0	0	1	0	0	0	0	0	0	0	0	0	0	0
1995	A_24_P93887	MED29	ENSG00000063322	ENSPANG00000003599	0	0	11	0	0	0	0	1	0	0	0	0	0	0	0	0	0	0	0	0	0	0	0	0	0	1	1	0	0	0	0	1	1	0	1	0	0	1	0	0	1	0	1	0	0
1996	A_23_P215421	WIPI2	ENSG00000157954	ENSPANG00000017642	0	0	6	0	0	0	0	0	0	0	0	0	0	0	0	0	0	0	0	0	0	0	0	0	0	0	0	0	0	0	0	0	1	0	1	0	0	0	0	0	0	0	0	0	1
1997	A_23_P93389	NUDT3	ENSG00000272325	ENSPANG00000016480	0	0	11	0	1	0	0	0	0	1	0	1	0	0	0	0	1	0	0	0	0	0	0	0	1	1	0	0	0	0	0	0	0	0	0	0	0	0	0	0	0	0	0	0	0
1998	A_23_P115932	KCNK18	ENSG00000186795	ENSPANG00000020705	0	0	0	0	0	0	0	0	0	0	0	0	0	0	0	0	0	0	0	0	0	0	0	0	0	0	0	0	0	0	0	0	0	0	0	0	0	0	0	0	0	0	0	0	0
1999	A_23_P435521	TMEM106A	ENSG00000184988	ENSPANG00000021363	0	0	2	0	0	0	0	0	0	0	0	0	0	0	0	0	0	0	0	0	0	0	0	0	0	0	0	0	0	0	0	0	0	0	0	0	0	0	0	0	0	0	0	0	0
2000	A_23_P37359	CIDEB	ENSG00000136305	ENSPANG00000020817	0	0	3	0	0	0	0	0	0	0	0	0	0	0	0	0	0	0	0	0	0	0	0	0	0	0	0	0	0	0	0	0	1	0	0	0	0	0	0	0	0	0	0	0	1
2001	A_24_P98210	TFEC	ENSG00000105967	ENSPANG00000022367	0	0	2	0	0	0	0	0	0	0	0	0	0	0	0	0	0	0	0	0	0	0	0	0	0	0	0	0	0	0	0	0	0	0	0	0	0	0	0	0	0	0	0	0	1
2002	A_24_P287503	ZFYVE1	ENSG00000165861	ENSPANG00000009729	0	1	10	0	0	0	0	0	0	0	0	1	0	0	0	1	0	0	0	0	1	0	0	0	0	0	1	0	0	1	0	0	1	0	0	0	0	0	0	0	0	0	1	0	0
2003	A_24_P801264	HMGB1	ENSG00000189403	ENSPANG00000011105	0	0	4	0	0	0	1	0	0	0	0	1	0	0	0	0	0	0	0	0	0	0	0	0	0	0	0	0	0	0	0	0	0	0	0	0	0	0	0	0	0	0	0	0	0
2004	A_23_P50504	FTL	ENSG00000087086	ENSPANG00000018504	0	0	13	1	0	0	0	0	0	0	1	1	0	0	0	1	0	0	0	1	1	0	1	0	0	0	0	0	0	0	0	1	0	0	0	0	0	0	0	0	0	0	0	0	1
2005	A_23_P143247	TSHZ2	ENSG00000182463	ENSPANG00000003945	1	1	2	0	0	0	0	1	0	0	0	0	0	0	0	0	0	0	0	0	0	0	0	0	0	0	0	1	0	0	0	0	0	0	0	0	0	0	0	0	0	0	0	0	0
2006	A_23_P321160	ZNF594	ENSG00000180626	ENSPANG00000024309	0	0	3	0	0	0	0	0	0	0	0	0	0	0	0	0	1	0	0	0	0	0	0	0	0	0	0	0	0	0	0	0	0	0	0	0	1	0	0	0	0	0	0	0	0
2008	A_24_P127880	SBNO1	ENSG00000139697	ENSPANG00000011640	0	0	5	0	0	0	0	0	0	0	0	0	0	0	0	1	0	1	0	0	0	0	0	0	0	0	0	0	0	0	0	0	0	0	1	0	0	0	0	0	0	0	0	0	0
2009	A_23_P339705	WDR62	ENSG00000075702	ENSPANG00000009958	0	0	7	0	0	0	0	0	0	0	0	0	0	0	0	0	1	0	0	0	0	0	0	0	0	1	0	0	0	0	0	1	0	1	0	0	0	0	1	0	0	0	0	0	0
2010	A_32_P96435	ZNF829	ENSG00000185869	ENSPANG00000020578	0	0	2	0	0	0	0	0	0	0	1	0	0	0	0	0	0	0	0	0	0	0	0	0	0	0	0	0	0	0	0	1	0	0	0	0	0	0	0	0	0	0	0	0	0
2011	A_23_P129085	SPESP1	ENSG00000258484	ENSPANG00000016524	0	0	4	0	0	0	0	0	0	0	0	0	0	0	0	0	0	0	1	0	0	0	0	0	0	0	0	0	0	0	0	0	0	0	0	0	0	0	0	0	0	0	0	0	0
2012	A_24_P332806	INPP5B	ENSG00000204084	ENSPANG00000000705	0	0	7	0	0	0	0	0	0	0	0	0	0	0	0	0	0	0	0	0	0	0	1	0	0	1	0	0	0	0	0	1	0	0	0	0	0	1	0	0	0	0	1	0	0
2013	A_23_P148422	PCYT1B	ENSG00000102230	ENSPANG00000002970	0	0	4	0	1	0	0	1	0	0	0	0	0	0	0	0	0	0	0	0	0	0	0	0	0	0	0	0	0	1	0	0	0	0	0	0	0	0	0	0	0	0	0	0	0
2014	A_23_P121037	PODXL2	ENSG00000114631	ENSPANG00000004125	0	0	3	0	0	0	0	0	0	0	0	0	0	0	0	0	0	0	0	0	0	0	0	0	0	0	1	0	0	0	0	1	0	0	0	0	0	0	0	0	0	0	0	0	0
2015	A_23_P121622	SULT1B1	ENSG00000173597	ENSPANG00000012151	0	1	1	0	0	0	0	0	0	0	0	0	0	0	0	0	0	0	0	0	0	0	0	0	0	0	0	0	0	0	0	0	0	0	0	0	0	0	0	0	0	0	0	0	0
2016	A_24_P537188	PCMTD2	ENSG00000203880	ENSPANG00000020639	0	0	8	0	0	0	1	0	0	0	0	0	0	0	0	0	0	1	0	0	0	0	0	0	0	0	0	0	0	0	0	0	0	1	1	1	0	0	0	0	0	0	0	0	0
2017	A_23_P217737	ATP7A	ENSG00000165240	ENSPANG00000019286	0	0	2	0	0	0	0	0	0	0	0	0	0	0	0	0	0	1	0	0	0	0	0	0	0	0	0	0	0	0	0	0	0	0	0	0	0	0	0	0	0	0	0	0	0
2018	A_24_P399888	CENPM	ENSG00000100162	ENSPANG00000004835	0	0	1	0	0	0	0	0	0	0	0	0	0	0	0	0	0	0	0	0	0	0	0	0	0	0	0	0	0	0	0	0	0	0	0	0	0	0	0	0	0	0	0	0	0
2019	A_24_P399888	CENPM	ENSG00000100162	ENSPANG00000013693	0	0	4	0	0	0	0	0	0	0	0	0	0	0	0	0	1	0	0	0	0	0	0	0	0	0	0	0	0	0	0	0	1	0	0	0	0	0	0	0	0	0	0	0	0
2021	A_24_P925040	CAV2	ENSG00000105971	ENSPANG00000017582	0	0	3	0	0	0	1	0	0	0	0	0	0	0	0	0	0	0	0	0	0	0	1	0	0	0	0	0	0	0	0	0	0	0	0	0	0	1	0	0	0	0	0	0	0
2022	A_23_P67971	GALM	ENSG00000143891	ENSPANG00000017895	0	0	1	0	0	0	0	0	0	0	0	0	0	0	0	0	0	0	0	0	0	0	0	0	0	0	0	0	0	0	0	0	0	0	0	0	0	0	0	0	0	0	0	0	0
2023	A_23_P44569	ABCC2	ENSG00000023839	ENSPANG00000021230	0	0	1	0	0	0	0	0	0	0	0	0	0	0	0	0	0	0	0	0	1	0	0	0	0	0	0	0	0	0	0	0	0	0	0	0	0	0	0	0	0	0	0	0	0
2024	A_23_P128304	BICD1	ENSG00000151746	ENSPANG00000004473	0	0	1	1	0	0	0	0	0	0	0	0	0	0	0	0	0	0	0	0	0	0	0	0	0	0	0	0	0	0	0	0	0	0	0	0	0	0	0	0	0	0	0	0	0
2025	A_23_P312840	SEMA6A	ENSG00000092421	ENSPANG00000003800	0	0	6	0	0	0	0	1	0	0	0	0	0	0	0	1	0	0	0	0	0	0	0	0	0	1	0	0	0	0	0	0	0	0	1	0	0	0	0	0	0	0	0	0	0
2026	A_24_P849245	ETV3	ENSG00000117036	ENSPANG00000015166	0	0	5	0	0	0	0	0	0	1	0	0	0	0	0	0	0	1	0	0	0	0	0	0	0	0	0	0	0	0	0	0	0	0	0	0	0	0	1	0	0	0	0	0	0
2027	A_23_P202345	ADO	ENSG00000181915	ENSPANG00000016238	0	0	7	1	0	0	0	0	0	0	0	1	0	0	0	0	0	0	0	0	0	0	0	0	0	0	0	0	0	0	0	0	1	0	0	0	0	0	0	0	0	0	0	0	1
2028	A_23_P131518	IMP4	ENSG00000136718	ENSPANG00000022510	0	0	13	0	1	0	0	0	0	0	0	0	0	0	0	0	0	0	0	0	1	0	1	0	0	0	1	0	0	0	0	1	1	0	0	0	0	0	0	0	1	0	1	0	0
2029	A_23_P155049	APOL6	ENSG00000221963	ENSPANG00000021968	0	0	1	0	0	1	0	0	0	0	0	0	0	0	0	0	0	0	0	0	0	0	0	0	0	0	0	0	0	0	0	0	0	0	0	0	0	0	0	0	0	0	0	0	0
2030	A_32_P110472	IYD	ENSG00000009765	ENSPANG00000026300	1	0	1	0	0	0	0	0	0	0	0	0	0	0	0	0	0	0	0	0	0	0	0	0	1	0	0	0	0	0	0	0	0	0	0	0	0	0	0	0	0	0	0	0	0
2031	A_32_P203099	TCTE1	ENSG00000146221	ENSPANG00000017777	0	0	1	0	0	0	0	0	0	0	0	0	0	0	0	0	0	0	0	0	0	0	0	0	0	0	0	0	0	0	0	0	0	0	0	0	0	0	0	0	0	0	0	0	0
2032	A_23_P120002	SP110	ENSG00000135899	ENSPANG00000014735	0	0	2	0	0	0	0	0	0	0	0	0	0	0	0	0	0	0	0	0	1	0	0	0	0	0	0	0	0	0	0	0	0	0	0	0	0	0	0	0	0	0	0	0	0
2033	A_24_P215407	DDX6	ENSG00000110367	ENSPANG00000018963	0	0	2	0	0	0	0	0	0	0	0	0	0	0	0	0	0	0	0	0	0	0	0	0	0	0	0	0	0	0	0	0	0	0	0	0	0	1	0	0	0	0	0	0	0
2034	A_23_P20463	RAD21	ENSG00000164754	ENSPANG00000006012	0	0	4	0	0	0	0	0	0	0	0	0	0	0	0	0	0	0	0	0	0	0	0	0	0	0	0	0	0	0	0	0	0	1	0	0	0	1	0	0	0	0	0	0	0
2035	A_24_P177964	NCKAP5L	ENSG00000167566	ENSPANG00000008378	0	0	11	0	1	0	0	0	0	0	0	0	0	0	0	0	0	0	1	0	1	0	0	0	1	1	0	0	0	0	0	1	0	0	0	0	0	0	0	0	0	0	1	0	1
2036	A_23_P131502	TTL	ENSG00000114999	ENSPANG00000024561	0	0	2	0	0	0	0	0	0	0	0	0	0	0	0	0	0	0	0	0	0	0	0	0	0	0	0	0	0	0	0	0	0	0	0	1	0	0	0	0	0	0	0	0	0
2037	A_23_P218918	FGF2	ENSG00000138685	ENSPANG00000022787	0	0	0	0	0	0	0	0	0	0	0	0	0	0	0	0	0	0	0	0	0	0	0	0	0	0	0	0	0	0	0	0	0	0	0	0	0	0	0	0	0	0	0	0	0
2038	A_24_P936145	GNAO1	ENSG00000087258	ENSPANG00000008680	0	0	4	0	0	0	0	0	0	0	0	0	0	0	0	0	0	0	0	0	0	0	0	0	1	0	0	0	0	0	1	1	0	0	0	0	0	0	0	0	0	0	0	0	0
2039	A_23_P31921	ASS1	ENSG00000130707	ENSPANG00000025080	0	0	0	0	0	0	0	0	0	0	0	0	0	0	0	0	0	0	0	0	0	0	0	0	0	0	0	0	0	0	0	0	0	0	0	0	0	0	0	0	0	0	0	0	0
2040	A_23_P31921	ASS1	ENSG00000130707	ENSPANG00000019285	0	0	0	0	0	0	0	0	0	0	0	0	0	0	0	0	0	0	0	0	0	0	0	0	0	0	0	0	0	0	0	0	0	0	0	0	0	0	0	0	0	0	0	0	0
2041	A_23_P31921	ASS1	ENSG00000130707	ENSPANG00000017274	0	0	0	0	0	0	0	0	0	0	0	0	0	0	0	0	0	0	0	0	0	0	0	0	0	0	0	0	0	0	0	0	0	0	0	0	0	0	0	0	0	0	0	0	0
2042	A_23_P31921	ASS1	ENSG00000130707	ENSPANG00000025969	0	0	5	0	0	0	0	0	0	0	0	0	0	0	0	1	0	0	0	0	0	0	0	0	0	0	0	0	0	0	0	0	0	0	0	0	0	1	0	0	0	0	0	0	0
2043	A_32_P68097	FAM135B	ENSG00000147724	ENSPANG00000019753	0	0	0	0	0	0	0	0	0	0	0	0	0	0	0	0	0	0	0	0	0	0	0	0	0	0	0	0	0	0	0	0	0	0	0	0	0	0	0	0	0	0	0	0	0
2045	A_24_P320103	MECOM	ENSG00000085276	ENSPANG00000001637	0	0	5	0	0	0	0	0	0	0	0	0	0	0	0	0	0	0	1	0	0	0	0	0	0	0	0	0	0	0	0	0	1	1	0	0	1	0	0	0	0	0	0	0	0
2046	A_23_P169112	CPSF1	ENSG00000071894	ENSPANG00000015005	0	0	14	0	0	0	0	0	0	1	0	1	0	0	0	0	0	0	0	0	1	0	1	0	0	1	1	0	0	0	0	1	0	0	1	0	0	0	0	0	0	0	1	0	1
2047	A_23_P43255	FAM49B	ENSG00000153310	ENSPANG00000003127	0	0	10	1	0	0	1	0	0	0	0	0	0	0	0	1	0	0	0	0	1	0	0	0	0	0	0	0	0	1	0	1	0	1	1	0	0	0	0	0	0	0	0	0	1
2048	A_23_P3379	RASGRF1	ENSG00000058335	ENSPANG00000015770	0	0	1	0	0	0	0	0	0	0	0	0	0	0	0	0	0	0	0	0	0	0	0	0	0	0	0	0	0	0	0	0	0	0	0	0	1	0	0	0	0	0	0	0	0
2049	A_23_P165162	HAMP	ENSG00000105697	ENSPANG00000006647	1	0	1	0	0	0	0	1	0	0	0	0	0	0	0	0	0	0	0	0	0	0	0	0	0	0	0	0	0	0	0	0	0	0	0	0	0	0	0	0	0	0	0	0	0
2051	A_32_P83997	RTN3	ENSG00000133318	ENSPANG00000004686	0	0	1	0	0	0	0	0	0	0	0	0	0	0	0	0	0	0	0	0	0	0	0	0	0	0	0	0	0	0	0	0	0	0	1	0	0	0	0	0	0	0	0	0	0
2052	A_23_P119778	SLC39A10	ENSG00000196950	ENSPANG00000024555	0	0	1	0	0	0	0	0	0	0	0	0	0	0	0	0	0	0	0	0	0	0	0	0	0	0	0	0	0	0	0	0	0	0	0	0	0	0	0	0	0	0	0	0	0
2053	A_23_P146717	COL27A1	ENSG00000196739	ENSPANG00000025786	0	0	3	0	0	0	0	0	0	0	0	0	0	0	0	0	0	0	0	0	1	0	0	0	0	0	0	0	0	0	0	0	0	1	0	0	0	0	0	0	0	0	0	0	0
2054	A_23_P135465	HARBI1	ENSG00000180423	ENSPANG00000023007	0	0	2	0	0	0	0	0	0	0	0	0	0	0	0	0	0	1	0	0	0	0	0	0	0	0	0	0	0	0	0	0	0	0	0	0	0	0	0	1	0	0	0	0	0
2055	A_24_P186346	ANAPC1	ENSG00000153107	ENSPANG00000018191	0	0	4	1	0	0	0	0	0	0	0	0	0	0	0	0	0	0	0	0	0	0	0	0	0	0	0	0	0	0	0	0	0	1	0	0	0	0	0	0	0	0	0	1	0
2056	A_23_P164421	ZSWIM7	ENSG00000214941	ENSPANG00000023704	0	0	0	0	0	0	0	0	0	0	0	0	0	0	0	0	0	0	0	0	0	0	0	0	0	0	0	0	0	0	0	0	0	0	0	0	0	0	0	0	0	0	0	0	0
2057	A_23_P89589	PER1	ENSG00000179094	ENSPANG00000023840	0	1	43	1	1	0	1	1	1	1	0	0	0	1	1	1	1	1	1	0	1	0	1	0	1	1	1	0	1	1	1	0	1	1	0	1	0	1	1	1	0	0	1	0	1
2058	A_23_P361773	CCND3	ENSG00000112576	ENSPANG00000022611	0	0	11	0	1	0	0	1	0	0	0	0	0	1	0	0	1	0	0	1	1	0	0	0	0	1	0	0	0	0	0	0	1	0	0	0	0	0	0	0	0	0	1	0	1
2059	A_32_P100830	KIF19	ENSG00000196169	ENSPANG00000020278	0	0	2	0	0	0	0	0	0	0	0	0	0	0	0	0	0	0	0	0	0	0	0	0	0	0	0	0	0	0	0	1	0	0	0	0	0	0	0	0	0	0	0	0	1
2060	A_23_P134347	CPVL	ENSG00000106066	ENSPANG00000006146	0	0	0	0	0	0	0	0	0	0	0	0	0	0	0	0	0	0	0	0	0	0	0	0	0	0	0	0	0	0	0	0	0	0	0	0	0	0	0	0	0	0	0	0	0
2061	A_23_P128192	PFDN5	ENSG00000123349	ENSPANG00000015180	0	0	1	0	0	0	0	0	0	0	0	0	0	0	0	0	0	0	0	0	0	0	0	0	0	0	0	0	0	0	0	0	0	0	0	0	0	0	0	0	0	0	0	0	0
2062	A_23_P128192	PFDN5	ENSG00000123349	ENSPANG00000005796	0	0	7	0	0	0	0	0	0	0	0	0	0	0	0	0	0	0	0	0	1	0	0	0	0	0	0	0	1	0	0	0	0	1	0	0	0	1	0	0	0	0	0	0	0
2063	A_23_P203888	MMP19	ENSG00000123342	ENSPANG00000004177	1	0	1	0	0	0	0	0	0	0	0	0	0	0	0	0	0	0	0	0	0	0	0	0	0	0	0	0	0	0	0	0	0	0	0	0	0	0	0	1	0	0	0	0	0
2064	A_23_P376096	TICAM1	ENSG00000127666	ENSPANG00000009133	0	0	9	0	0	0	0	0	0	1	0	0	0	0	0	0	0	0	0	1	0	0	0	0	0	0	0	0	0	0	0	1	1	0	0	0	0	0	0	0	0	0	0	0	0
2065	A_23_P122254	NUP153	ENSG00000124789	ENSPANG00000015139	0	0	4	0	0	0	0	0	0	0	0	0	0	0	0	1	0	0	0	0	0	0	1	0	0	0	0	0	0	0	0	0	0	0	0	0	0	1	0	0	0	0	0	0	0
2066	A_24_P196469	TCEANC	ENSG00000176896	ENSPANG00000011283	0	0	3	0	0	0	0	0	0	0	0	0	0	0	1	0	0	0	0	0	0	1	0	0	0	0	0	0	0	0	0	0	0	0	0	0	0	0	0	0	0	0	0	0	0
2067	A_23_P112103	GSDMD	ENSG00000104518	ENSPANG00000005577	0	0	8	0	1	0	0	0	0	0	0	1	0	0	0	0	0	0	0	0	1	0	0	0	0	0	0	0	0	0	0	1	0	0	0	0	0	0	0	0	0	0	0	0	0
2068	A_23_P252783	SLC2A8	ENSG00000136856	ENSPANG00000024823	0	0	14	1	1	0	0	0	0	0	1	0	0	0	0	0	0	1	0	0	1	0	0	0	0	1	1	0	0	1	0	1	0	1	1	0	0	0	0	0	0	0	0	0	1
2069	A_23_P109488	PIK3IP1	ENSG00000100100	ENSPANG00000012703	0	1	9	0	0	0	0	0	0	0	0	1	0	0	0	0	0	0	0	0	0	0	0	0	0	0	0	0	1	0	0	0	0	0	0	0	0	0	1	0	0	0	1	0	0
2070	A_23_P128541	TRAFD1	ENSG00000135148	ENSPANG00000011476	0	1	5	0	0	0	0	0	0	0	0	0	0	0	0	0	0	0	1	0	0	0	0	0	0	0	0	0	0	0	0	0	0	0	0	0	0	0	1	0	0	0	0	0	0
2071	A_23_P422540	USP22	ENSG00000124422	ENSPANG00000023615	0	0	4	0	0	0	1	0	0	0	0	0	0	0	0	0	0	0	0	0	0	0	0	0	0	0	0	0	0	0	0	0	0	0	0	0	0	0	0	0	0	0	0	0	0
2072	A_23_P424316	TCF20	ENSG00000100207	ENSPANG00000023578	0	0	4	1	0	0	0	0	0	0	0	0	0	0	0	1	0	0	0	0	0	0	0	0	0	0	0	0	0	0	0	0	0	0	0	0	0	1	0	0	0	0	0	0	0
2073	A_24_P278621	FZD4	ENSG00000174804	ENSPANG00000007432	0	0	3	0	0	0	1	0	0	0	0	0	0	0	0	0	0	0	0	0	0	0	0	0	0	0	0	0	0	0	0	0	0	0	0	0	0	1	0	0	0	0	0	0	0
2074	A_24_P68019	ZNF551	ENSG00000204519	ENSPANG00000009585	0	1	2	0	0	0	0	0	0	0	0	0	0	0	0	0	0	0	0	0	0	0	0	0	1	0	0	0	0	0	0	0	0	0	0	0	0	0	0	0	0	0	0	0	0
2075	A_23_P332509	NBAS	ENSG00000151779	ENSPANG00000018551	0	0	2	0	0	0	0	0	0	0	0	0	0	0	0	0	0	0	0	0	0	1	0	0	0	0	0	0	0	0	0	0	0	0	0	0	0	0	0	0	0	0	0	1	0
2077	A_24_P70888	PLXNB2	ENSG00000196576	ENSPANG00000015749	0	0	9	0	0	0	0	0	0	0	0	0	0	1	0	0	0	0	0	0	0	0	1	0	0	0	1	0	0	0	0	1	0	0	0	0	0	0	0	0	0	0	0	0	1
2078	A_23_P500410	ATP6V1G2	ENSG00000213760	ENSPANG00000006940	0	0	2	0	0	0	0	0	0	0	0	0	0	0	0	0	0	0	0	0	0	0	0	0	0	0	0	0	0	0	0	0	0	0	0	0	0	0	0	0	0	0	0	0	0
2079	A_23_P13929	NRIP2	ENSG00000053702	ENSPANG00000013612	0	0	2	0	0	0	0	0	0	0	0	0	0	0	0	0	0	0	0	0	1	0	0	0	0	0	0	0	0	0	0	0	1	0	0	0	0	0	0	0	0	0	0	0	0
2080	A_23_P336644	TOR1AIP2	ENSG00000169905	ENSPANG00000011377	0	0	4	0	0	0	0	1	0	0	0	0	0	0	0	0	0	0	0	0	0	0	0	0	0	0	0	0	0	0	0	0	0	0	0	0	0	1	0	0	0	0	0	0	0
2081	A_24_P409071	SNED1	ENSG00000162804	ENSPANG00000012985	0	0	8	0	1	0	1	0	0	0	0	1	0	0	0	0	0	0	0	0	1	0	0	0	0	0	0	0	0	0	0	1	0	0	0	0	0	0	0	0	0	0	0	0	0
2082	A_23_P167941	TREM2	ENSG00000095970	ENSPANG00000017006	0	0	1	0	0	0	0	0	0	0	0	0	0	0	0	1	0	0	0	0	0	0	0	0	0	0	0	0	0	0	0	0	0	0	0	0	0	0	0	0	0	0	0	0	0
2084	A_24_P38290	TAC1	ENSG00000006128	ENSPANG00000005012	0	0	4	0	0	0	1	0	0	0	0	1	0	0	0	0	0	0	0	0	0	0	0	0	0	0	0	0	0	0	0	0	0	0	0	0	0	0	0	0	0	0	0	0	0
2085	A_23_P84849	CACNA1B	ENSG00000148408	ENSPANG00000026439	0	0	4	0	0	0	1	0	0	0	0	0	0	0	0	0	0	0	0	0	0	0	0	0	0	0	0	0	0	0	0	0	0	0	0	0	0	0	0	0	0	0	0	0	1
2086	A_24_P345123	MPZL1	ENSG00000197965	ENSPANG00000018323	0	0	11	1	0	0	0	0	0	1	0	0	0	1	0	1	0	0	0	0	0	0	0	0	0	0	0	0	0	1	0	0	0	0	0	1	0	0	0	0	0	0	1	0	0
2087	A_23_P380901	PTH2R	ENSG00000144407	ENSPANG00000002436	0	0	0	0	0	0	0	0	0	0	0	0	0	0	0	0	0	0	0	0	0	0	0	0	0	0	0	0	0	0	0	0	0	0	0	0	0	0	0	0	0	0	0	0	0
2088	A_23_P381203	KIAA0556	ENSG00000047578	ENSPANG00000018771	0	0	12	1	0	0	0	0	0	1	0	0	0	0	0	0	0	0	0	0	0	0	1	0	0	0	0	0	0	1	0	1	1	0	0	0	0	1	1	0	0	0	0	0	1
2089	A_24_P113221	ZNF24	ENSG00000172466	ENSPANG00000017683	0	0	5	0	0	0	1	0	0	0	0	0	0	0	0	0	0	0	0	0	0	0	0	0	0	0	0	0	0	0	0	0	0	0	0	0	0	1	0	0	0	0	0	0	0
2090	A_24_P140057	DPP10	ENSG00000175497	ENSPANG00000019222	0	0	4	0	0	0	0	0	0	0	0	0	0	0	0	0	0	0	0	0	0	0	0	0	0	0	0	0	0	0	0	0	0	0	0	0	0	0	0	0	0	0	1	0	0
2091	A_24_P121846	ZNF132	ENSG00000131849	ENSPANG00000014915	0	0	1	0	0	0	0	0	0	0	0	0	0	0	1	0	0	0	0	0	0	0	0	0	0	0	0	0	0	0	0	0	0	0	0	0	0	0	0	0	0	0	0	0	0
2092	A_23_P93912	ANKIB1	ENSG00000001629	ENSPANG00000017286	0	0	12	1	0	0	0	0	0	0	1	1	0	0	0	0	0	0	0	0	0	0	0	0	0	0	1	0	0	0	0	1	0	1	1	0	0	1	0	0	0	0	0	0	0
2093	A_32_P197016	RFC3	ENSG00000133119	ENSPANG00000013152	0	0	7	0	1	0	0	0	0	0	0	0	0	0	0	1	0	0	0	0	0	0	1	0	1	0	0	0	0	0	0	0	1	0	0	0	0	1	0	0	0	0	0	0	0
2094	A_23_P150931	LMBR1L	ENSG00000139636	ENSPANG00000022414	0	0	16	0	0	0	0	0	0	0	0	1	0	1	0	0	0	0	0	0	0	0	1	0	0	0	0	0	1	1	0	1	0	0	1	1	0	0	1	0	0	0	0	0	1
2095	A_24_P123385	MAP1B	ENSG00000131711	ENSPANG00000013347	0	0	2	0	0	0	0	0	0	0	0	0	0	0	0	1	0	0	0	0	0	0	0	0	0	0	0	0	0	0	0	0	0	0	0	0	0	0	0	0	0	0	0	0	0
2096	A_24_P123833	SEMA3E	ENSG00000170381	ENSPANG00000014231	0	0	2	0	0	0	0	0	0	0	0	1	0	0	0	0	0	0	0	0	0	0	0	0	0	0	0	0	0	0	0	0	0	0	0	1	0	0	0	0	0	0	0	0	0
2097	A_24_P391431	TAF9B	ENSG00000187325	ENSPANG00000006121	0	0	8	0	1	0	0	0	0	0	0	0	0	0	0	0	0	0	0	0	0	0	1	0	0	0	1	0	0	0	0	0	0	0	1	0	0	1	0	0	0	0	0	0	0
2098	A_23_P156683	LTA	ENSG00000226979	ENSPANG00000005134	1	0	2	0	0	0	0	0	0	0	0	0	0	0	0	0	0	0	0	0	0	0	0	0	0	0	0	0	0	0	0	0	0	0	0	0	0	0	0	0	0	0	0	0	0
2099	A_23_P370479	POFUT1	ENSG00000101346	ENSPANG00000024118	0	0	5	0	0	0	0	0	0	0	0	0	0	0	0	0	0	0	0	0	0	0	0	1	0	0	0	0	0	0	0	0	0	0	0	0	0	0	0	0	0	0	0	0	0
2100	A_23_P211643	PPARA	ENSG00000186951	ENSPANG00000017902	0	0	3	0	0	0	1	0	0	0	0	0	0	0	0	0	0	0	0	0	0	0	0	0	1	0	0	0	0	0	0	0	0	0	1	0	0	0	0	0	0	0	0	0	0
2101	A_24_P76995	ZDHHC17	ENSG00000186908	ENSPANG00000004050	0	0	4	0	0	0	0	0	0	0	0	0	0	0	0	0	0	0	0	0	0	0	0	0	0	0	0	0	0	0	0	0	0	1	0	0	0	0	0	0	0	0	0	0	0
2102	A_23_P431346	PRR15	ENSG00000176532	ENSPANG00000005817	0	0	3	0	0	0	0	0	0	0	0	0	0	1	0	1	0	0	0	0	0	0	0	0	0	0	0	0	0	1	0	0	0	0	0	0	0	0	0	0	0	0	0	0	0
2103	A_23_P125668	SLC25A43	ENSG00000077713	ENSPANG00000014925	1	0	2	0	1	0	0	0	0	0	0	0	0	0	0	0	0	0	0	0	0	0	0	0	0	0	0	0	0	0	0	0	0	0	0	0	0	0	0	0	0	0	0	0	0
2106	A_24_P291658	ADH1A	ENSG00000187758	ENSPANG00000017469	0	0	0	0	0	0	0	0	0	0	0	0	0	0	0	0	0	0	0	0	0	0	0	0	0	0	0	0	0	0	0	0	0	0	0	0	0	0	0	0	0	0	0	0	0
2107	A_24_P330633	TAT	ENSG00000198650	ENSPANG00000018042	0	0	0	0	0	0	0	0	0	0	0	0	0	0	0	0	0	0	0	0	0	0	0	0	0	0	0	0	0	0	0	0	0	0	0	0	0	0	0	0	0	0	0	0	0
2108	A_23_P33436	MAZ	ENSG00000103495	ENSPANG00000016381	0	0	18	1	1	0	0	0	0	0	0	0	0	1	0	1	1	0	0	0	1	0	0	0	0	1	1	0	0	0	0	1	1	0	0	0	0	1	0	1	0	0	1	0	1
2109	A_23_P103522	SELL	ENSG00000188404	ENSPANG00000020257	0	0	0	0	0	0	0	0	0	0	0	0	0	0	0	0	0	0	0	0	0	0	0	0	0	0	0	0	0	0	0	0	0	0	0	0	0	0	0	0	0	0	0	0	0
2110	A_24_P17302	UBE2J2	ENSG00000160087	ENSPANG00000018973	0	0	11	1	0	0	0	0	0	0	0	0	0	0	0	1	0	1	0	0	0	0	0	0	0	0	0	0	0	0	0	0	0	0	0	0	0	0	1	1	0	0	0	0	1
2111	A_23_P10815	PUM1	ENSG00000134644	ENSPANG00000016338	0	0	5	0	0	0	0	0	1	0	0	0	0	0	0	1	0	0	0	0	0	0	0	0	0	0	0	0	0	0	0	0	0	0	0	0	0	0	0	0	0	0	0	0	0
2112	A_24_P282416	ABL1	ENSG00000097007	ENSPANG00000025965	0	0	8	0	0	0	0	0	0	0	0	0	0	0	0	0	1	0	1	0	0	0	1	0	0	0	0	0	0	1	0	0	0	0	1	0	0	0	0	0	0	0	0	0	1
2113	A_24_P193498	TM2D3	ENSG00000184277	ENSPANG00000022400	0	0	4	0	0	0	0	0	0	0	0	0	0	0	0	0	0	1	0	0	0	0	0	0	0	0	0	0	0	0	0	0	0	0	0	0	0	0	0	0	0	0	0	0	0
2114	A_23_P143885	ARHGEF3	ENSG00000163947	ENSPANG00000001100	0	0	0	0	0	0	0	0	0	0	0	0	0	0	0	0	0	0	0	0	0	0	0	0	0	0	0	0	0	0	0	0	0	0	0	0	0	0	0	0	0	0	0	0	0
2115	A_23_P114307	P2RY4	ENSG00000186912	ENSPANG00000023783	0	0	0	0	0	0	0	0	0	0	0	0	0	0	0	0	0	0	0	0	0	0	0	0	0	0	0	0	0	0	0	0	0	0	0	0	0	0	0	0	0	0	0	0	0
2116	A_23_P24623	ELP4	ENSG00000109911	ENSPANG00000025795	0	0	8	0	0	0	0	0	0	1	0	0	0	0	0	1	0	0	1	0	1	0	0	0	1	0	0	0	0	0	0	0	0	0	0	0	0	1	0	0	0	0	0	0	0
2117	A_23_P18505	GAB1	ENSG00000109458	ENSPANG00000009676	0	0	6	0	0	0	1	0	0	0	0	0	0	0	0	0	0	0	0	0	0	0	0	0	0	0	0	0	0	0	0	0	0	1	0	0	0	0	0	0	0	0	0	0	0
2118	A_24_P67142	SON	ENSG00000159140	ENSPANG00000024077	0	0	10	0	0	0	0	0	0	0	0	0	0	0	0	1	0	0	0	0	0	0	0	0	0	0	1	0	0	0	0	1	0	0	1	0	0	1	0	0	0	0	1	0	0
2119	A_23_P35796	PPP2R5B	ENSG00000068971	ENSPANG00000004341	0	1	14	0	1	0	0	0	0	0	0	0	0	0	0	1	0	0	1	0	1	0	0	0	1	0	0	0	0	1	0	0	1	0	0	0	0	0	1	1	0	0	0	0	1
2120	A_23_P83110	CDK5RAP2	ENSG00000136861	ENSPANG00000025815	0	0	2	0	0	0	0	0	0	0	0	0	0	0	0	0	0	0	0	0	0	0	0	0	0	0	0	0	0	0	0	0	0	0	0	0	0	0	0	0	0	0	0	0	1
2121	A_24_P278839	RNF34	ENSG00000170633	ENSPANG00000002377	0	0	2	0	0	0	0	0	0	0	0	0	0	0	0	0	0	0	0	0	0	0	0	0	0	0	0	0	0	0	1	0	0	1	0	0	0	0	0	0	0	0	0	0	0
2122	A_24_P231132	ACVR2B	ENSG00000114739	ENSPANG00000004182	0	0	6	0	1	0	1	0	0	0	0	1	0	0	0	0	0	0	0	0	0	0	0	0	0	0	0	0	0	0	0	0	0	0	0	0	0	0	0	0	0	0	0	0	0
2123	A_23_P424561	RHOV	ENSG00000104140	ENSPANG00000019302	0	0	3	0	0	0	0	0	0	0	0	0	0	1	1	0	0	0	0	0	0	0	0	0	0	0	0	0	0	0	0	0	0	0	0	0	0	0	0	0	0	0	0	0	0
2124	A_23_P502425	MRPL47	ENSG00000136522	ENSPANG00000008191	1	0	1	0	0	0	0	0	0	0	0	0	0	0	0	0	0	0	1	0	0	0	0	0	0	0	0	0	0	0	0	0	0	0	0	0	0	0	0	0	0	0	0	0	0
2125	A_23_P302005	STON1	ENSG00000243244	ENSPANG00000025377	0	0	1	0	0	0	0	0	0	0	0	0	0	0	0	0	0	0	0	0	0	0	0	0	0	0	0	0	0	0	0	0	0	0	0	0	0	0	0	0	1	0	0	0	0
2126	A_23_P155162	PANX2	ENSG00000073150	ENSPANG00000017413	0	0	3	0	0	0	0	0	0	0	0	0	0	0	0	0	0	0	0	0	0	0	0	0	0	0	1	0	0	0	0	0	0	0	0	0	0	0	0	0	0	0	0	0	1
2128	A_23_P18903	HAVCR2	ENSG00000135077	ENSPANG00000008124	0	0	0	0	0	0	0	0	0	0	0	0	0	0	0	0	0	0	0	0	0	0	0	0	0	0	0	0	0	0	0	0	0	0	0	0	0	0	0	0	0	0	0	0	0
2129	A_24_P919850	BDKRB1	ENSG00000100739	ENSPANG00000021344	0	0	0	0	0	0	0	0	0	0	0	0	0	0	0	0	0	0	0	0	0	0	0	0	0	0	0	0	0	0	0	0	0	0	0	0	0	0	0	0	0	0	0	0	0
2130	A_24_P251411	TMEM87B	ENSG00000153214	ENSPANG00000005539	0	0	8	0	0	0	0	0	0	0	0	1	0	0	0	1	0	0	0	0	0	0	1	0	0	0	1	0	0	0	0	1	0	0	0	0	0	0	0	1	0	0	1	0	0
2131	A_23_P148015	AXIN2	ENSG00000168646	ENSPANG00000020613	0	1	3	0	0	0	0	0	0	0	0	0	0	0	0	0	0	0	0	0	0	0	0	0	0	0	0	0	0	1	0	0	0	0	0	0	0	0	0	0	0	0	0	0	0
2133	A_24_P175176	PHTF2	ENSG00000006576	ENSPANG00000008428	1	0	16	1	1	0	0	0	0	0	0	1	0	0	0	0	1	0	0	0	1	0	1	0	1	1	0	0	0	1	0	0	1	0	0	0	1	0	0	0	0	0	0	0	0
2134	A_24_P335781	ADCYAP1	ENSG00000141433	ENSPANG00000006135	0	0	5	1	0	0	0	0	0	0	0	0	0	0	0	0	0	0	0	0	0	0	0	0	0	0	0	0	0	1	0	0	0	0	0	0	0	1	0	0	0	0	0	0	0
2135	A_23_P82068	NOL7	ENSG00000225921	ENSPANG00000025187	0	0	4	0	0	0	0	0	0	0	0	0	0	0	0	0	0	0	1	0	1	0	0	0	0	0	0	0	0	0	0	0	0	0	0	0	0	0	0	0	0	0	0	0	0
2136	A_23_P134433	EN2	ENSG00000164778	ENSPANG00000022097	0	0	0	0	0	0	0	0	0	0	0	0	0	0	0	0	0	0	0	0	0	0	0	0	0	0	0	0	0	0	0	0	0	0	0	0	0	0	0	0	0	0	0	0	0
2137	A_32_P110372	SLC8A1	ENSG00000183023	ENSPANG00000006895	0	0	2	0	0	0	0	0	0	0	0	0	0	0	0	0	0	0	0	0	0	0	0	0	0	0	0	0	0	0	0	0	0	1	0	0	0	0	0	0	0	0	0	0	0
2138	A_23_P164042	ERN1	ENSG00000178607	ENSPANG00000020738	0	0	3	0	0	0	1	0	0	0	0	0	0	0	0	0	0	0	0	0	0	0	0	0	0	0	0	0	0	0	0	0	0	0	0	0	0	0	0	0	0	0	0	0	0
2140	A_24_P149314	ULBP2	ENSG00000131015	ENSPANG00000013265	0	0	0	0	0	0	0	0	0	0	0	0	0	0	0	0	0	0	0	0	0	0	0	0	0	0	0	0	0	0	0	0	0	0	0	0	0	0	0	0	0	0	0	0	0
2141	A_24_P149314	ULBP2	ENSG00000131015	ENSPANG00000024481	0	0	3	0	0	0	0	0	0	0	0	0	1	1	0	0	0	0	0	0	1	0	0	0	0	0	0	0	0	0	0	0	0	0	0	0	0	0	0	0	0	0	0	0	0
2142	A_24_P149314	ULBP2	ENSG00000131015	ENSPANG00000023895	0	0	0	0	0	0	0	0	0	0	0	0	0	0	0	0	0	0	0	0	0	0	0	0	0	0	0	0	0	0	0	0	0	0	0	0	0	0	0	0	0	0	0	0	0
2144	A_23_P331928	CD109	ENSG00000156535	ENSPANG00000025498	0	0	5	0	0	0	0	0	0	0	0	0	0	0	0	1	0	0	0	0	0	0	0	0	0	0	0	0	0	0	0	0	0	0	0	0	0	1	0	0	0	0	0	0	0
2145	A_32_P210472	TMEM155	ENSG00000164112	ENSPANG00000014089	0	0	1	0	0	0	0	0	0	0	0	0	0	0	0	0	0	0	0	0	0	0	0	0	0	0	0	0	0	0	0	0	0	0	0	0	0	0	0	0	0	0	0	0	1
2146	A_23_P80966	SETD7	ENSG00000145391	ENSPANG00000012876	0	0	3	0	0	0	0	0	0	0	0	0	0	0	0	1	0	0	0	0	0	0	0	0	0	0	0	0	0	0	0	0	0	0	0	0	0	0	0	0	0	0	0	0	0
2147	A_23_P51085	SPC25	ENSG00000152253	ENSPANG00000021924	0	0	0	0	0	0	0	0	0	0	0	0	0	0	0	0	0	0	0	0	0	0	0	0	0	0	0	0	0	0	0	0	0	0	0	0	0	0	0	0	0	0	0	0	0
2148	A_23_P381378	CAPN7	ENSG00000131375	ENSPANG00000007740	0	0	8	0	0	0	0	0	0	0	0	0	0	0	0	0	0	0	0	0	0	0	1	0	0	0	0	0	0	0	0	0	1	0	0	0	0	1	0	0	1	0	0	0	0
2149	A_23_P207131	MAP3K3	ENSG00000198909	ENSPANG00000021019	0	1	10	0	1	0	0	0	0	0	0	0	0	0	0	1	0	0	0	0	0	0	0	0	0	0	0	0	0	0	0	0	0	0	1	0	0	0	0	0	0	0	1	0	0
2150	A_24_P131622	FAM107A	ENSG00000168309	ENSPANG00000020595	0	0	13	0	0	0	0	0	0	1	0	0	0	0	0	0	1	0	0	0	1	0	0	0	0	0	1	0	0	1	0	1	1	0	1	1	0	0	0	0	0	0	0	0	1
2151	A_23_P154208	NAGK	ENSG00000124357	ENSPANG00000006889	0	0	24	1	0	0	0	0	0	0	0	1	0	1	0	0	0	0	0	1	1	0	1	0	0	1	1	0	1	0	0	1	0	1	1	0	0	1	0	1	0	0	1	0	1
2152	A_23_P351069	SOCS3	ENSG00000184557	ENSPANG00000000321	0	0	1	0	0	0	0	0	0	0	0	0	0	0	0	0	0	0	1	0	0	0	0	0	0	0	0	0	0	0	0	0	0	0	0	0	0	0	0	0	0	0	0	0	0
2153	A_23_P62227	CXorf21	ENSG00000120280	ENSPANG00000010469	0	0	3	0	0	0	0	0	0	0	0	0	0	0	0	0	0	0	1	0	0	0	0	0	0	0	0	0	0	0	0	0	0	0	0	0	0	0	0	0	0	0	0	1	0
2154	A_32_P4943	GUF1	ENSG00000151806	ENSPANG00000020532	0	0	4	0	0	0	0	0	0	0	0	0	0	0	0	0	0	0	0	0	0	0	0	0	0	0	0	0	0	0	0	0	0	0	0	0	0	0	0	0	1	0	1	0	0
2155	A_23_P167805	B3GAT2	ENSG00000112309	ENSPANG00000021732	0	0	1	0	0	0	0	0	0	1	0	0	0	0	0	0	0	0	0	0	0	0	0	0	0	0	0	0	0	0	0	0	0	0	0	0	0	0	0	0	0	0	0	0	0
2156	A_23_P256784	MUC2	ENSG00000198788	ENSPANG00000016425	1	0	4	0	0	0	0	0	0	0	0	0	0	0	0	0	1	0	0	0	0	0	1	0	0	0	0	0	0	0	0	0	0	0	0	0	1	0	0	0	0	0	0	0	1
2157	A_24_P23067	UBOX5	ENSG00000185019	ENSPANG00000023848	0	0	9	0	0	0	0	0	0	0	0	1	0	0	0	0	0	0	0	0	0	0	0	0	0	0	1	0	0	0	0	1	1	0	1	0	0	0	0	0	0	0	0	0	0
2159	A_23_P164081	MYH10	ENSG00000133026	ENSPANG00000023796	0	0	1	0	0	0	0	0	0	0	0	0	0	0	0	0	0	0	0	0	0	0	0	0	0	0	0	0	0	0	0	0	0	0	0	0	0	0	0	0	0	0	0	0	0
2160	A_23_P13866	SYT10	ENSG00000110975	ENSPANG00000018998	0	0	2	0	0	0	0	0	0	0	0	0	0	0	0	0	0	0	0	0	0	0	0	0	0	0	0	0	0	0	0	0	0	0	0	0	0	0	0	0	0	0	0	0	0
2161	A_23_P202715	PHF21A	ENSG00000135365	ENSPANG00000016889	1	1	1	0	0	0	1	0	0	0	0	0	0	0	0	0	0	0	0	0	0	0	0	0	0	0	0	0	0	0	0	0	0	0	0	0	0	0	0	0	0	0	0	0	0
2162	A_23_P168130	IP6K3	ENSG00000161896	ENSPANG00000019232	0	0	0	0	0	0	0	0	0	0	0	0	0	0	0	0	0	0	0	0	0	0	0	0	0	0	0	0	0	0	0	0	0	0	0	0	0	0	0	0	0	0	0	0	0
2163	A_24_P873414	PLEKHB2	ENSG00000115762	ENSPANG00000008996	0	0	3	0	0	0	0	0	0	0	0	1	0	0	0	0	0	0	0	0	0	0	0	0	0	1	0	0	0	0	0	0	0	0	0	0	0	0	0	0	0	0	0	0	0
2164	A_23_P41908	FAM114A2	ENSG00000055147	ENSPANG00000006589	0	0	4	0	0	0	0	0	0	0	0	0	0	0	0	0	0	0	0	0	0	0	1	0	0	0	0	0	0	0	0	0	0	0	1	0	0	0	0	0	0	0	0	0	0
2165	A_23_P138957	SIK2	ENSG00000170145	ENSPANG00000009881	0	0	7	0	0	0	1	0	0	0	0	0	0	0	0	0	0	0	0	0	0	0	0	0	0	0	0	0	0	0	0	0	0	1	1	0	0	0	0	0	0	0	0	0	0
2166	A_24_P339974	AP2A2	ENSG00000183020	ENSPANG00000016067	0	0	6	0	0	0	0	0	0	0	0	0	0	1	0	0	0	0	0	0	0	0	0	0	0	0	0	0	0	0	0	1	0	0	0	0	0	0	0	0	0	0	0	0	0
2167	A_24_P211709	XPNPEP2	ENSG00000122121	ENSPANG00000008086	0	0	4	0	0	0	0	1	0	0	0	0	0	0	0	0	0	0	0	0	1	0	0	0	0	0	0	0	0	0	0	0	0	0	1	0	0	0	0	0	0	0	0	0	0
2168	A_24_P237566	C8orf37	ENSG00000156172	ENSPANG00000004422	0	0	3	0	0	0	0	0	0	0	0	0	0	0	0	0	0	0	0	0	0	0	0	0	0	0	0	0	0	0	0	0	1	0	0	0	0	1	0	0	0	0	0	0	0
2169	A_24_P382661	ETS2	ENSG00000157557	ENSPANG00000024567	0	0	4	0	0	0	0	0	0	0	0	0	0	0	0	0	0	0	0	1	0	0	0	0	0	0	0	0	0	0	0	0	0	0	0	1	0	0	0	0	0	0	0	0	0
2170	A_23_P76245	SCN8A	ENSG00000196876	ENSPANG00000024943	0	0	1	0	0	0	0	0	0	0	0	0	0	0	0	0	0	0	0	0	0	0	0	0	0	0	0	0	0	0	0	0	0	0	0	0	0	0	0	0	0	0	0	0	0
2171	A_24_P301557	LPIN2	ENSG00000101577	ENSPANG00000010436	0	0	1	0	0	0	0	0	0	0	0	0	0	0	0	0	0	0	0	0	0	0	0	0	0	0	0	0	0	0	0	0	0	0	0	0	0	0	0	0	0	0	0	0	0
2173	A_23_P206806	ITGAL	ENSG00000005844	ENSPANG00000016535	0	0	2	0	0	0	0	0	0	0	0	0	0	0	0	0	0	0	0	0	0	0	0	0	0	0	0	0	0	0	0	0	0	0	1	0	0	0	0	0	0	0	0	0	0
2174	A_23_P15906	ENOSF1	ENSG00000132199	ENSPANG00000019754	0	0	3	1	0	0	0	0	0	0	1	0	0	0	0	0	0	0	0	0	0	0	0	0	0	0	0	0	0	0	0	0	0	0	0	0	0	1	0	0	0	0	0	0	0
2175	A_23_P318284	GPD1L	ENSG00000152642	ENSPANG00000009800	0	0	3	0	0	0	0	0	0	0	0	0	0	0	0	0	0	0	0	0	0	0	0	0	1	0	0	0	0	0	0	0	0	0	0	0	0	0	0	0	0	0	0	0	0
2176	A_23_P339119	ACSS3	ENSG00000111058	ENSPANG00000019084	0	0	5	0	0	0	0	0	0	0	1	0	0	0	0	0	0	0	0	0	0	0	0	0	0	0	0	0	0	0	0	0	1	0	0	0	0	1	0	1	0	0	0	0	0
2177	A_24_P260346	ADH5	ENSG00000197894	ENSPANG00000023417	0	0	1	0	0	0	0	0	0	0	0	0	0	0	0	0	0	0	0	0	0	0	0	0	0	0	0	0	0	0	0	0	0	0	0	0	0	1	0	0	0	0	0	0	0
2178	A_23_P73220	FGD6	ENSG00000180263	ENSPANG00000004927	0	0	2	0	0	0	0	0	0	0	0	0	0	0	0	0	0	0	0	0	0	0	0	0	1	0	0	0	0	0	0	0	0	0	0	0	0	0	0	0	0	0	0	0	0
2179	A_24_P367776	ACSM5	ENSG00000183549	ENSPANG00000025504	0	0	5	0	0	0	1	0	0	0	0	0	0	0	0	0	0	1	0	0	0	0	0	0	0	1	0	0	0	0	0	0	0	0	0	0	0	0	0	0	0	0	0	0	0
2181	A_23_P152992	TMC8	ENSG00000167895	ENSPANG00000019935	0	0	5	0	0	0	0	0	0	0	0	1	0	0	0	0	1	0	1	0	0	0	0	0	0	0	0	0	0	0	0	0	0	0	0	0	0	0	0	0	0	0	0	0	1
2182	A_23_P108699	FSHR	ENSG00000170820	ENSPANG00000020441	0	0	0	0	0	0	0	0	0	0	0	0	0	0	0	0	0	0	0	0	0	0	0	0	0	0	0	0	0	0	0	0	0	0	0	0	0	0	0	0	0	0	0	0	0
2183	A_23_P42096	MAP3K4	ENSG00000085511	ENSPANG00000013261	0	0	1	0	0	0	0	0	0	0	0	0	0	0	0	0	0	0	0	0	1	0	0	0	0	0	0	0	0	0	0	0	0	0	0	0	0	0	0	0	0	0	0	0	0
2184	A_32_P119174	CENPP	ENSG00000188312	ENSPANG00000024726	0	0	9	0	0	0	0	0	0	1	0	0	0	0	1	0	1	0	0	0	0	1	1	0	0	0	0	0	0	0	0	0	1	0	0	0	0	0	0	0	0	0	0	0	0
2186	A_32_P154911	PRR15	ENSG00000176532	ENSPANG00000005817	0	0	3	0	0	0	0	0	0	0	0	0	0	1	0	1	0	0	0	0	0	0	0	0	0	0	0	0	0	1	0	0	0	0	0	0	0	0	0	0	0	0	0	0	0
2187	A_23_P43800	BOP1	ENSG00000261236	ENSPANG00000024950	0	0	16	1	1	0	0	0	0	0	0	0	0	0	0	0	1	0	0	0	1	0	0	0	0	1	1	0	0	0	0	1	0	0	1	0	0	1	0	0	0	0	1	0	0
2188	A_23_P360079	NCKAP5	ENSG00000176771	ENSPANG00000019274	0	0	4	0	0	0	1	0	0	0	0	0	0	0	0	0	0	0	0	0	0	0	0	0	0	0	0	0	0	0	0	1	0	1	0	0	0	0	0	0	0	0	0	0	0
2189	A_24_P200652	C6orf62	ENSG00000112308	ENSPANG00000026312	0	0	8	0	0	0	0	0	0	0	0	0	0	0	0	0	0	1	0	0	0	0	0	0	0	0	0	0	0	0	0	0	0	0	0	0	0	1	0	1	0	0	1	0	0
2190	A_23_P104346	PIP4K2A	ENSG00000150867	ENSPANG00000023101	0	0	1	0	0	0	0	0	0	0	0	0	0	0	0	0	0	0	0	0	0	0	0	0	0	0	0	0	0	0	0	0	0	0	0	0	0	0	0	0	0	0	0	0	0
2191	A_24_P171274	LOR	ENSG00000203782	ENSPANG00000013977	0	0	0	0	0	0	0	0	0	0	0	0	0	0	0	0	0	0	0	0	0	0	0	0	0	0	0	0	0	0	0	0	0	0	0	0	0	0	0	0	0	0	0	0	0
2193	A_23_P432444	MCF2L2	ENSG00000053524	ENSPANG00000017801	0	0	3	0	0	0	0	0	0	0	0	0	0	0	0	0	0	0	0	0	0	1	0	0	0	0	1	0	0	0	0	0	0	0	0	0	0	1	0	0	0	0	0	0	0
2194	A_23_P426989	SH3BP5L	ENSG00000175137	ENSPANG00000004751	0	0	18	1	1	0	0	0	0	0	0	1	0	0	0	0	1	0	0	0	0	0	0	0	0	1	1	0	0	0	0	1	1	0	0	0	0	1	0	0	0	0	1	0	1
2195	A_24_P287189	TOLLIP	ENSG00000078902	ENSPANG00000006962	0	0	10	1	0	0	0	0	0	0	1	1	0	0	0	0	1	0	0	0	0	0	0	0	0	0	0	0	0	0	0	1	1	1	0	0	0	0	0	0	0	0	0	0	1
2196	A_23_P54758	GDE1	ENSG00000006007	ENSPANG00000022209	0	0	7	0	1	0	0	0	0	0	0	0	0	0	0	0	1	0	1	0	0	0	0	0	0	0	0	0	0	0	0	0	0	0	0	0	0	0	1	0	0	0	1	0	0
2197	A_23_P368805	HHLA2	ENSG00000114455	ENSPANG00000016518	0	0	0	0	0	0	0	0	0	0	0	0	0	0	0	0	0	0	0	0	0	0	0	0	0	0	0	0	0	0	0	0	0	0	0	0	0	0	0	0	0	0	0	0	0
2198	A_23_P91062	CCDC93	ENSG00000125633	ENSPANG00000022335	0	0	1	0	0	0	0	0	0	0	0	0	0	0	0	0	0	0	0	0	0	0	0	0	0	0	0	0	0	0	0	0	0	0	0	0	0	0	0	0	0	0	0	0	0
2199	A_24_P91140	RPL23A	ENSG00000198242	ENSPANG00000005553	0	0	0	0	0	0	0	0	0	0	0	0	0	0	0	0	0	0	0	0	0	0	0	0	0	0	0	0	0	0	0	0	0	0	0	0	0	0	0	0	0	0	0	0	0
2200	A_24_P91140	RPL23A	ENSG00000198242	ENSPANG00000009425	0	0	0	0	0	0	0	0	0	0	0	0	0	0	0	0	0	0	0	0	0	0	0	0	0	0	0	0	0	0	0	0	0	0	0	0	0	0	0	0	0	0	0	0	0
[truncated: 21,398 more rows]
[truncated: 26 more columns]
