# Supplementary material for: Diurnal and circadian rhythmicity of the human blood transcriptome overlaps with organ- and tissue-specific expression of a non-human primate
Source: BMC Biol. 2022 Mar 9;20:63. doi: 10.1186/s12915-022-01258-7 (PMC8905855; doi:10.1186/s12915-022-01258-7)
Supplement: Supplementary file 4 — Additional file 4: Table S4. Clustering analysis results. Clustering results of circular clustering analysis of all overlapping rhythmic genes in human blood and baboon tissues/organs combined. [file 12915_2022_1258_MOESM4_ESM.csv]

	BaboonTissue	AgilentProbe	GeneSymbol	EnsemblBaboon	HumanPeakTimes (h)	BaboonPeakTimes (h)	ClusterColor
1	ANT	A_24_P8768	MRPL20	ENSPANG00000015802	15.4180169	19.71563403	green
2	ANT	CPID_475	PER3	ENSPANG00000004699	19.71477188	4.232549394	green
3	ANT	CPID_474	PER3	ENSPANG00000004699	20.02699319	4.232549394	green
4	ANT	CPID_476	PER3	ENSPANG00000004699	19.89863193	4.232549394	green
5	ANT	CPID_470	PER3	ENSPANG00000004699	19.90166908	4.232549394	green
6	ANT	CPID_472	PER3	ENSPANG00000004699	20.25554653	4.232549394	green
7	ANT	CPID_471	PER3	ENSPANG00000004699	19.89623075	4.232549394	green
8	ANT	CPID_440	PER3	ENSPANG00000004699	19.68532843	4.232549394	green
9	ANT	A_24_P230948	PER3	ENSPANG00000004699	19.39194434	4.232549394	green
10	ANT	CPID_473	PER3	ENSPANG00000004699	19.95687911	4.232549394	green
11	ANT	A_24_P342591	RERE	ENSPANG00000018378	3.868881672	6.587744548	red
12	ANT	A_24_P919419	NIPAL3	ENSPANG00000005051	13.96351307	7.985706937	green
13	ANT	A_23_P410159	PAQR7	ENSPANG00000001704	2.569167648	9.114590861	red
14	ANT	A_23_P86054	WDTC1	ENSPANG00000008666	3.342486195	8.039632003	red
15	ANT	A_24_P102895	WDTC1	ENSPANG00000008666	2.702072907	8.039632003	red
16	ANT	A_32_P196854	FAM76A	ENSPANG00000000247	16.11312271	2.350035409	green
17	ANT	A_23_P34578	GNL2	ENSPANG00000025285	18.19844606	19.86546931	green
18	ANT	A_23_P137848	MRPL24	ENSPANG00000018542	15.98930435	18.88806319	green
19	ANT	A_24_P276576	FCRLA	ENSPANG00000005457	13.28259022	20.8724014	green
20	ANT	A_23_P897	C1orf116	ENSPANG00000010609	3.401224622	6.32432036	red
21	ANT	A_32_P8120	GNL3	ENSPANG00000016579	18.26079257	20.55116932	green
22	ANT	A_23_P501770	ATRIP	ENSPANG00000021869	13.77058652	13.84142003	green
23	ANT	A_23_P18304	UBA5	ENSPANG00000011953	16.13879731	21.72817306	green
24	ANT	A_24_P943472	NR1D2	ENSPANG00000006662	17.13489677	1.943148746	green
25	ANT	A_23_P302709	NR1D2	ENSPANG00000006662	18.02737452	1.943148746	green
26	ANT	A_23_P308136	TRIM50	ENSPANG00000008677	15.78794297	10.04577615	green
27	ANT	A_23_P82478	PUS7	ENSPANG00000014230	15.29267095	19.08366506	green
28	ANT	A_24_P106728	PUS7	ENSPANG00000014230	2.836957373	19.08366506	red
29	ANT	A_24_P187351	CNOT4	ENSPANG00000017724	1.47256425	3.008205778	red
30	ANT	A_24_P500621	HIPK2	ENSPANG00000017281	3.089843325	5.182001018	red
31	ANT	A_24_P384099	ZNF775	ENSPANG00000021669	3.766372671	7.788169729	red
32	ANT	A_23_P345820	WDFY3	ENSPANG00000022290	5.889307701	6.705403762	red
33	ANT	A_24_P397247	SDAD1	ENSPANG00000016516	16.71294962	18.98743126	green
34	ANT	A_24_P137522	USP53	ENSPANG00000001095	16.08309337	7.314006372	green
35	ANT	A_23_P392470	NR3C2	ENSPANG00000004756	16.21088896	4.520093992	green
36	ANT	A_24_P371628	ANKH	ENSPANG00000014384	17.89608405	9.016311776	green
37	ANT	A_23_P252857	BRIX1	ENSPANG00000016504	16.89885781	19.56051674	green
38	ANT	A_23_P252855	BRIX1	ENSPANG00000016504	16.51751069	19.56051674	green
39	ANT	A_23_P30338	CCNH	ENSPANG00000023952	19.1255401	20.98578127	green
40	ANT	A_23_P144796	PDLIM4	ENSPANG00000011299	1.907906916	13.81215158	red
41	ANT	A_23_P167789	FAM53C	ENSPANG00000006209	3.767463027	8.392635851	red
42	ANT	A_24_P380234	FAM53C	ENSPANG00000006209	4.492315793	8.392635851	red
43	ANT	A_23_P70020	PFDN1	ENSPANG00000016007	15.99171645	20.93768874	green
44	ANT	A_23_P110557	UNC5A	ENSPANG00000011858	2.493816413	9.268918285	red
45	ANT	A_24_P320526	C6orf106	ENSPANG00000020768	3.798624033	7.359541353	red
46	ANT	A_23_P70417	MRPS10	ENSPANG00000024034	13.15192369	21.35605733	green
47	ANT	A_24_P383478	ESR1	ENSPANG00000020729	4.350975438	21.68001948	red
48	ANT	A_23_P156953	IGF2R	ENSPANG00000018547	4.941987262	6.877056618	red
49	ANT	A_32_P38286	TCTE3	ENSPANG00000012992	3.703625478	11.13059705	red
50	ANT	A_23_P383977	SNAPC5	ENSPANG00000016665	16.81873598	17.3572033	green
51	ANT	A_23_P65532	PELI2	ENSPANG00000009936	5.262290835	6.982492241	red
52	ANT	A_32_P143377	TMEM30B	ENSPANG00000011806	2.618366274	7.756179485	red
53	ANT	A_23_P114232	PRDX4	ENSPANG00000007586	16.42220094	20.93112885	green
54	ANT	A_23_P171074	ITM2A	ENSPANG00000004635	15.51169547	18.02327504	green
55	ANT	A_24_P6294	TMEM164	ENSPANG00000004577	2.44639642	6.160128043	red
56	ANT	A_23_P96041	TMEM164	ENSPANG00000004577	4.96890985	6.160128043	red
57	ANT	A_23_P125726	TMEM164	ENSPANG00000004577	4.643807182	6.160128043	red
58	ANT	A_24_P153680	ZNF395	ENSPANG00000017244	2.609747567	7.896861412	red
59	ANT	A_24_P89843	CYHR1	ENSPANG00000024707	15.05868555	7.753950657	green
60	ANT	A_23_P128337	PTMS	ENSPANG00000001015	2.695876356	19.10720154	red
61	ANT	A_24_P73370	ULK1	ENSPANG00000000375	4.354876717	7.061224673	red
62	ANT	A_24_P28722	RSAD2	ENSPANG00000026240	2.630515866	0.32642065	red
63	ANT	A_23_P39971	ERLEC1	ENSPANG00000009778	18.90007794	21.0611714	green
64	ANT	A_32_P24581	RPS27A	ENSPANG00000017355	16.29305478	19.94618358	green
65	ANT	A_23_P16733	RALB	ENSPANG00000019898	4.484862059	6.341332778	red
66	ANT	A_23_P202715	PHF21A	ENSPANG00000016889	5.742302575	8.046462849	red
67	ANT	A_23_P359015	PHF21A	ENSPANG00000016889	6.486916471	8.046462849	red
68	ANT	A_23_P13364	NUCB2	ENSPANG00000002503	17.87976441	20.55235678	green
69	ANT	CPID_516	ARNTL	ENSPANG00000006538	2.7665849	14.54193231	red
70	ANT	A_23_P84555	KCTD21	ENSPANG00000012861	2.862281304	5.895465737	red
71	ANT	A_24_P85143	ROBO3	ENSPANG00000004722	2.497431267	8.544662177	red
72	ANT	A_23_P32253	NFIL3	ENSPANG00000006675	5.488458164	13.07975492	red
73	ANT	A_23_P165624	TNFAIP6	ENSPANG00000021874	3.580571394	20.52380212	red
74	ANT	A_23_P334864	FAM126B	ENSPANG00000023886	4.727034012	6.389010016	red
75	ANT	A_32_P158746	RPL17	ENSPANG00000011465	18.34788492	15.83507509	green
76	ANT	A_32_P21384	RPL17	ENSPANG00000011465	18.07516086	15.83507509	green
77	ANT	A_32_P186981	RPL17	ENSPANG00000011465	17.77950459	15.83507509	green
78	ANT	CPID_4	PER2	ENSPANG00000008425	4.280772011	6.164730797	red
79	ANT	A_23_P211326	CECR2	ENSPANG00000000608	2.749911232	7.9108516	red
80	ANT	A_23_P91590	RANBP1	ENSPANG00000024087	14.93648567	20.41230967	green
81	ANT	A_24_P151582	TEF	ENSPANG00000024579	17.21313342	4.274076999	green
82	ANT	A_23_P402287	LNX2	ENSPANG00000012983	16.51606659	6.223270698	green
83	ANT	A_23_P162822	EXOSC8	ENSPANG00000019344	15.92347953	20.59616715	green
84	ANT	A_24_P241276	EXOSC8	ENSPANG00000019344	16.27969108	20.59616715	green
85	ANT	A_23_P88095	TBC1D4	ENSPANG00000006285	15.48368977	7.480787748	green
86	ANT	A_23_P152919	NUP88	ENSPANG00000024295	16.99727178	0.178333657	green
87	ANT	A_23_P77807	RAI1	ENSPANG00000023673	2.04559689	7.577330687	red
88	ANT	A_24_P102343	EPN3	ENSPANG00000022477	2.899808792	7.662847542	red
89	ANT	A_23_P15326	TRIM25	ENSPANG00000022321	4.811087279	5.63147887	red
90	ANT	A_24_P159648	BAIAP2	ENSPANG00000019604	2.944404793	8.134084569	red
91	ANT	A_23_P159169	AATK	ENSPANG00000019503	3.074122649	8.402941185	red
92	ANT	A_23_P107644	SNRPD1	ENSPANG00000023478	16.1114648	19.06884472	green
93	ANT	A_32_P148672	SNRPD1	ENSPANG00000023478	16.24420629	19.06884472	green
94	ANT	A_23_P15944	ELAC1	ENSPANG00000026392	16.54192999	19.39142822	green
95	ANT	A_23_P317756	ACSM3	ENSPANG00000018205	19.17629366	9.541003809	green
96	ANT	A_32_P101235	UHRF1	ENSPANG00000004919	1.74608024	19.76738398	red
97	ANT	A_24_P10657	SLC44A2	ENSPANG00000004916	4.364662125	7.549455231	red
98	ANT	A_23_P101806	HPN	ENSPANG00000024281	3.027496288	9.099134306	red
99	ANT	A_23_P395911	FBXO17	ENSPANG00000017369	3.918575886	9.288051251	red
100	ANT	A_24_P382319	CEACAM1	ENSPANG00000005738	6.676464874	20.3218967	red
101	ANT	A_23_P434118	CEACAM1	ENSPANG00000005738	6.376205836	20.3218967	red
102	ANT	A_23_P55738	CEACAM1	ENSPANG00000005738	6.365591434	20.3218967	red
103	ANT	A_23_P78782	CA11	ENSPANG00000014596	12.26244124	8.515726891	green
104	ASC	A_24_P342511	STMN1	ENSPANG00000010315	2.753361106	7.89758986	red
105	ASC	A_24_P276576	FCRLA	ENSPANG00000005457	13.28259022	8.125566037	green
106	ASC	A_23_P476	MPZL1	ENSPANG00000018323	4.762000131	18.13041798	red
107	ASC	A_23_P11874	MPZL1	ENSPANG00000018323	4.233598339	18.13041798	red
108	ASC	A_32_P8120	GNL3	ENSPANG00000016579	18.26079257	21.56456974	green
109	ASC	A_23_P18304	UBA5	ENSPANG00000011953	16.13879731	20.55808597	green
110	ASC	A_24_P943472	NR1D2	ENSPANG00000006662	17.13489677	23.07770615	green
111	ASC	A_23_P302709	NR1D2	ENSPANG00000006662	18.02737452	23.07770615	green
112	ASC	A_23_P92441	MAD2L1	ENSPANG00000004063	16.05816256	3.336495221	green
113	ASC	A_23_P82478	PUS7	ENSPANG00000014230	15.29267095	22.28480734	green
114	ASC	A_24_P106728	PUS7	ENSPANG00000014230	2.836957373	22.28480734	red
115	ASC	A_23_P151321	RPL6	ENSPANG00000011763	17.16701738	7.286031221	green
116	ASC	A_23_P58132	RHOH	ENSPANG00000017744	15.08903639	8.33655415	green
117	ASC	A_23_P213093	OCIAD1	ENSPANG00000000147	16.42789442	19.6451539	green
118	ASC	A_23_P92320	NUP54	ENSPANG00000023418	17.10553514	21.05765178	green
119	ASC	A_24_P332230	LARP7	ENSPANG00000006701	19.4822104	13.50464282	green
120	ASC	A_23_P84070	LARP7	ENSPANG00000006701	20.7575021	13.50464282	green
121	ASC	A_24_P498767	SNORA24	ENSPANG00000002330	16.87110315	5.521481649	green
122	ASC	A_23_P144796	PDLIM4	ENSPANG00000011299	1.907906916	7.209397721	red
123	ASC	A_23_P70020	PFDN1	ENSPANG00000016007	15.99171645	18.60427637	green
124	ASC	A_23_P69988	RARS	ENSPANG00000012015	17.19915061	19.23615514	green
125	ASC	A_23_P44781	CDKAL1	ENSPANG00000000695	16.01191755	18.92275816	green
126	ASC	A_24_P33217	TNXB	ENSPANG00000014564	3.152191566	6.718660954	red
127	ASC	A_24_P214858	TREML2	ENSPANG00000009452	5.65330125	8.333788222	red
128	ASC	A_23_P7932	TREML2	ENSPANG00000009452	5.731155861	8.333788222	red
129	ASC	A_23_P134191	TRMT11	ENSPANG00000022840	17.37002856	19.05390005	green
130	ASC	A_23_P3237	ELL3	ENSPANG00000018145	13.00909405	8.040261706	green
131	ASC	A_24_P13682	TLE3	ENSPANG00000016357	5.083297554	5.637616384	red
132	ASC	A_24_P109633	ITPK1	ENSPANG00000025009	5.410450051	5.637998021	red
133	ASC	A_24_P373126	TRMT61A	ENSPANG00000007028	6.427227929	6.847340846	red
134	ASC	A_23_P125541	PPP1R3F	ENSPANG00000012950	15.31729831	8.670645975	green
135	ASC	A_23_P11214	NKRF	ENSPANG00000010949	16.93786248	23.45936846	green
136	ASC	A_24_P98263	EBAG9	ENSPANG00000015083	15.89929229	18.7287176	green
137	ASC	A_24_P89843	CYHR1	ENSPANG00000024707	15.05868555	8.211476733	green
138	ASC	A_23_P25019	PRIM1	ENSPANG00000015331	16.32063799	18.20118095	green
139	ASC	A_24_P353412	NXPH4	ENSPANG00000009560	2.928692799	9.207966457	red
140	ASC	A_23_P64792	KCNMB4	ENSPANG00000010681	17.25906188	7.849941809	green
141	ASC	A_23_P139600	RASAL1	ENSPANG00000007320	1.586610234	7.033998909	red
142	ASC	A_24_P73370	ULK1	ENSPANG00000000375	4.354876717	7.416504108	red
143	ASC	A_23_P17134	MAL	ENSPANG00000007071	16.47617376	8.015631422	green
144	ASC	CPID_89	NPAS2	ENSPANG00000000546	13.72002696	16.01310728	green
145	ASC	CPID_129	NFKB2	ENSPANG00000021013	3.067747371	7.856533424	red
146	ASC	CPID_130	NFKB2	ENSPANG00000021013	3.180326611	7.856533424	red
147	ASC	CPID_123	NFKB2	ENSPANG00000021013	3.35017923	7.856533424	red
148	ASC	CPID_280	CRY2	ENSPANG00000013724	2.353399293	5.850558269	red
149	ASC	A_23_P36266	PDHX	ENSPANG00000008468	16.99935395	20.1069751	green
150	ASC	CPID_516	ARNTL	ENSPANG00000006538	2.7665849	13.19123156	red
151	ASC	A_32_P220307	RPL39	ENSPANG00000007884	17.24075309	8.683680807	green
152	ASC	A_23_P34018	RPL39	ENSPANG00000007884	17.3849716	8.683680807	green
153	ASC	A_23_P9152	RCL1	ENSPANG00000025151	15.75368883	0.910619652	green
154	ASC	A_23_P20558	CDC37L1	ENSPANG00000025153	18.16373205	19.43897026	green
155	ASC	A_23_P32253	NFIL3	ENSPANG00000006675	5.488458164	13.54993306	red
156	ASC	CPID_4	PER2	ENSPANG00000008425	4.280772011	4.973586634	red
157	ASC	A_24_P143492	BCAS4	ENSPANG00000003915	16.41134622	8.538173522	green
158	ASC	A_24_P365469	B4GALT5	ENSPANG00000004894	4.904239326	21.88219451	red
159	ASC	A_23_P143190	MYBL2	ENSPANG00000023992	3.515894653	6.842855542	red
160	ASC	A_23_P400435	CRLS1	ENSPANG00000016607	16.89350121	20.57007455	green
161	ASC	A_23_P210811	CD93	ENSPANG00000018432	4.246056199	1.781848524	red
162	ASC	A_32_P336690	ZDHHC8	ENSPANG00000015762	2.491960445	7.61906353	red
163	ASC	A_24_P151582	TEF	ENSPANG00000024579	17.21313342	0.695696565	green
164	ASC	A_23_P49638	GRAP	ENSPANG00000023656	14.96452796	7.712961832	green
165	ASC	A_23_P55174	G6PC3	ENSPANG00000021316	1.040592416	7.306066665	red
166	ASC	A_24_P104512	EVPL	ENSPANG00000020071	2.336874997	7.109540288	red
167	ASC	A_23_P49499	ST6GALNAC2	ENSPANG00000020026	5.106478313	9.066081043	red
168	ASC	A_23_P130418	NDUFV2	ENSPANG00000008383	16.85975811	9.805507891	green
169	ASC	A_24_P205100	E4F1	ENSPANG00000017016	2.990348406	7.369683473	red
170	ASC	A_32_P101235	UHRF1	ENSPANG00000004919	1.74608024	6.483068419	red
171	ASC	A_24_P139120	PDE4C	ENSPANG00000004911	4.241300943	7.394093665	red
172	ASC	A_23_P78782	CA11	ENSPANG00000014596	12.26244124	4.911785172	green
173	ASC	A_32_P22078	RPS9	ENSPANG00000011359	16.1369208	7.475745784	green
174	ASC	A_23_P113701	PDGFA	ENSPANG00000022603	6.278846341	7.636782896	red
175	CEC	CPID_475	PER3	ENSPANG00000004699	19.71477188	2.1024521	green
176	CEC	CPID_474	PER3	ENSPANG00000004699	20.02699319	2.1024521	green
177	CEC	CPID_476	PER3	ENSPANG00000004699	19.89863193	2.1024521	green
178	CEC	CPID_470	PER3	ENSPANG00000004699	19.90166908	2.1024521	green
179	CEC	CPID_472	PER3	ENSPANG00000004699	20.25554653	2.1024521	green
180	CEC	CPID_471	PER3	ENSPANG00000004699	19.89623075	2.1024521	green
181	CEC	CPID_440	PER3	ENSPANG00000004699	19.68532843	2.1024521	green
182	CEC	A_24_P230948	PER3	ENSPANG00000004699	19.39194434	2.1024521	green
183	CEC	CPID_473	PER3	ENSPANG00000004699	19.95687911	2.1024521	green
184	CEC	A_24_P342511	STMN1	ENSPANG00000010315	2.753361106	4.041065491	red
185	CEC	A_23_P86054	WDTC1	ENSPANG00000008666	3.342486195	7.301857107	red
186	CEC	A_24_P102895	WDTC1	ENSPANG00000008666	2.702072907	7.301857107	red
187	CEC	A_32_P196854	FAM76A	ENSPANG00000000247	16.11312271	21.74124316	green
188	CEC	A_24_P276576	FCRLA	ENSPANG00000005457	13.28259022	7.779265177	green
189	CEC	A_23_P897	C1orf116	ENSPANG00000010609	3.401224622	8.524932927	red
190	CEC	A_23_P476	MPZL1	ENSPANG00000018323	4.762000131	15.27097918	red
191	CEC	A_23_P11874	MPZL1	ENSPANG00000018323	4.233598339	15.27097918	red
192	CEC	A_23_P357185	CHDH	ENSPANG00000000438	3.507549909	7.933312934	red
193	CEC	A_23_P409168	NBEAL2	ENSPANG00000016986	4.503768737	8.265837307	red
194	CEC	A_24_P123155	ZNF639	ENSPANG00000024157	17.25025452	19.25993805	green
195	CEC	A_24_P943472	NR1D2	ENSPANG00000006662	17.13489677	0.32312574	green
196	CEC	A_23_P302709	NR1D2	ENSPANG00000006662	18.02737452	0.32312574	green
197	CEC	A_23_P166306	CBS	ENSPANG00000023974	4.114538042	6.326754156	red
198	CEC	A_23_P71017	CLDN3	ENSPANG00000010305	5.998152085	6.881348975	red
199	CEC	A_23_P82478	PUS7	ENSPANG00000014230	15.29267095	18.9328187	green
200	CEC	A_24_P106728	PUS7	ENSPANG00000014230	2.836957373	18.9328187	red
201	CEC	A_23_P58132	RHOH	ENSPANG00000017744	15.08903639	7.906356265	green
202	CEC	A_23_P69988	RARS	ENSPANG00000012015	17.19915061	17.89067789	green
203	CEC	A_24_P350228	SLC22A23	ENSPANG00000023485	2.15719023	9.217149503	red
204	CEC	A_23_P70670	CD83	ENSPANG00000021965	14.79347221	8.505784994	green
205	CEC	A_24_P214858	TREML2	ENSPANG00000009452	5.65330125	8.327600417	red
206	CEC	A_23_P7932	TREML2	ENSPANG00000009452	5.731155861	8.327600417	red
207	CEC	A_23_P93464	BCKDHB	ENSPANG00000020540	15.47423185	21.86125427	green
208	CEC	A_23_P95165	SEMA4B	ENSPANG00000011175	3.628738983	7.145001253	red
209	CEC	A_32_P28685	SNRPA1	ENSPANG00000020921	16.69929565	17.4756723	green
210	CEC	A_24_P926770	LRP10	ENSPANG00000003911	3.548745993	7.121535398	red
211	CEC	A_24_P253318	ACTR10	ENSPANG00000013445	17.3948434	18.97294163	green
212	CEC	A_32_P143377	TMEM30B	ENSPANG00000011806	2.618366274	8.068656542	red
213	CEC	A_32_P27046	CHGA	ENSPANG00000016351	4.697489169	8.536049076	red
214	CEC	A_24_P109633	ITPK1	ENSPANG00000025009	5.410450051	7.543937777	red
215	CEC	A_23_P148308	RBM3	ENSPANG00000010520	19.74703558	0.54112479	green
216	CEC	A_23_P111961	MAK16	ENSPANG00000010420	15.89662243	15.81284218	green
217	CEC	A_24_P178011	MYC	ENSPANG00000010418	2.907733462	5.939928404	red
218	CEC	A_23_P384816	SLC45A4	ENSPANG00000025488	4.997970753	8.458755674	red
219	CEC	A_23_P87432	RHPN1	ENSPANG00000015006	2.588250871	12.69389484	red
220	CEC	A_23_P421175	FAM83H	ENSPANG00000007686	0.55088941	7.828724387	red
221	CEC	A_24_P89843	CYHR1	ENSPANG00000024707	15.05868555	7.124979352	green
222	CEC	A_23_P148308	RBM3	ENSPANG00000005561	19.74703558	21.31044722	green
223	CEC	A_23_P72770	USP44	ENSPANG00000012532	16.28177042	22.13715849	green
224	CEC	A_23_P139600	RASAL1	ENSPANG00000007320	1.586610234	8.087955033	red
225	CEC	A_23_P141549	RPS7	ENSPANG00000011092	17.98390409	16.13512177	green
226	CEC	A_32_P20367	RPS7	ENSPANG00000011092	17.81224289	16.13512177	green
227	CEC	A_24_P413920	FAM84A	ENSPANG00000018765	5.144612997	6.898977724	red
228	CEC	A_23_P343671	FOSL2	ENSPANG00000023125	6.204729107	6.744538135	red
229	CEC	A_23_P218555	FOSL2	ENSPANG00000023125	5.482187261	6.744538135	red
230	CEC	A_23_P345581	FOSL2	ENSPANG00000023125	5.718604223	6.744538135	red
231	CEC	A_24_P362646	TXNDC9	ENSPANG00000020436	19.09988439	18.99249637	green
232	CEC	A_24_P263524	TXNDC9	ENSPANG00000020436	20.21997024	18.99249637	green
233	CEC	CPID_89	NPAS2	ENSPANG00000000546	13.72002696	14.67567622	green
234	CEC	A_23_P63600	ARMC4	ENSPANG00000022989	2.839978162	14.29178002	red
235	CEC	A_23_P75288	ATAD1	ENSPANG00000021894	15.65183144	20.50869515	green
236	CEC	CPID_516	ARNTL	ENSPANG00000006538	2.7665849	13.96987206	red
237	CEC	A_23_P84555	KCTD21	ENSPANG00000012861	2.862281304	9.302531162	red
238	CEC	A_23_P44335	ENTPD8	ENSPANG00000026431	1.587185135	8.429581662	red
239	CEC	A_23_P142994	RBM45	ENSPANG00000016088	16.033317	19.81577345	green
240	CEC	A_23_P56894	CYP20A1	ENSPANG00000002439	14.84674191	19.00895554	green
241	CEC	CPID_4	PER2	ENSPANG00000008425	4.280772011	4.761982074	red
242	CEC	A_24_P143492	BCAS4	ENSPANG00000003915	16.41134622	7.32791834	green
243	CEC	A_23_P143190	MYBL2	ENSPANG00000023992	3.515894653	6.749512638	red
244	CEC	A_24_P151582	TEF	ENSPANG00000024579	17.21313342	2.855080332	green
245	CEC	A_32_P96213	TPT1	ENSPANG00000005716	18.38157649	7.780462193	green
246	CEC	A_24_P99679	POLR2A	ENSPANG00000024099	2.617213363	7.456150248	red
247	CEC	A_23_P152873	NEK8	ENSPANG00000023428	2.71161411	7.209051471	red
248	CEC	A_24_P102343	EPN3	ENSPANG00000022477	2.899808792	6.683432894	red
249	CEC	A_24_P116535	MMP15	ENSPANG00000019364	0.445817031	7.837862503	red
250	CEC	A_23_P119593	EPHX3	ENSPANG00000010109	3.615563298	6.282721285	red
251	CEC	A_23_P50775	LRFN3	ENSPANG00000013637	14.18567461	7.607318795	green
252	CEC	A_23_P208516	MBOAT7	ENSPANG00000015075	5.435759543	7.369292593	red
253	DEC	A_23_P86089	VWA1	ENSPANG00000006170	2.024979589	8.731304275	red
254	DEC	CPID_475	PER3	ENSPANG00000004699	19.71477188	0.12932083	green
255	DEC	CPID_474	PER3	ENSPANG00000004699	20.02699319	0.12932083	green
256	DEC	CPID_476	PER3	ENSPANG00000004699	19.89863193	0.12932083	green
257	DEC	CPID_470	PER3	ENSPANG00000004699	19.90166908	0.12932083	green
258	DEC	CPID_472	PER3	ENSPANG00000004699	20.25554653	0.12932083	green
259	DEC	CPID_471	PER3	ENSPANG00000004699	19.89623075	0.12932083	green
260	DEC	CPID_440	PER3	ENSPANG00000004699	19.68532843	0.12932083	green
261	DEC	A_24_P230948	PER3	ENSPANG00000004699	19.39194434	0.12932083	green
262	DEC	CPID_473	PER3	ENSPANG00000004699	19.95687911	0.12932083	green
263	DEC	A_24_P921232	PEX14	ENSPANG00000017539	12.92590978	8.378812745	green
264	DEC	A_23_P423864	PHC2	ENSPANG00000010025	4.262122183	11.34123066	red
265	DEC	A_24_P276576	FCRLA	ENSPANG00000005457	13.28259022	10.0405141	green
266	DEC	A_23_P143981	FBLN2	ENSPANG00000007694	14.6786896	8.888515827	green
267	DEC	A_23_P212213	THUMPD3	ENSPANG00000016253	15.21828702	18.53804736	green
268	DEC	A_32_P8120	GNL3	ENSPANG00000016579	18.26079257	0.060171044	green
269	DEC	A_24_P123155	ZNF639	ENSPANG00000024157	17.25025452	0.092318175	green
270	DEC	A_23_P18304	UBA5	ENSPANG00000011953	16.13879731	19.54717088	green
271	DEC	A_23_P361469	METTL6	ENSPANG00000008253	16.6889009	21.43515083	green
272	DEC	A_24_P943472	NR1D2	ENSPANG00000006662	17.13489677	22.65656536	green
273	DEC	A_23_P302709	NR1D2	ENSPANG00000006662	18.02737452	22.65656536	green
274	DEC	A_23_P71017	CLDN3	ENSPANG00000010305	5.998152085	8.700805649	red
275	DEC	A_24_P175176	PHTF2	ENSPANG00000008428	18.24058599	19.97106937	green
276	DEC	A_23_P82478	PUS7	ENSPANG00000014230	15.29267095	22.01939119	green
277	DEC	A_24_P106728	PUS7	ENSPANG00000014230	2.836957373	22.01939119	red
278	DEC	A_24_P283395	ADCK2	ENSPANG00000007837	16.97821401	9.607950828	green
279	DEC	A_24_P384099	ZNF775	ENSPANG00000021669	3.766372671	8.698073004	red
280	DEC	A_23_P213093	OCIAD1	ENSPANG00000000147	16.42789442	21.51026015	green
281	DEC	A_23_P92320	NUP54	ENSPANG00000023418	17.10553514	20.5382728	green
282	DEC	A_24_P397247	SDAD1	ENSPANG00000016516	16.71294962	19.3432645	green
283	DEC	A_23_P92824	ATG10	ENSPANG00000003860	16.52468744	20.69747429	green
284	DEC	A_23_P30338	CCNH	ENSPANG00000023952	19.1255401	0.121412667	green
285	DEC	A_23_P144796	PDLIM4	ENSPANG00000011299	1.907906916	9.388639855	red
286	DEC	A_23_P70020	PFDN1	ENSPANG00000016007	15.99171645	22.23518116	green
287	DEC	A_23_P82000	TEAD3	ENSPANG00000018522	2.869883236	6.977808668	red
288	DEC	A_23_P82002	TEAD3	ENSPANG00000018522	2.403289995	6.977808668	red
289	DEC	A_23_P93464	BCKDHB	ENSPANG00000020540	15.47423185	21.16575559	green
290	DEC	A_23_P134191	TRMT11	ENSPANG00000022840	17.37002856	22.3245645	green
291	DEC	A_23_P14754	HAPLN3	ENSPANG00000025601	16.03980207	9.032900556	green
292	DEC	A_23_P95165	SEMA4B	ENSPANG00000011175	3.628738983	8.600150905	red
293	DEC	A_24_P926770	LRP10	ENSPANG00000003911	3.548745993	9.412921271	red
294	DEC	A_24_P109633	ITPK1	ENSPANG00000025009	5.410450051	8.736643178	red
295	DEC	A_23_P44674	CRIP1	ENSPANG00000020548	14.22849993	8.992393941	green
296	DEC	A_24_P370557	PRRG1	ENSPANG00000015320	1.26771138	17.78078911	red
297	DEC	A_23_P43141	EIF3E	ENSPANG00000008045	17.18269623	20.18470497	green
298	DEC	A_32_P229760	EIF3E	ENSPANG00000008045	18.49280123	20.18470497	green
299	DEC	A_23_P421175	FAM83H	ENSPANG00000007686	0.55088941	8.305890161	red
300	DEC	A_24_P89843	CYHR1	ENSPANG00000024707	15.05868555	8.094967014	green
301	DEC	A_23_P25019	PRIM1	ENSPANG00000015331	16.32063799	20.13546704	green
302	DEC	A_23_P87591	YEATS4	ENSPANG00000024917	17.51596614	20.33885305	green
303	DEC	A_23_P162596	ACTR6	ENSPANG00000007907	19.16470793	21.1658308	green
304	DEC	A_23_P139929	ERP29	ENSPANG00000003387	14.7531807	8.905214863	green
305	DEC	CPID_89	NPAS2	ENSPANG00000000546	13.72002696	13.57542109	green
306	DEC	A_23_P256784	MUC2	ENSPANG00000016425	3.010859175	7.008399356	red
307	DEC	A_24_P341761	MUC2	ENSPANG00000016425	4.127464468	7.008399356	red
308	DEC	CPID_280	CRY2	ENSPANG00000013724	2.353399293	5.099539424	red
309	DEC	CPID_516	ARNTL	ENSPANG00000006538	2.7665849	13.24434697	red
310	DEC	A_23_P28485	GCA	ENSPANG00000023830	5.256457998	18.94215373	red
311	DEC	A_23_P142994	RBM45	ENSPANG00000016088	16.033317	22.39667582	green
312	DEC	A_23_P56894	CYP20A1	ENSPANG00000002439	14.84674191	20.08892195	green
313	DEC	CPID_4	PER2	ENSPANG00000008425	4.280772011	2.059024749	red
314	DEC	A_32_P24122	STMN3	ENSPANG00000024130	14.7602039	7.86525137	green
315	DEC	A_23_P143190	MYBL2	ENSPANG00000023992	3.515894653	9.223272221	red
316	DEC	A_23_P400435	CRLS1	ENSPANG00000016607	16.89350121	20.33014896	green
317	DEC	A_23_P143569	DGCR6L	ENSPANG00000026173	15.83300424	8.443327433	green
318	DEC	A_24_P151582	TEF	ENSPANG00000024579	17.21313342	2.574481309	green
319	DEC	A_23_P502078	MAPK8IP2	ENSPANG00000007364	3.081023844	8.861590046	red
320	DEC	A_23_P65230	TMTC4	ENSPANG00000024152	17.37083411	16.93781199	green
321	DEC	A_24_P78862	SLC43A2	ENSPANG00000024604	4.721739369	11.66629842	red
322	DEC	A_24_P296508	SLC43A2	ENSPANG00000024604	4.394347111	11.66629842	red
323	DEC	A_23_P77807	RAI1	ENSPANG00000023673	2.04559689	8.107467947	red
324	DEC	A_23_P152873	NEK8	ENSPANG00000023428	2.71161411	8.252973761	red
325	DEC	A_24_P318593	SCRN2	ENSPANG00000022920	16.71853455	8.192051498	green
326	DEC	A_23_P4323	SCRN2	ENSPANG00000022920	16.46068195	8.192051498	green
327	DEC	A_23_P130020	UTP18	ENSPANG00000022441	17.38064824	21.16733749	green
328	DEC	A_23_P55174	G6PC3	ENSPANG00000021316	1.040592416	8.412670176	red
329	DEC	A_23_P159169	AATK	ENSPANG00000019503	3.074122649	8.307482858	red
330	DEC	A_23_P338168	FBXL19	ENSPANG00000019062	2.652337885	9.40360993	red
331	DEC	A_32_P158385	COTL1	ENSPANG00000021500	2.895773192	10.29738207	red
332	DEC	A_23_P16063	GRIK5	ENSPANG00000021116	3.387077095	8.487969237	red
333	DEC	A_24_P390928	TRAPPC6A	ENSPANG00000008090	17.4156426	9.486306299	green
334	DEC	A_23_P208516	MBOAT7	ENSPANG00000015075	5.435759543	9.496549266	red
335	DEC	A_32_P22078	RPS9	ENSPANG00000011359	16.1369208	8.503944297	green
336	DUO	CPID_475	PER3	ENSPANG00000004699	19.71477188	2.74911676	green
337	DUO	CPID_474	PER3	ENSPANG00000004699	20.02699319	2.74911676	green
338	DUO	CPID_476	PER3	ENSPANG00000004699	19.89863193	2.74911676	green
339	DUO	CPID_470	PER3	ENSPANG00000004699	19.90166908	2.74911676	green
340	DUO	CPID_472	PER3	ENSPANG00000004699	20.25554653	2.74911676	green
341	DUO	CPID_471	PER3	ENSPANG00000004699	19.89623075	2.74911676	green
342	DUO	CPID_440	PER3	ENSPANG00000004699	19.68532843	2.74911676	green
343	DUO	A_24_P230948	PER3	ENSPANG00000004699	19.39194434	2.74911676	green
344	DUO	CPID_473	PER3	ENSPANG00000004699	19.95687911	2.74911676	green
345	DUO	A_23_P92213	ABHD10	ENSPANG00000018917	17.12678581	21.37397397	green
346	DUO	A_23_P143981	FBLN2	ENSPANG00000007694	14.6786896	5.091440514	green
347	DUO	A_23_P409168	NBEAL2	ENSPANG00000016986	4.503768737	4.502059308	red
348	DUO	A_23_P502425	MRPL47	ENSPANG00000008191	19.1614454	14.66403077	green
349	DUO	A_23_P18304	UBA5	ENSPANG00000011953	16.13879731	18.86097139	green
350	DUO	A_24_P257359	RPL15	ENSPANG00000015926	15.97633225	5.051200511	green
351	DUO	A_24_P943472	NR1D2	ENSPANG00000006662	17.13489677	0.408502212	green
352	DUO	A_23_P302709	NR1D2	ENSPANG00000006662	18.02737452	0.408502212	green
353	DUO	A_23_P6293	UBASH3A	ENSPANG00000006263	15.00027588	4.217117085	green
354	DUO	A_23_P157371	FAM3C	ENSPANG00000006062	17.68990368	18.92476412	green
355	DUO	A_23_P213093	OCIAD1	ENSPANG00000000147	16.42789442	17.43111404	green
356	DUO	A_23_P43779	COPS4	ENSPANG00000021637	17.10482041	15.66531386	green
357	DUO	A_23_P92320	NUP54	ENSPANG00000023418	17.10553514	19.70849166	green
358	DUO	A_24_P354523	AIMP1	ENSPANG00000024758	16.56188859	16.70804073	green
359	DUO	A_24_P332230	LARP7	ENSPANG00000006701	19.4822104	14.85727326	green
360	DUO	A_23_P84070	LARP7	ENSPANG00000006701	20.7575021	14.85727326	green
361	DUO	A_24_P171873	FBXO4	ENSPANG00000011631	18.13261252	18.98179772	green
362	DUO	A_23_P30338	CCNH	ENSPANG00000023952	19.1255401	17.2774321	green
363	DUO	A_23_P360245	NUDCD2	ENSPANG00000017116	16.92331083	15.94433531	green
364	DUO	A_23_P69988	RARS	ENSPANG00000012015	17.19915061	16.26313847	green
365	DUO	A_23_P167674	F12	ENSPANG00000008365	3.089288056	6.889743336	red
366	DUO	A_23_P156842	EEF1E1	ENSPANG00000018352	17.62210411	17.43396759	green
367	DUO	A_24_P33217	TNXB	ENSPANG00000014564	3.152191566	5.225908113	red
368	DUO	A_23_P156550	TREML1	ENSPANG00000016964	4.501173805	8.656214988	red
369	DUO	A_23_P70417	MRPS10	ENSPANG00000024034	13.15192369	19.32917267	green
370	DUO	A_23_P42042	LYRM2	ENSPANG00000024769	17.42305576	21.26036645	green
371	DUO	A_23_P95165	SEMA4B	ENSPANG00000011175	3.628738983	4.605499377	red
372	DUO	A_23_P114232	PRDX4	ENSPANG00000007586	16.42220094	18.49271357	green
373	DUO	A_23_P148308	RBM3	ENSPANG00000010520	19.74703558	2.72843817	green
374	DUO	A_23_P134935	DUSP4	ENSPANG00000016692	2.510960721	4.337175922	red
375	DUO	A_23_P402804	NKX6-3	ENSPANG00000014739	8.857539372	4.591669629	red
376	DUO	A_24_P98263	EBAG9	ENSPANG00000015083	15.89929229	19.62075813	green
377	DUO	A_23_P105562	VWF	ENSPANG00000026470	2.879459225	6.853967969	red
378	DUO	A_23_P128337	PTMS	ENSPANG00000001015	2.695876356	8.209494829	red
379	DUO	A_23_P87591	YEATS4	ENSPANG00000024917	17.51596614	18.10356644	green
380	DUO	A_23_P148308	RBM3	ENSPANG00000005561	19.74703558	3.788237112	green
381	DUO	A_24_P175989	VPS29	ENSPANG00000011478	18.96746797	17.52230782	green
382	DUO	A_23_P10911	PLBD2	ENSPANG00000005793	23.55276927	4.780144775	red
383	DUO	A_24_P362646	TXNDC9	ENSPANG00000020436	19.09988439	16.31513544	green
384	DUO	A_24_P263524	TXNDC9	ENSPANG00000020436	20.21997024	16.31513544	green
385	DUO	A_32_P157531	PDCL3	ENSPANG00000007110	16.05088474	6.757917298	green
386	DUO	A_32_P157539	PDCL3	ENSPANG00000007110	15.37462753	6.757917298	green
387	DUO	A_23_P385322	STAMBPL1	ENSPANG00000021744	16.19858692	14.34582813	green
388	DUO	CPID_129	NFKB2	ENSPANG00000021013	3.067747371	6.187938035	red
389	DUO	CPID_130	NFKB2	ENSPANG00000021013	3.180326611	6.187938035	red
390	DUO	CPID_123	NFKB2	ENSPANG00000021013	3.35017923	6.187938035	red
391	DUO	A_23_P60856	TSPAN4	ENSPANG00000011318	21.03433646	5.019312415	green
392	DUO	A_23_P316741	TSPAN4	ENSPANG00000011318	21.32898611	5.019312415	green
393	DUO	CPID_280	CRY2	ENSPANG00000013724	2.353399293	3.902996057	red
394	DUO	A_23_P87329	NAT10	ENSPANG00000013723	2.477375585	6.55172637	red
395	DUO	CPID_516	ARNTL	ENSPANG00000006538	2.7665849	14.19412284	red
396	DUO	A_24_P743806	ZNF618	ENSPANG00000025789	18.22944583	3.62373725	green
397	DUO	A_23_P32253	NFIL3	ENSPANG00000006675	5.488458164	13.055356	red
398	DUO	A_23_P28485	GCA	ENSPANG00000023830	5.256457998	19.36909951	red
399	DUO	A_23_P142994	RBM45	ENSPANG00000016088	16.033317	19.76242594	green
400	DUO	A_23_P56894	CYP20A1	ENSPANG00000002439	14.84674191	20.73637908	green
401	DUO	A_23_P120899	CSF2RB	ENSPANG00000024582	4.895887428	5.003486138	red
402	DUO	A_24_P766208	RPL3	ENSPANG00000006976	16.81197473	7.017012595	green
403	DUO	A_24_P151582	TEF	ENSPANG00000024579	17.21313342	2.831981885	green
404	DUO	A_23_P65230	TMTC4	ENSPANG00000024152	17.37083411	17.99956871	green
405	DUO	A_24_P99679	POLR2A	ENSPANG00000024099	2.617213363	5.508214377	red
406	DUO	A_24_P128068	UBE2O	ENSPANG00000020033	3.108392561	5.536901852	red
407	DUO	A_24_P381901	CX3CL1	ENSPANG00000009401	3.31373165	8.205862409	red
408	DUO	A_23_P115636	TRDMT1	ENSPANG00000024541	15.91590516	20.28948579	green
409	ILE	CPID_475	PER3	ENSPANG00000004699	19.71477188	1.162807775	green
410	ILE	CPID_474	PER3	ENSPANG00000004699	20.02699319	1.162807775	green
411	ILE	CPID_476	PER3	ENSPANG00000004699	19.89863193	1.162807775	green
412	ILE	CPID_470	PER3	ENSPANG00000004699	19.90166908	1.162807775	green
413	ILE	CPID_472	PER3	ENSPANG00000004699	20.25554653	1.162807775	green
414	ILE	CPID_471	PER3	ENSPANG00000004699	19.89623075	1.162807775	green
415	ILE	CPID_440	PER3	ENSPANG00000004699	19.68532843	1.162807775	green
416	ILE	A_24_P230948	PER3	ENSPANG00000004699	19.39194434	1.162807775	green
417	ILE	CPID_473	PER3	ENSPANG00000004699	19.95687911	1.162807775	green
418	ILE	A_23_P34376	TCEA3	ENSPANG00000021436	14.955351	10.1518498	green
419	ILE	A_24_P327886	TCEA3	ENSPANG00000021436	15.64612921	10.1518498	green
420	ILE	A_23_P34375	TCEA3	ENSPANG00000021436	15.69847364	10.1518498	green
421	ILE	A_23_P423864	PHC2	ENSPANG00000010025	4.262122183	7.272028884	red
422	ILE	A_23_P149200	CDC20	ENSPANG00000020759	2.647117936	10.08268127	red
423	ILE	A_32_P7118	PSMC6	ENSPANG00000017026	18.53097659	20.83119935	green
424	ILE	A_23_P137848	MRPL24	ENSPANG00000018542	15.98930435	9.108208815	green
425	ILE	A_23_P46063	NME7	ENSPANG00000017310	15.2948615	19.90262052	green
426	ILE	A_23_P121386	IFT57	ENSPANG00000002089	18.054126	20.3935767	green
427	ILE	A_23_P92213	ABHD10	ENSPANG00000018917	17.12678581	21.32850836	green
428	ILE	A_23_P212213	THUMPD3	ENSPANG00000016253	15.21828702	19.9382532	green
429	ILE	A_32_P8120	GNL3	ENSPANG00000016579	18.26079257	18.79329866	green
430	ILE	A_23_P409168	NBEAL2	ENSPANG00000016986	4.503768737	9.319775894	red
431	ILE	A_23_P58102	EXOSC7	ENSPANG00000012918	15.72297068	9.07179726	green
432	ILE	A_23_P18304	UBA5	ENSPANG00000011953	16.13879731	21.19466314	green
433	ILE	A_23_P361469	METTL6	ENSPANG00000008253	16.6889009	20.71074678	green
434	ILE	A_24_P257359	RPL15	ENSPANG00000015926	15.97633225	9.981882734	green
435	ILE	A_24_P943472	NR1D2	ENSPANG00000006662	17.13489677	22.612108	green
436	ILE	A_23_P302709	NR1D2	ENSPANG00000006662	18.02737452	22.612108	green
437	ILE	A_24_P151464	SOD1	ENSPANG00000022109	14.8746549	9.275043467	green
438	ILE	A_23_P255215	RP9	ENSPANG00000020440	15.23641604	8.694520077	green
439	ILE	A_24_P175176	PHTF2	ENSPANG00000008428	18.24058599	20.09934073	green
440	ILE	A_23_P157371	FAM3C	ENSPANG00000006062	17.68990368	20.8972989	green
441	ILE	A_24_P309105	POT1	ENSPANG00000020726	18.50623642	21.12803863	green
442	ILE	A_23_P84610	POT1	ENSPANG00000020726	17.78899842	21.12803863	green
443	ILE	A_23_P44257	COMMD8	ENSPANG00000007991	18.35907104	20.76460264	green
444	ILE	A_23_P213093	OCIAD1	ENSPANG00000000147	16.42789442	20.88578209	green
445	ILE	A_23_P43779	COPS4	ENSPANG00000021637	17.10482041	21.07781005	green
446	ILE	A_24_P397247	SDAD1	ENSPANG00000016516	16.71294962	20.12894412	green
447	ILE	A_23_P41280	PAICS	ENSPANG00000017692	18.12392951	18.76229907	green
448	ILE	A_24_P137522	USP53	ENSPANG00000001095	16.08309337	21.34991882	green
449	ILE	A_23_P41380	ABCE1	ENSPANG00000005888	17.80736488	20.29339185	green
450	ILE	A_23_P59921	SUB1	ENSPANG00000002644	19.06586051	21.28285173	green
451	ILE	A_32_P2333	SUB1	ENSPANG00000002644	20.32948378	21.28285173	green
452	ILE	A_23_P213441	UTP15	ENSPANG00000009302	15.84024441	19.96783519	green
453	ILE	A_23_P30338	CCNH	ENSPANG00000023952	19.1255401	21.22056849	green
454	ILE	A_23_P70020	PFDN1	ENSPANG00000016007	15.99171645	20.40846588	green
455	ILE	A_23_P156842	EEF1E1	ENSPANG00000018352	17.62210411	20.76853976	green
456	ILE	A_24_P33217	TNXB	ENSPANG00000014564	3.152191566	7.284853861	red
457	ILE	A_23_P82000	TEAD3	ENSPANG00000018522	2.869883236	8.592016999	red
458	ILE	A_23_P82002	TEAD3	ENSPANG00000018522	2.403289995	8.592016999	red
459	ILE	A_23_P134191	TRMT11	ENSPANG00000022840	17.37002856	21.21295261	green
460	ILE	A_23_P256933	RPL24	ENSPANG00000006798	16.17134521	9.991302299	green
461	ILE	A_32_P209989	MRPL46	ENSPANG00000000922	15.50306485	10.42744586	green
462	ILE	A_23_P95165	SEMA4B	ENSPANG00000011175	3.628738983	8.446737868	red
463	ILE	A_23_P76841	NGDN	ENSPANG00000026138	17.08380385	9.860443143	green
464	ILE	A_24_P201919	SYNJ2BP	ENSPANG00000010342	15.15208563	7.97744166	green
465	ILE	A_24_P156576	GEMIN8	ENSPANG00000016642	15.25490432	8.065514083	green
466	ILE	A_32_P170888	CNOT7	ENSPANG00000025871	15.34633192	20.42293201	green
467	ILE	A_23_P123343	NUDCD1	ENSPANG00000003130	17.64643008	19.38620849	green
468	ILE	A_24_P98263	EBAG9	ENSPANG00000015083	15.89929229	21.5363409	green
469	ILE	A_32_P65943	EEF1D	ENSPANG00000012667	15.01707807	9.130520845	green
470	ILE	A_23_P162596	ACTR6	ENSPANG00000007907	19.16470793	21.6007578	green
471	ILE	A_23_P2537	MMAB	ENSPANG00000016450	15.14876895	8.736023719	green
472	ILE	A_23_P139929	ERP29	ENSPANG00000003387	14.7531807	9.783900475	green
473	ILE	A_24_P335358	PUS1	ENSPANG00000000376	14.39703702	8.169577553	green
474	ILE	A_23_P39971	ERLEC1	ENSPANG00000009778	18.90007794	20.69454066	green
475	ILE	A_32_P165116	WDR92	ENSPANG00000011915	15.34381469	19.4531356	green
476	ILE	A_24_P362646	TXNDC9	ENSPANG00000020436	19.09988439	21.15778577	green
477	ILE	A_24_P263524	TXNDC9	ENSPANG00000020436	20.21997024	21.15778577	green
478	ILE	A_24_P12932	MRPS16	ENSPANG00000022374	15.74892426	10.06349006	green
479	ILE	A_23_P385322	STAMBPL1	ENSPANG00000021744	16.19858692	16.35123112	green
480	ILE	A_23_P256784	MUC2	ENSPANG00000016425	3.010859175	8.124426044	red
481	ILE	A_24_P341761	MUC2	ENSPANG00000016425	4.127464468	8.124426044	red
482	ILE	A_24_P467358	EEF1G	ENSPANG00000003106	15.39638513	9.14042799	green
483	ILE	A_24_P372562	PTPMT1	ENSPANG00000007187	16.35024954	8.440108102	green
484	ILE	CPID_280	CRY2	ENSPANG00000013724	2.353399293	1.251043879	red
485	ILE	CPID_516	ARNTL	ENSPANG00000006538	2.7665849	13.59734744	red
486	ILE	A_23_P87257	MRPL17	ENSPANG00000025791	15.74679509	8.682237436	green
487	ILE	A_23_P127533	DCUN1D5	ENSPANG00000007860	17.59606524	20.18777362	green
488	ILE	A_23_P83234	ZBTB6	ENSPANG00000016323	13.29206892	19.33021977	green
489	ILE	A_23_P60225	GRHPR	ENSPANG00000025471	15.1233129	7.671831957	green
490	ILE	A_23_P32217	TOPORS	ENSPANG00000025293	5.161429859	21.50190884	red
491	ILE	A_23_P123563	RPS6	ENSPANG00000025252	17.46511686	8.486494403	green
492	ILE	A_23_P32253	NFIL3	ENSPANG00000006675	5.488458164	10.06308264	red
493	ILE	A_23_P142994	RBM45	ENSPANG00000016088	16.033317	21.12980675	green
494	ILE	CPID_4	PER2	ENSPANG00000008425	4.280772011	4.370370906	red
495	ILE	A_24_P194199	JPH2	ENSPANG00000023989	1.763013533	8.362563202	red
496	ILE	A_24_P478495	TMEM191B	ENSPANG00000026013	3.846497199	1.908012394	red
497	ILE	A_23_P211488	APOL2	ENSPANG00000000570	6.428033691	10.18532948	red
498	ILE	A_32_P96213	TPT1	ENSPANG00000005716	18.38157649	8.443286753	green
499	ILE	A_23_P117286	CLN5	ENSPANG00000009178	16.20050224	20.36728437	green
500	ILE	A_23_P25638	RNF219	ENSPANG00000015545	17.43784578	19.87430892	green
501	ILE	A_24_P941336	TSR1	ENSPANG00000024463	14.98782289	18.44041272	green
502	ILE	A_23_P152873	NEK8	ENSPANG00000023428	2.71161411	8.56644684	red
503	ILE	A_24_P318593	SCRN2	ENSPANG00000022920	16.71853455	8.385295333	green
504	ILE	A_23_P4323	SCRN2	ENSPANG00000022920	16.46068195	8.385295333	green
505	ILE	A_23_P207014	RAD51C	ENSPANG00000022251	16.38179455	20.62743934	green
506	ILE	A_24_P940620	CCDC57	ENSPANG00000018921	4.953065848	7.369408722	red
507	ILE	A_24_P116909	MALT1	ENSPANG00000025283	16.14881692	19.08590777	green
508	ILE	A_23_P208132	BCL2	ENSPANG00000009477	2.360325278	5.475373141	red
509	ILE	A_24_P205100	E4F1	ENSPANG00000017016	2.990348406	2.01369882	red
510	ILE	A_23_P395911	FBXO17	ENSPANG00000017369	3.918575886	6.47818519	red
511	ILE	A_23_P4662	BCL3	ENSPANG00000002241	8.652740152	8.197422845	red
512	ILE	A_24_P390928	TRAPPC6A	ENSPANG00000008090	17.4156426	8.338153191	green
513	ILE	A_23_P90143	RPL13A	ENSPANG00000012050	16.38683036	8.213174661	green
514	ILE	A_24_P194017	NOSIP	ENSPANG00000010475	15.36478408	7.527375545	green
515	ILE	A_23_P78734	MYH14	ENSPANG00000010268	2.813250938	7.839425219	red
516	ILE	A_32_P22078	RPS9	ENSPANG00000011359	16.1369208	8.209149169	green
517	ILE	A_24_P41180	RPS5	ENSPANG00000014392	16.04051903	8.198505922	green
518	ILE	A_24_P207150	UBE3A	ENSPANG00000018034	16.19661398	21.98843874	green
519	ILE	A_23_P113701	PDGFA	ENSPANG00000022603	6.278846341	7.332345718	red
520	OES	CPID_431	VAMP3	ENSPANG00000024954	2.6214996	2.523315358	red
521	OES	CPID_475	PER3	ENSPANG00000004699	19.71477188	0.151383482	green
522	OES	CPID_474	PER3	ENSPANG00000004699	20.02699319	0.151383482	green
523	OES	CPID_476	PER3	ENSPANG00000004699	19.89863193	0.151383482	green
524	OES	CPID_470	PER3	ENSPANG00000004699	19.90166908	0.151383482	green
525	OES	CPID_472	PER3	ENSPANG00000004699	20.25554653	0.151383482	green
526	OES	CPID_471	PER3	ENSPANG00000004699	19.89623075	0.151383482	green
527	OES	CPID_440	PER3	ENSPANG00000004699	19.68532843	0.151383482	green
528	OES	A_24_P230948	PER3	ENSPANG00000004699	19.39194434	0.151383482	green
529	OES	CPID_473	PER3	ENSPANG00000004699	19.95687911	0.151383482	green
530	OES	A_24_P173865	MFSD2A	ENSPANG00000011715	3.442825583	22.34178558	red
531	OES	A_23_P476	MPZL1	ENSPANG00000018323	4.762000131	12.88220255	red
532	OES	A_23_P11874	MPZL1	ENSPANG00000018323	4.233598339	12.88220255	red
533	OES	A_23_P212568	TRAT1	ENSPANG00000018974	16.82577826	23.89635855	green
534	OES	A_23_P143987	ATG7	ENSPANG00000019142	4.700532654	19.08642557	red
535	OES	A_24_P943472	NR1D2	ENSPANG00000006662	17.13489677	0.08932561	green
536	OES	A_23_P302709	NR1D2	ENSPANG00000006662	18.02737452	0.08932561	green
537	OES	A_24_P274795	CDCA7L	ENSPANG00000012840	14.22600034	10.38927105	green
538	OES	A_24_P332230	LARP7	ENSPANG00000006701	19.4822104	11.7420579	green
539	OES	A_23_P84070	LARP7	ENSPANG00000006701	20.7575021	11.7420579	green
540	OES	A_23_P500353	KCNN2	ENSPANG00000002292	3.335622451	10.45511424	red
541	OES	A_23_P358531	PLA2G4D	ENSPANG00000018649	2.672548795	15.4957763	red
542	OES	A_23_P148308	RBM3	ENSPANG00000010520	19.74703558	0.431256764	green
543	OES	A_32_P80068	CLEC2D	ENSPANG00000015790	16.13587432	21.71169634	green
544	OES	A_24_P372862	ETV6	ENSPANG00000023810	4.941360566	12.11432003	red
545	OES	A_23_P148308	RBM3	ENSPANG00000005561	19.74703558	2.26158197	green
546	OES	A_23_P210074	ZNF514	ENSPANG00000026450	15.11987038	8.775659476	green
547	OES	A_32_P157531	PDCL3	ENSPANG00000007110	16.05088474	22.08975518	green
548	OES	A_32_P157539	PDCL3	ENSPANG00000007110	15.37462753	22.08975518	green
549	OES	CPID_89	NPAS2	ENSPANG00000000546	13.72002696	11.50936947	green
550	OES	A_23_P413788	FUT11	ENSPANG00000022452	3.224821291	12.03792281	red
551	OES	A_23_P415663	TIGD3	ENSPANG00000006957	5.78150599	21.19257695	red
552	OES	CPID_280	CRY2	ENSPANG00000013724	2.353399293	0.572023081	red
553	OES	CPID_516	ARNTL	ENSPANG00000006538	2.7665849	12.29173601	red
554	OES	A_23_P24633	THYN1	ENSPANG00000014430	15.65418266	11.96699156	green
555	OES	A_23_P112482	AQP3	ENSPANG00000025312	14.19031266	0.22031632	green
556	OES	A_23_P112481	AQP3	ENSPANG00000025312	14.57466545	0.22031632	green
557	OES	CPID_4	PER2	ENSPANG00000008425	4.280772011	1.299091778	red
558	OES	A_24_P151582	TEF	ENSPANG00000024579	17.21313342	0.578475217	green
559	OES	A_23_P402287	LNX2	ENSPANG00000012983	16.51606659	3.536055077	green
560	OES	A_23_P65230	TMTC4	ENSPANG00000024152	17.37083411	10.20670893	green
561	OES	A_23_P207014	RAD51C	ENSPANG00000022251	16.38179455	3.121618296	green
562	OES	A_23_P208595	LDLR	ENSPANG00000018406	14.76476968	22.17083697	green
563	OES	A_24_P117029	LDLR	ENSPANG00000018406	14.60911801	22.17083697	green
564	OES	A_24_P995	DCAF13	ENSPANG00000026479	16.95845786	0.206403508	green
565	SMM	CPID_475	PER3	ENSPANG00000004699	19.71477188	0.253350797	green
566	SMM	CPID_474	PER3	ENSPANG00000004699	20.02699319	0.253350797	green
567	SMM	CPID_476	PER3	ENSPANG00000004699	19.89863193	0.253350797	green
568	SMM	CPID_470	PER3	ENSPANG00000004699	19.90166908	0.253350797	green
569	SMM	CPID_472	PER3	ENSPANG00000004699	20.25554653	0.253350797	green
570	SMM	CPID_471	PER3	ENSPANG00000004699	19.89623075	0.253350797	green
571	SMM	CPID_440	PER3	ENSPANG00000004699	19.68532843	0.253350797	green
572	SMM	A_24_P230948	PER3	ENSPANG00000004699	19.39194434	0.253350797	green
573	SMM	CPID_473	PER3	ENSPANG00000004699	19.95687911	0.253350797	green
574	SMM	A_23_P34578	GNL2	ENSPANG00000025285	18.19844606	21.42149077	green
575	SMM	A_23_P476	MPZL1	ENSPANG00000018323	4.762000131	10.71167929	red
576	SMM	A_23_P11874	MPZL1	ENSPANG00000018323	4.233598339	10.71167929	red
577	SMM	A_32_P8120	GNL3	ENSPANG00000016579	18.26079257	21.69428119	green
578	SMM	A_24_P140391	PIGY	ENSPANG00000005476	17.42149465	16.8478548	green
579	SMM	A_23_P252857	BRIX1	ENSPANG00000016504	16.89885781	21.22834003	green
580	SMM	A_23_P252855	BRIX1	ENSPANG00000016504	16.51751069	21.22834003	green
581	SMM	A_23_P70020	PFDN1	ENSPANG00000016007	15.99171645	20.31571009	green
582	SMM	A_32_P209989	MRPL46	ENSPANG00000000922	15.50306485	12.26604985	green
583	SMM	A_32_P100109	REPS2	ENSPANG00000012513	4.084193197	7.111493724	red
584	SMM	A_23_P251387	REPS2	ENSPANG00000012513	5.013529941	7.111493724	red
585	SMM	A_23_P154507	ITGB1BP1	ENSPANG00000016797	15.34917599	15.4827289	green
586	SMM	A_23_P39971	ERLEC1	ENSPANG00000009778	18.90007794	21.2984435	green
587	SMM	A_23_P24633	THYN1	ENSPANG00000014430	15.65418266	14.47185937	green
588	SMM	A_23_P56894	CYP20A1	ENSPANG00000002439	14.84674191	20.96343816	green
589	SMM	A_23_P77807	RAI1	ENSPANG00000023673	2.04559689	1.201536952	red
590	SMM	A_23_P152873	NEK8	ENSPANG00000023428	2.71161411	6.207189216	red
591	STF	A_24_P8768	MRPL20	ENSPANG00000015802	15.4180169	9.211869872	green
592	STF	CPID_475	PER3	ENSPANG00000004699	19.71477188	23.68510154	green
593	STF	CPID_474	PER3	ENSPANG00000004699	20.02699319	23.68510154	green
594	STF	CPID_476	PER3	ENSPANG00000004699	19.89863193	23.68510154	green
595	STF	CPID_470	PER3	ENSPANG00000004699	19.90166908	23.68510154	green
596	STF	CPID_472	PER3	ENSPANG00000004699	20.25554653	23.68510154	green
597	STF	CPID_471	PER3	ENSPANG00000004699	19.89623075	23.68510154	green
598	STF	CPID_440	PER3	ENSPANG00000004699	19.68532843	23.68510154	green
599	STF	A_24_P230948	PER3	ENSPANG00000004699	19.39194434	23.68510154	green
600	STF	CPID_473	PER3	ENSPANG00000004699	19.95687911	23.68510154	green
601	STF	A_24_P921232	PEX14	ENSPANG00000017539	12.92590978	7.170634102	green
602	STF	A_23_P86054	WDTC1	ENSPANG00000008666	3.342486195	7.890900653	red
603	STF	A_24_P102895	WDTC1	ENSPANG00000008666	2.702072907	7.890900653	red
604	STF	A_32_P196854	FAM76A	ENSPANG00000000247	16.11312271	22.1208645	green
605	STF	A_24_P393844	DPH2	ENSPANG00000007643	15.23010055	7.225326289	green
606	STF	A_32_P7118	PSMC6	ENSPANG00000017026	18.53097659	20.2842882	green
607	STF	A_24_P216968	NUCKS1	ENSPANG00000018969	17.98675455	18.48167698	green
608	STF	A_23_P23839	LGR6	ENSPANG00000016204	2.207438276	12.01931596	red
609	STF	A_23_P217832	FAM129A	ENSPANG00000024049	4.255075329	21.08532131	red
610	STF	A_23_P476	MPZL1	ENSPANG00000018323	4.762000131	20.28553	red
611	STF	A_23_P11874	MPZL1	ENSPANG00000018323	4.233598339	20.28553	red
612	STF	A_23_P137697	SELP	ENSPANG00000011947	2.615356127	14.58677363	red
613	STF	A_23_P121386	IFT57	ENSPANG00000002089	18.054126	21.24732689	green
614	STF	A_23_P92213	ABHD10	ENSPANG00000018917	17.12678581	20.87158485	green
615	STF	A_23_P65157	COX17	ENSPANG00000013328	14.78155644	7.686011307	green
616	STF	A_23_P212213	THUMPD3	ENSPANG00000016253	15.21828702	20.32621224	green
617	STF	A_32_P8120	GNL3	ENSPANG00000016579	18.26079257	20.33333704	green
618	STF	A_23_P58102	EXOSC7	ENSPANG00000012918	15.72297068	10.72454723	green
619	STF	A_23_P29836	TMEM42	ENSPANG00000006137	16.27947848	9.14665909	green
620	STF	A_23_P502641	SEC22C	ENSPANG00000007134	14.75745926	19.98912103	green
621	STF	A_23_P29803	POLR2H	ENSPANG00000020585	15.82513078	9.254771294	green
622	STF	A_23_P144151	DCUN1D1	ENSPANG00000008386	0.130106218	19.81449148	red
623	STF	A_24_P123155	ZNF639	ENSPANG00000024157	17.25025452	18.58434553	green
624	STF	A_24_P277155	HLTF	ENSPANG00000009264	16.35347913	20.2978964	green
625	STF	A_24_P943472	NR1D2	ENSPANG00000006662	17.13489677	22.10411167	green
626	STF	A_23_P302709	NR1D2	ENSPANG00000006662	18.02737452	22.10411167	green
627	STF	A_24_P151464	SOD1	ENSPANG00000022109	14.8746549	10.47113525	green
628	STF	A_23_P31335	ZNF12	ENSPANG00000021731	17.33473235	19.69733598	green
629	STF	A_32_P177024	SBDS	ENSPANG00000004078	17.52611531	21.57713998	green
630	STF	A_23_P70867	SBDS	ENSPANG00000004078	16.08147862	21.57713998	green
631	STF	A_23_P111753	MRPL32	ENSPANG00000023966	17.39356427	9.670081095	green
632	STF	A_24_P23636	PCLO	ENSPANG00000026452	2.022239585	21.96091432	red
633	STF	A_24_P175176	PHTF2	ENSPANG00000008428	18.24058599	19.3230462	green
634	STF	A_23_P82478	PUS7	ENSPANG00000014230	15.29267095	19.72620994	green
635	STF	A_24_P106728	PUS7	ENSPANG00000014230	2.836957373	19.72620994	red
636	STF	A_23_P157371	FAM3C	ENSPANG00000006062	17.68990368	18.83357505	green
637	STF	A_24_P309105	POT1	ENSPANG00000020726	18.50623642	19.29891009	green
638	STF	A_23_P84610	POT1	ENSPANG00000020726	17.78899842	19.29891009	green
639	STF	A_23_P215088	ZC3HC1	ENSPANG00000014229	14.94425942	8.268643942	green
640	STF	A_23_P70849	NOS3	ENSPANG00000018601	3.365989131	7.373044071	red
641	STF	A_32_P72940	RPL35	ENSPANG00000024145	16.45990908	7.963822217	green
642	STF	A_32_P25371	RPL35	ENSPANG00000024145	16.85210612	7.963822217	green
643	STF	A_23_P112429	RPL35	ENSPANG00000024145	16.62443041	7.963822217	green
644	STF	A_24_P403403	RPL35	ENSPANG00000024145	16.97319197	7.963822217	green
645	STF	A_23_P44257	COMMD8	ENSPANG00000007991	18.35907104	19.50473999	green
646	STF	A_23_P43779	COPS4	ENSPANG00000021637	17.10482041	20.52565168	green
647	STF	A_24_P397247	SDAD1	ENSPANG00000016516	16.71294962	19.8683682	green
648	STF	A_23_P41280	PAICS	ENSPANG00000017692	18.12392951	20.04569414	green
649	STF	A_24_P332230	LARP7	ENSPANG00000006701	19.4822104	18.84855615	green
650	STF	A_23_P84070	LARP7	ENSPANG00000006701	20.7575021	18.84855615	green
651	STF	A_23_P41380	ABCE1	ENSPANG00000005888	17.80736488	19.37440155	green
652	STF	A_23_P58521	ERCC8	ENSPANG00000012022	17.85966257	20.50605927	green
653	STF	A_23_P213441	UTP15	ENSPANG00000009302	15.84024441	19.46650333	green
654	STF	A_23_P251647	RFESD	ENSPANG00000006607	17.35383665	21.44335055	green
655	STF	A_23_P213908	PHAX	ENSPANG00000010164	15.27676889	19.79339698	green
656	STF	A_23_P70020	PFDN1	ENSPANG00000016007	15.99171645	21.95220901	green
657	STF	A_23_P30307	MED7	ENSPANG00000009343	17.59988546	19.08803147	green
658	STF	A_23_P214474	TOMM6	ENSPANG00000017339	16.53861166	10.54603468	green
659	STF	A_23_P145197	BYSL	ENSPANG00000007619	15.46181803	7.090857157	green
660	STF	A_23_P215051	ECHDC1	ENSPANG00000020687	18.05171013	20.42016483	green
661	STF	A_32_P9963	HSF2	ENSPANG00000022516	17.47641438	21.76719319	green
662	STF	A_24_P476086	KPNA5	ENSPANG00000008670	17.30590387	19.44272762	green
663	STF	A_23_P65768	RSL24D1	ENSPANG00000017320	20.02428349	19.1089674	green
664	STF	A_23_P95165	SEMA4B	ENSPANG00000011175	3.628738983	6.26267943	red
665	STF	A_23_P205944	LINS1	ENSPANG00000020510	16.4685184	19.58127842	green
666	STF	A_23_P37205	NDRG2	ENSPANG00000021105	15.70034189	9.39284684	green
667	STF	A_24_P926770	LRP10	ENSPANG00000003911	3.548745993	7.143539508	red
668	STF	A_24_P253318	ACTR10	ENSPANG00000013445	17.3948434	21.46675392	green
669	STF	A_23_P37237	CHURC1	ENSPANG00000006860	18.8851418	20.22366524	green
670	STF	A_24_P156576	GEMIN8	ENSPANG00000016642	15.25490432	8.269058621	green
671	STF	A_24_P91852	DYNLT3	ENSPANG00000010726	16.58308453	19.70125552	green
672	STF	A_23_P11331	TCEAL8	ENSPANG00000004069	16.18480943	17.85031322	green
673	STF	A_23_P125668	SLC25A43	ENSPANG00000014925	17.05542869	19.63413775	green
674	STF	A_23_P435407	GPC4	ENSPANG00000017573	2.187499125	20.97211841	red
675	STF	A_32_P170888	CNOT7	ENSPANG00000025871	15.34633192	19.82232825	green
676	STF	A_23_P111961	MAK16	ENSPANG00000010420	15.89662243	18.68580982	green
677	STF	A_23_P123343	NUDCD1	ENSPANG00000003130	17.64643008	18.71479588	green
678	STF	A_23_P31747	C8orf76	ENSPANG00000005866	18.20907141	14.59381091	green
679	STF	A_24_P89843	CYHR1	ENSPANG00000024707	15.05868555	7.583578656	green
680	STF	A_24_P321525	RERG	ENSPANG00000005456	2.196498729	19.07988638	red
681	STF	A_23_P151043	PYROXD1	ENSPANG00000020209	16.6893377	19.36579554	green
682	STF	A_23_P204187	PYROXD1	ENSPANG00000020209	17.69607997	19.36579554	green
683	STF	A_23_P162596	ACTR6	ENSPANG00000007907	19.16470793	19.55663991	green
684	STF	A_23_P99216	POP5	ENSPANG00000014166	15.52095328	8.589471951	green
685	STF	A_24_P335358	PUS1	ENSPANG00000000376	14.39703702	7.347705306	green
686	STF	A_23_P39971	ERLEC1	ENSPANG00000009778	18.90007794	19.14374651	green
687	STF	A_23_P138693	NMT2	ENSPANG00000023274	15.61155657	19.60697011	green
688	STF	A_24_P61150	KCNMA1	ENSPANG00000022497	2.546517922	0.044770283	red
689	STF	A_23_P413788	FUT11	ENSPANG00000022452	3.224821291	19.15954533	red
690	STF	A_23_P75288	ATAD1	ENSPANG00000021894	15.65183144	19.56270283	green
691	STF	A_23_P24004	IFIT2	ENSPANG00000021698	5.00018981	18.38523043	red
692	STF	A_23_P202117	PCGF5	ENSPANG00000021696	1.715154722	18.60298902	red
693	STF	A_32_P201979	HECTD2	ENSPANG00000021659	15.1801516	19.69969244	green
694	STF	A_23_P36157	WDR74	ENSPANG00000013148	14.91996056	7.88833478	green
695	STF	A_24_P467358	EEF1G	ENSPANG00000003106	15.39638513	9.237777124	green
696	STF	A_23_P36266	PDHX	ENSPANG00000008468	16.99935395	20.19876764	green
697	STF	CPID_516	ARNTL	ENSPANG00000006538	2.7665849	15.35084173	red
698	STF	A_23_P362893	TEAD1	ENSPANG00000007045	2.654761025	19.24523408	red
699	STF	A_23_P87257	MRPL17	ENSPANG00000025791	15.74679509	9.250992849	green
700	STF	A_23_P24365	ANKRD49	ENSPANG00000006474	17.65559811	21.87617783	green
701	STF	A_23_P24515	ACAT1	ENSPANG00000010010	17.87675838	22.22138906	green
702	STF	A_23_P151321	RPL6	ENSPANG00000010746	17.16701738	10.46543833	green
703	STF	A_23_P170088	EXD3	ENSPANG00000026338	2.606424615	6.503023847	red
704	STF	A_23_P83234	ZBTB6	ENSPANG00000016323	13.29206892	20.4816302	green
705	STF	A_24_P89872	ZNF189	ENSPANG00000025675	16.36329128	20.74238989	green
706	STF	A_23_P60225	GRHPR	ENSPANG00000025471	15.1233129	7.57014477	green
707	STF	A_23_P32217	TOPORS	ENSPANG00000025293	5.161429859	19.45937081	red
708	STF	A_23_P123563	RPS6	ENSPANG00000025252	17.46511686	10.49583595	green
709	STF	A_23_P32253	NFIL3	ENSPANG00000006675	5.488458164	13.98254386	red
710	STF	A_32_P154473	KIF5C	ENSPANG00000018689	14.97990308	20.52250064	green
711	STF	A_32_P193080	FMNL2	ENSPANG00000008524	3.395779467	17.64709332	red
712	STF	A_23_P56894	CYP20A1	ENSPANG00000002439	14.84674191	18.01699059	green
713	STF	CPID_4	PER2	ENSPANG00000008425	4.280772011	3.564758533	red
714	STF	A_23_P120557	TASP1	ENSPANG00000003898	15.34534867	22.89579805	green
715	STF	A_23_P425066	CRYBB2	ENSPANG00000025051	15.18174929	7.917478638	green
716	STF	A_23_P2793	ALOX5AP	ENSPANG00000020217	4.960574479	11.57136717	red
717	STF	A_24_P102389	ALG11	ENSPANG00000023959	16.04891501	19.57346769	green
718	STF	A_23_P25638	RNF219	ENSPANG00000015545	17.43784578	19.93157637	green
719	STF	A_24_P941336	TSR1	ENSPANG00000024463	14.98782289	21.76427104	green
720	STF	A_24_P99679	POLR2A	ENSPANG00000024099	2.617213363	6.8996099	red
721	STF	A_24_P296698	MAP2K3	ENSPANG00000023551	3.324702786	6.650176754	red
722	STF	A_23_P207596	NF1	ENSPANG00000023142	3.718949515	19.36248239	red
723	STF	A_24_P318593	SCRN2	ENSPANG00000022920	16.71853455	7.919670872	green
724	STF	A_23_P4323	SCRN2	ENSPANG00000022920	16.46068195	7.919670872	green
725	STF	A_23_P207493	LUC7L3	ENSPANG00000022461	17.08811778	20.04178999	green
726	STF	A_23_P356041	SPAG9	ENSPANG00000022449	4.835915503	20.67895407	red
727	STF	A_23_P379794	PIGW	ENSPANG00000008702	18.12485787	20.53063169	green
728	STF	A_23_P118607	AARSD1	ENSPANG00000021379	14.70324274	7.637927122	green
729	STF	A_23_P55174	G6PC3	ENSPANG00000021316	1.040592416	7.200234815	red
730	STF	A_23_P3963	CDR2L	ENSPANG00000020195	3.974248696	7.722661005	red
731	STF	A_24_P128068	UBE2O	ENSPANG00000020033	3.108392561	7.293101073	red
732	STF	A_24_P159648	BAIAP2	ENSPANG00000019604	2.944404793	7.416678427	red
733	STF	A_24_P940620	CCDC57	ENSPANG00000018921	4.953065848	5.631257864	red
734	STF	A_24_P116909	MALT1	ENSPANG00000025283	16.14881692	19.39505252	green
735	STF	A_24_P205100	E4F1	ENSPANG00000017016	2.990348406	7.222979704	red
736	STF	A_23_P77714	CLUAP1	ENSPANG00000016182	14.54109081	19.61960858	green
737	STF	A_23_P90143	RPL13A	ENSPANG00000012050	16.38683036	9.718537482	green
738	STF	A_24_P194017	NOSIP	ENSPANG00000010475	15.36478408	7.453081774	green
739	STF	A_32_P98348	ZNF525	ENSPANG00000011670	18.33799183	18.52304743	green
740	STF	A_32_P22078	RPS9	ENSPANG00000011359	16.1369208	8.044809371	green
741	STF	A_23_P4640	ZNF548	ENSPANG00000020840	15.61104862	21.74309692	green
742	STF	A_24_P41180	RPS5	ENSPANG00000014392	16.04051903	8.171664157	green
743	STF	A_24_P207150	UBE3A	ENSPANG00000018034	16.19661398	19.20335307	green
744	STF	A_23_P115636	TRDMT1	ENSPANG00000024541	15.91590516	20.02032972	green
745	STF	A_23_P113701	PDGFA	ENSPANG00000022603	6.278846341	9.632695713	red
746	AXL	CPID_475	PER3	ENSPANG00000004699	19.71477188	0.46240929	green
747	AXL	CPID_474	PER3	ENSPANG00000004699	20.02699319	0.46240929	green
748	AXL	CPID_476	PER3	ENSPANG00000004699	19.89863193	0.46240929	green
749	AXL	CPID_470	PER3	ENSPANG00000004699	19.90166908	0.46240929	green
750	AXL	CPID_472	PER3	ENSPANG00000004699	20.25554653	0.46240929	green
751	AXL	CPID_471	PER3	ENSPANG00000004699	19.89623075	0.46240929	green
752	AXL	CPID_440	PER3	ENSPANG00000004699	19.68532843	0.46240929	green
753	AXL	A_24_P230948	PER3	ENSPANG00000004699	19.39194434	0.46240929	green
754	AXL	CPID_473	PER3	ENSPANG00000004699	19.95687911	0.46240929	green
755	AXL	A_24_P385376	DPH5	ENSPANG00000004610	16.08717679	15.28055771	green
756	AXL	A_23_P148821	DPH5	ENSPANG00000004610	17.79911173	15.28055771	green
757	AXL	A_23_P200741	DPT	ENSPANG00000019710	2.598978396	7.907048409	red
758	AXL	A_23_P121386	IFT57	ENSPANG00000002089	18.054126	15.07587844	green
759	AXL	A_23_P357185	CHDH	ENSPANG00000000438	3.507549909	9.185220299	red
760	AXL	A_23_P166306	CBS	ENSPANG00000023974	4.114538042	8.515631175	red
761	AXL	A_23_P20045	PEX1	ENSPANG00000021187	15.91110383	22.4350018	green
762	AXL	A_23_P70843	BPGM	ENSPANG00000006917	0.685040739	12.86733409	red
763	AXL	A_23_P44257	COMMD8	ENSPANG00000007991	18.35907104	14.47466832	green
764	AXL	A_24_P332230	LARP7	ENSPANG00000006701	19.4822104	15.04993252	green
765	AXL	A_23_P84070	LARP7	ENSPANG00000006701	20.7575021	15.04993252	green
766	AXL	A_23_P256205	ABLIM3	ENSPANG00000012205	4.924759604	2.167723612	red
767	AXL	A_24_P140621	CCNJL	ENSPANG00000003196	3.6691148	0.857975071	red
768	AXL	A_23_P7684	CCNJL	ENSPANG00000003196	4.815036283	0.857975071	red
769	AXL	A_23_P82000	TEAD3	ENSPANG00000018522	2.869883236	2.526384176	red
770	AXL	A_23_P82002	TEAD3	ENSPANG00000018522	2.403289995	2.526384176	red
771	AXL	A_23_P420334	PGBD4	ENSPANG00000019855	16.48886606	19.78059521	green
772	AXL	A_24_P13682	TLE3	ENSPANG00000016357	5.083297554	0.964093069	red
773	AXL	A_23_P14754	HAPLN3	ENSPANG00000025601	16.03980207	2.269942241	green
774	AXL	A_23_P151805	FBLN5	ENSPANG00000007668	14.60564418	5.674704885	green
775	AXL	A_23_P148308	RBM3	ENSPANG00000010520	19.74703558	19.41010115	green
776	AXL	A_32_P80068	CLEC2D	ENSPANG00000015790	16.13587432	17.61715348	green
777	AXL	A_23_P148308	RBM3	ENSPANG00000005561	19.74703558	19.93600891	green
778	AXL	A_23_P10911	PLBD2	ENSPANG00000005793	23.55276927	2.544435669	red
779	AXL	A_23_P105625	COQ5	ENSPANG00000005880	17.68275159	16.91646039	green
780	AXL	A_23_P60856	TSPAN4	ENSPANG00000011318	21.03433646	1.794613096	green
781	AXL	A_23_P316741	TSPAN4	ENSPANG00000011318	21.32898611	1.794613096	green
782	AXL	CPID_280	CRY2	ENSPANG00000013724	2.353399293	1.231104507	red
783	AXL	A_23_P371215	ICOS	ENSPANG00000010251	16.63771136	17.73450984	green
784	AXL	A_23_P425066	CRYBB2	ENSPANG00000025051	15.18174929	9.38349064	green
785	AXL	A_24_P151582	TEF	ENSPANG00000024579	17.21313342	0.79224606	green
786	AXL	A_23_P38618	PIGL	ENSPANG00000023710	20.44041422	21.72839974	green
787	AXL	A_23_P426305	AOC3	ENSPANG00000021377	6.678093807	3.126269743	red
788	AXL	A_23_P3963	CDR2L	ENSPANG00000020195	3.974248696	5.044342809	red
789	AXL	A_24_P116535	MMP15	ENSPANG00000019364	0.445817031	8.596365361	red
790	AXL	A_32_P98348	ZNF525	ENSPANG00000011670	18.33799183	18.09653105	green
791	AXL	A_23_P113701	PDGFA	ENSPANG00000022603	6.278846341	2.485605604	red
792	BOM	A_24_P268160	DRAM2	ENSPANG00000000566	17.08433275	14.02280644	green
793	BOM	A_23_P92213	ABHD10	ENSPANG00000018917	17.12678581	22.31471935	green
794	BOM	A_23_P148308	RBM3	ENSPANG00000010520	19.74703558	20.82466164	green
795	BOM	A_23_P47904	CCDC65	ENSPANG00000019461	16.99095582	14.11341489	green
796	BOM	CPID_4	PER2	ENSPANG00000008425	4.280772011	0.919721006	red
797	MEL	CPID_475	PER3	ENSPANG00000004699	19.71477188	23.51497296	green
798	MEL	CPID_474	PER3	ENSPANG00000004699	20.02699319	23.51497296	green
799	MEL	CPID_476	PER3	ENSPANG00000004699	19.89863193	23.51497296	green
800	MEL	CPID_470	PER3	ENSPANG00000004699	19.90166908	23.51497296	green
801	MEL	CPID_472	PER3	ENSPANG00000004699	20.25554653	23.51497296	green
802	MEL	CPID_471	PER3	ENSPANG00000004699	19.89623075	23.51497296	green
803	MEL	CPID_440	PER3	ENSPANG00000004699	19.68532843	23.51497296	green
804	MEL	A_24_P230948	PER3	ENSPANG00000004699	19.39194434	23.51497296	green
805	MEL	CPID_473	PER3	ENSPANG00000004699	19.95687911	23.51497296	green
806	MEL	A_24_P943472	NR1D2	ENSPANG00000006662	17.13489677	0.16868437	green
807	MEL	A_23_P302709	NR1D2	ENSPANG00000006662	18.02737452	0.16868437	green
808	MEL	A_23_P428842	TMEM44	ENSPANG00000000264	12.48223735	3.305582857	green
809	MEL	A_23_P82478	PUS7	ENSPANG00000014230	15.29267095	17.18767898	green
810	MEL	A_24_P106728	PUS7	ENSPANG00000014230	2.836957373	17.18767898	red
811	MEL	A_23_P41280	PAICS	ENSPANG00000017692	18.12392951	14.35142505	green
812	MEL	A_24_P140391	PIGY	ENSPANG00000005476	17.42149465	21.28223321	green
813	MEL	A_23_P148308	RBM3	ENSPANG00000010520	19.74703558	18.96691749	green
814	MEL	A_24_P312519	PBLD	ENSPANG00000022106	0.604320517	22.48972494	red
815	MEL	A_23_P385322	STAMBPL1	ENSPANG00000021744	16.19858692	14.90450828	green
816	MEL	CPID_516	ARNTL	ENSPANG00000006538	2.7665849	11.55604401	red
817	MEL	CPID_4	PER2	ENSPANG00000008425	4.280772011	0.695208171	red
818	MEL	A_24_P151582	TEF	ENSPANG00000024579	17.21313342	1.016874898	green
819	SPL	A_23_P86089	VWA1	ENSPANG00000006170	2.024979589	6.027341105	red
820	SPL	CPID_475	PER3	ENSPANG00000004699	19.71477188	22.94355674	green
821	SPL	CPID_474	PER3	ENSPANG00000004699	20.02699319	22.94355674	green
822	SPL	CPID_476	PER3	ENSPANG00000004699	19.89863193	22.94355674	green
823	SPL	CPID_470	PER3	ENSPANG00000004699	19.90166908	22.94355674	green
824	SPL	CPID_472	PER3	ENSPANG00000004699	20.25554653	22.94355674	green
825	SPL	CPID_471	PER3	ENSPANG00000004699	19.89623075	22.94355674	green
826	SPL	CPID_440	PER3	ENSPANG00000004699	19.68532843	22.94355674	green
827	SPL	A_24_P230948	PER3	ENSPANG00000004699	19.39194434	22.94355674	green
828	SPL	CPID_473	PER3	ENSPANG00000004699	19.95687911	22.94355674	green
829	SPL	A_23_P149200	CDC20	ENSPANG00000020759	2.647117936	8.327345065	red
830	SPL	A_24_P393844	DPH2	ENSPANG00000007643	15.23010055	5.80285182	green
831	SPL	A_23_P12336	PRMT6	ENSPANG00000004113	15.73827676	7.244454812	green
832	SPL	A_24_P274111	CHI3L1	ENSPANG00000014786	5.572181867	10.525896	red
833	SPL	A_23_P143981	FBLN2	ENSPANG00000007694	14.6786896	6.117900397	green
834	SPL	A_23_P212213	THUMPD3	ENSPANG00000016253	15.21828702	18.76945764	green
835	SPL	A_24_P943472	NR1D2	ENSPANG00000006662	17.13489677	22.2033818	green
836	SPL	A_23_P302709	NR1D2	ENSPANG00000006662	18.02737452	22.2033818	green
837	SPL	A_24_P384099	ZNF775	ENSPANG00000021669	3.766372671	7.935789102	red
838	SPL	A_23_P58132	RHOH	ENSPANG00000017744	15.08903639	6.993381103	green
839	SPL	A_24_P397247	SDAD1	ENSPANG00000016516	16.71294962	19.37084719	green
840	SPL	A_23_P144796	PDLIM4	ENSPANG00000011299	1.907906916	6.430529676	red
841	SPL	A_23_P156683	LTA	ENSPANG00000005134	1.965576059	6.336140212	red
842	SPL	A_23_P134191	TRMT11	ENSPANG00000022840	17.37002856	19.41421669	green
843	SPL	A_23_P31135	ACAT2	ENSPANG00000006086	15.78209242	16.00536682	green
844	SPL	A_23_P95165	SEMA4B	ENSPANG00000011175	3.628738983	4.399507971	red
845	SPL	A_24_P253318	ACTR10	ENSPANG00000013445	17.3948434	19.35390439	green
846	SPL	A_23_P148308	RBM3	ENSPANG00000010520	19.74703558	22.12096857	green
847	SPL	A_23_P134935	DUSP4	ENSPANG00000016692	2.510960721	8.439082721	red
848	SPL	A_32_P65943	EEF1D	ENSPANG00000012667	15.01707807	8.93248278	green
849	SPL	A_24_P89843	CYHR1	ENSPANG00000024707	15.05868555	5.951377009	green
850	SPL	A_32_P80068	CLEC2D	ENSPANG00000015790	16.13587432	18.06906519	green
851	SPL	A_23_P139600	RASAL1	ENSPANG00000007320	1.586610234	7.29115168	red
852	SPL	A_23_P113623	MRPL45	ENSPANG00000000456	16.15056603	12.11471964	green
853	SPL	A_23_P336034	OXER1	ENSPANG00000017325	2.693945932	3.80947531	red
854	SPL	A_23_P39971	ERLEC1	ENSPANG00000009778	18.90007794	19.94454526	green
855	SPL	CPID_516	ARNTL	ENSPANG00000006538	2.7665849	13.02309884	red
856	SPL	A_23_P24515	ACAT1	ENSPANG00000010010	17.87675838	17.62282465	green
857	SPL	A_24_P85143	ROBO3	ENSPANG00000004722	2.497431267	4.520057726	red
858	SPL	A_23_P20558	CDC37L1	ENSPANG00000025153	18.16373205	18.93047824	green
859	SPL	CPID_4	PER2	ENSPANG00000008425	4.280772011	3.436499161	red
860	SPL	A_24_P143492	BCAS4	ENSPANG00000003915	16.41134622	7.066363563	green
861	SPL	A_23_P57236	GGT7	ENSPANG00000023260	14.77423937	5.324497301	green
862	SPL	A_24_P160104	TUBA8	ENSPANG00000022561	6.191227903	6.303969421	red
863	SPL	A_32_P336690	ZDHHC8	ENSPANG00000015762	2.491960445	5.495687942	red
864	SPL	A_23_P38618	PIGL	ENSPANG00000023710	20.44041422	9.045924565	green
865	SPL	A_23_P159169	AATK	ENSPANG00000019503	3.074122649	5.036772677	red
866	SPL	A_24_P205100	E4F1	ENSPANG00000017016	2.990348406	4.906523396	red
867	SPL	A_23_P338168	FBXL19	ENSPANG00000019062	2.652337885	4.866061825	red
868	SPL	A_23_P502520	IL4I1	ENSPANG00000007273	14.78527671	6.910253307	green
869	SPL	A_23_P78734	MYH14	ENSPANG00000010268	2.813250938	1.901656299	red
870	LUN	A_23_P86089	VWA1	ENSPANG00000006170	2.024979589	4.012509549	red
871	LUN	A_24_P173865	MFSD2A	ENSPANG00000011715	3.442825583	2.548961693	red
872	LUN	A_23_P114879	HOOK1	ENSPANG00000014459	15.3221357	11.8557067	green
873	LUN	A_24_P385376	DPH5	ENSPANG00000004610	16.08717679	15.31957614	green
874	LUN	A_23_P148821	DPH5	ENSPANG00000004610	17.79911173	15.31957614	green
875	LUN	A_32_P7118	PSMC6	ENSPANG00000017026	18.53097659	17.60096917	green
876	LUN	A_23_P476	MPZL1	ENSPANG00000018323	4.762000131	12.73549219	red
877	LUN	A_23_P11874	MPZL1	ENSPANG00000018323	4.233598339	12.73549219	red
878	LUN	A_23_P212213	THUMPD3	ENSPANG00000016253	15.21828702	19.98907926	green
879	LUN	A_23_P125117	KLHDC8B	ENSPANG00000022042	5.370086438	1.287488681	red
880	LUN	A_23_P361469	METTL6	ENSPANG00000008253	16.6889009	19.32860707	green
881	LUN	A_24_P943472	NR1D2	ENSPANG00000006662	17.13489677	21.89213555	green
882	LUN	A_23_P302709	NR1D2	ENSPANG00000006662	18.02737452	21.89213555	green
883	LUN	A_24_P175176	PHTF2	ENSPANG00000008428	18.24058599	19.84390255	green
884	LUN	A_23_P70849	NOS3	ENSPANG00000018601	3.365989131	4.943247135	red
885	LUN	A_23_P44257	COMMD8	ENSPANG00000007991	18.35907104	17.13631695	green
886	LUN	A_23_P43779	COPS4	ENSPANG00000021637	17.10482041	18.82313796	green
887	LUN	A_23_P121716	ANXA3	ENSPANG00000015227	6.972338855	10.56948161	red
888	LUN	A_24_P140391	PIGY	ENSPANG00000005476	17.42149465	17.24293409	green
889	LUN	A_24_P354523	AIMP1	ENSPANG00000024758	16.56188859	15.78715015	green
890	LUN	A_24_P332230	LARP7	ENSPANG00000006701	19.4822104	13.85116044	green
891	LUN	A_23_P84070	LARP7	ENSPANG00000006701	20.7575021	13.85116044	green
892	LUN	A_23_P59921	SUB1	ENSPANG00000002644	19.06586051	21.77776401	green
893	LUN	A_32_P2333	SUB1	ENSPANG00000002644	20.32948378	21.77776401	green
894	LUN	A_24_P171873	FBXO4	ENSPANG00000011631	18.13261252	17.72682744	green
895	LUN	A_23_P70020	PFDN1	ENSPANG00000016007	15.99171645	18.76201773	green
896	LUN	A_23_P30307	MED7	ENSPANG00000009343	17.59988546	15.92988887	green
897	LUN	A_23_P214839	MAK	ENSPANG00000008443	4.421612949	10.4930732	red
898	LUN	A_24_P363278	MAK	ENSPANG00000008443	4.875035228	10.4930732	red
899	LUN	A_24_P33217	TNXB	ENSPANG00000014564	3.152191566	5.397574228	red
900	LUN	A_23_P122775	RTN4IP1	ENSPANG00000008266	15.25943169	18.89750909	green
901	LUN	A_24_P163477	QRSL1	ENSPANG00000016880	14.82470055	17.57916433	green
902	LUN	A_23_P82181	QRSL1	ENSPANG00000016880	15.2108792	17.57916433	green
903	LUN	A_23_P31046	MYCT1	ENSPANG00000026234	1.805226687	12.00918277	red
904	LUN	A_23_P65532	PELI2	ENSPANG00000009936	5.262290835	8.944208212	red
905	LUN	A_32_P143377	TMEM30B	ENSPANG00000011806	2.618366274	5.682856926	red
906	LUN	A_23_P37237	CHURC1	ENSPANG00000006860	18.8851418	18.19097888	green
907	LUN	A_23_P64792	KCNMB4	ENSPANG00000010681	17.25906188	1.17023728	green
908	LUN	A_24_P73370	ULK1	ENSPANG00000000375	4.354876717	4.243512335	red
909	LUN	A_32_P157531	PDCL3	ENSPANG00000007110	16.05088474	12.25266154	green
910	LUN	A_32_P157539	PDCL3	ENSPANG00000007110	15.37462753	12.25266154	green
911	LUN	CPID_89	NPAS2	ENSPANG00000000546	13.72002696	12.84553511	green
912	LUN	A_23_P138693	NMT2	ENSPANG00000023274	15.61155657	12.46121826	green
913	LUN	A_23_P385322	STAMBPL1	ENSPANG00000021744	16.19858692	16.83812702	green
914	LUN	A_23_P36157	WDR74	ENSPANG00000013148	14.91996056	3.23358121	green
915	LUN	CPID_280	CRY2	ENSPANG00000013724	2.353399293	2.142509011	red
916	LUN	CPID_516	ARNTL	ENSPANG00000006538	2.7665849	13.38546155	red
917	LUN	A_23_P84555	KCTD21	ENSPANG00000012861	2.862281304	7.964413996	red
918	LUN	A_23_P24515	ACAT1	ENSPANG00000010010	17.87675838	17.64246142	green
919	LUN	A_23_P305092	CRTAM	ENSPANG00000018960	16.95238754	20.45739292	green
920	LUN	A_23_P395365	ENTPD2	ENSPANG00000026261	4.858058147	0.611827971	red
921	LUN	A_23_P32253	NFIL3	ENSPANG00000006675	5.488458164	12.02089745	red
922	LUN	A_23_P142994	RBM45	ENSPANG00000016088	16.033317	19.2581082	green
923	LUN	A_23_P371215	ICOS	ENSPANG00000010251	16.63771136	15.89431989	green
924	LUN	CPID_4	PER2	ENSPANG00000008425	4.280772011	2.905473999	red
925	LUN	CPID_328	CSNK1E	ENSPANG00000016597	2.902934159	3.172155253	red
926	LUN	A_24_P151582	TEF	ENSPANG00000024579	17.21313342	0.390908648	green
927	LUN	A_24_P99679	POLR2A	ENSPANG00000024099	2.617213363	3.294736027	red
928	LUN	A_23_P3963	CDR2L	ENSPANG00000020195	3.974248696	1.985074016	red
929	LUN	A_23_P15944	ELAC1	ENSPANG00000026392	16.54192999	17.39515316	green
930	LUN	A_23_P78734	MYH14	ENSPANG00000010268	2.813250938	4.729963221	red
931	LUN	A_23_P27584	MYADM	ENSPANG00000010513	6.962744604	5.139499683	red
932	LUN	A_23_P208516	MBOAT7	ENSPANG00000015075	5.435759543	0.986460376	red
933	LUN	A_23_P115636	TRDMT1	ENSPANG00000024541	15.91590516	15.19111723	green
934	LUN	A_23_P101893	FBN3	ENSPANG00000025901	2.166332823	0.725137556	red
935	PRO	CPID_475	PER3	ENSPANG00000004699	19.71477188	0.608024513	green
936	PRO	CPID_474	PER3	ENSPANG00000004699	20.02699319	0.608024513	green
937	PRO	CPID_476	PER3	ENSPANG00000004699	19.89863193	0.608024513	green
938	PRO	CPID_470	PER3	ENSPANG00000004699	19.90166908	0.608024513	green
939	PRO	CPID_472	PER3	ENSPANG00000004699	20.25554653	0.608024513	green
940	PRO	CPID_471	PER3	ENSPANG00000004699	19.89623075	0.608024513	green
941	PRO	CPID_440	PER3	ENSPANG00000004699	19.68532843	0.608024513	green
942	PRO	A_24_P230948	PER3	ENSPANG00000004699	19.39194434	0.608024513	green
943	PRO	CPID_473	PER3	ENSPANG00000004699	19.95687911	0.608024513	green
944	PRO	A_24_P342591	RERE	ENSPANG00000018378	3.868881672	8.738622359	red
945	PRO	A_32_P88635	NBPF3	ENSPANG00000014638	8.328370475	1.328291428	red
946	PRO	A_23_P410159	PAQR7	ENSPANG00000001704	2.569167648	8.785054704	red
947	PRO	A_23_P86054	WDTC1	ENSPANG00000008666	3.342486195	9.030743378	red
948	PRO	A_24_P102895	WDTC1	ENSPANG00000008666	2.702072907	9.030743378	red
949	PRO	A_23_P423864	PHC2	ENSPANG00000010025	4.262122183	10.10606965	red
950	PRO	A_23_P137848	MRPL24	ENSPANG00000018542	15.98930435	10.85144291	green
951	PRO	A_23_P98483	ZBED5	ENSPANG00000015576	17.01281347	10.2454693	green
952	PRO	A_23_P409168	NBEAL2	ENSPANG00000016986	4.503768737	8.8498917	red
953	PRO	A_23_P361469	METTL6	ENSPANG00000008253	16.6889009	22.98151615	green
954	PRO	A_24_P257359	RPL15	ENSPANG00000015926	15.97633225	10.29821372	green
955	PRO	A_24_P943472	NR1D2	ENSPANG00000006662	17.13489677	23.65488687	green
956	PRO	A_23_P302709	NR1D2	ENSPANG00000006662	18.02737452	23.65488687	green
957	PRO	A_23_P111753	MRPL32	ENSPANG00000023966	17.39356427	13.98326147	green
958	PRO	A_24_P309105	POT1	ENSPANG00000020726	18.50623642	21.6951119	green
959	PRO	A_23_P84610	POT1	ENSPANG00000020726	17.78899842	21.6951119	green
960	PRO	A_24_P384099	ZNF775	ENSPANG00000021669	3.766372671	9.173197095	red
961	PRO	A_24_P140391	PIGY	ENSPANG00000005476	17.42149465	21.65964166	green
962	PRO	A_24_P371628	ANKH	ENSPANG00000014384	17.89608405	10.84820521	green
963	PRO	A_24_P171873	FBXO4	ENSPANG00000011631	18.13261252	20.63894209	green
964	PRO	A_23_P70020	PFDN1	ENSPANG00000016007	15.99171645	21.37734919	green
965	PRO	A_23_P19333	TREM1	ENSPANG00000015746	4.685240469	0.452493397	red
966	PRO	A_32_P209989	MRPL46	ENSPANG00000000922	15.50306485	14.99551712	green
967	PRO	A_24_P330385	SLC22A17	ENSPANG00000004892	3.390728312	8.450572769	red
968	PRO	A_32_P143377	TMEM30B	ENSPANG00000011806	2.618366274	9.814886832	red
969	PRO	A_24_P109633	ITPK1	ENSPANG00000025009	5.410450051	9.457265424	red
970	PRO	A_23_P73559	FGD1	ENSPANG00000010099	2.91453816	8.471652684	red
971	PRO	A_24_P153680	ZNF395	ENSPANG00000017244	2.609747567	9.745261884	red
972	PRO	A_23_P128126	RAN	ENSPANG00000008799	15.95398425	10.64344439	green
973	PRO	A_24_P995	DCAF13	ENSPANG00000010643	16.95845786	23.00863593	green
974	PRO	A_32_P65943	EEF1D	ENSPANG00000012667	15.01707807	7.872436594	green
975	PRO	A_23_P72770	USP44	ENSPANG00000012532	16.28177042	3.311386201	green
976	PRO	A_23_P105625	COQ5	ENSPANG00000005880	17.68275159	16.5548766	green
977	PRO	A_24_P73370	ULK1	ENSPANG00000000375	4.354876717	8.979432674	red
978	PRO	A_24_P335358	PUS1	ENSPANG00000000376	14.39703702	9.512817112	green
979	PRO	A_23_P343671	FOSL2	ENSPANG00000023125	6.204729107	8.199443162	red
980	PRO	A_23_P218555	FOSL2	ENSPANG00000023125	5.482187261	8.199443162	red
981	PRO	A_23_P345581	FOSL2	ENSPANG00000023125	5.718604223	8.199443162	red
982	PRO	A_23_P39971	ERLEC1	ENSPANG00000009778	18.90007794	22.51606847	green
983	PRO	A_24_P231546	FAM178B	ENSPANG00000021272	1.938205295	5.401167342	red
984	PRO	A_23_P36157	WDR74	ENSPANG00000013148	14.91996056	10.16608987	green
985	PRO	CPID_280	CRY2	ENSPANG00000013724	2.353399293	5.589338266	red
986	PRO	CPID_516	ARNTL	ENSPANG00000006538	2.7665849	14.13800963	red
987	PRO	A_23_P60283	XPA	ENSPANG00000025590	15.42876837	22.3197733	green
988	PRO	A_23_P60225	GRHPR	ENSPANG00000025471	15.1233129	9.145521896	green
989	PRO	CPID_4	PER2	ENSPANG00000008425	4.280772011	3.945255997	red
990	PRO	A_23_P57236	GGT7	ENSPANG00000023260	14.77423937	8.919319684	green
991	PRO	A_32_P336690	ZDHHC8	ENSPANG00000015762	2.491960445	7.772185892	red
992	PRO	CPID_328	CSNK1E	ENSPANG00000016597	2.902934159	9.412755327	red
993	PRO	A_24_P766208	RPL3	ENSPANG00000006976	16.81197473	8.54512481	green
994	PRO	A_23_P502078	MAPK8IP2	ENSPANG00000007364	3.081023844	9.240835758	red
995	PRO	A_24_P318593	SCRN2	ENSPANG00000022920	16.71853455	9.843692579	green
996	PRO	A_23_P4323	SCRN2	ENSPANG00000022920	16.46068195	9.843692579	green
997	PRO	A_23_P55174	G6PC3	ENSPANG00000021316	1.040592416	8.141931157	red
998	PRO	A_23_P3963	CDR2L	ENSPANG00000020195	3.974248696	8.598141584	red
999	PRO	A_23_P15944	ELAC1	ENSPANG00000026392	16.54192999	21.26070454	green
1000	PRO	A_24_P121631	ZNF764	ENSPANG00000015290	15.3937127	8.402192034	green
1001	PRO	A_23_P129629	MT3	ENSPANG00000006266	3.356632659	8.369450241	red
1002	PRO	A_23_P395911	FBXO17	ENSPANG00000017369	3.918575886	9.112761731	red
1003	PRO	A_23_P16063	GRIK5	ENSPANG00000021116	3.387077095	9.196255722	red
1004	PRO	A_24_P194017	NOSIP	ENSPANG00000010475	15.36478408	8.45321046	green
1005	PRO	A_32_P22078	RPS9	ENSPANG00000011359	16.1369208	9.886200402	green
1006	PRO	A_23_P56288	LENG8	ENSPANG00000003867	1.885650954	9.655549883	red
1007	PRO	A_24_P41180	RPS5	ENSPANG00000014392	16.04051903	10.11022976	green
1008	PRO	A_23_P343303	GFI1B	ENSPANG00000024216	4.257440297	9.596805759	red
1009	PRO	A_23_P216845	GFI1B	ENSPANG00000024216	3.818171262	9.596805759	red
1010	TES	A_24_P8768	MRPL20	ENSPANG00000015802	15.4180169	1.484001771	green
1011	TES	A_23_P51565	TNNI1	ENSPANG00000020398	2.776252077	7.805876146	red
1012	TES	A_23_P217832	FAM129A	ENSPANG00000024049	4.255075329	9.794440771	red
1013	TES	A_23_P29836	TMEM42	ENSPANG00000006137	16.27947848	4.263595342	green
1014	TES	A_24_P123155	ZNF639	ENSPANG00000024157	17.25025452	16.32272281	green
1015	TES	A_23_P157371	FAM3C	ENSPANG00000006062	17.68990368	13.58475213	green
1016	TES	A_23_P215088	ZC3HC1	ENSPANG00000014229	14.94425942	3.491091615	green
1017	TES	A_23_P345820	WDFY3	ENSPANG00000022290	5.889307701	12.65647461	red
1018	TES	A_24_P332230	LARP7	ENSPANG00000006701	19.4822104	15.117456	green
1019	TES	A_23_P84070	LARP7	ENSPANG00000006701	20.7575021	15.117456	green
1020	TES	A_23_P133095	RAPGEF2	ENSPANG00000019273	5.134122146	12.59693732	red
1021	TES	A_23_P257198	NDUFS4	ENSPANG00000008458	17.5170948	18.40857579	green
1022	TES	A_23_P333227	ERGIC1	ENSPANG00000023223	3.784712304	5.985185769	red
1023	TES	A_23_P333218	ERGIC1	ENSPANG00000023223	4.869089933	5.985185769	red
1024	TES	A_24_P97770	ERGIC1	ENSPANG00000023223	3.605927038	5.985185769	red
1025	TES	A_23_P404871	ERGIC1	ENSPANG00000023223	4.545398427	5.985185769	red
1026	TES	A_23_P69877	ZFP62	ENSPANG00000007886	15.84871588	11.23516732	green
1027	TES	A_23_P44781	CDKAL1	ENSPANG00000000695	16.01191755	14.38866348	green
1028	TES	A_23_P145197	BYSL	ENSPANG00000007619	15.46181803	4.642623864	green
1029	TES	A_23_P19257	SLC35B2	ENSPANG00000007014	15.0455837	4.768110148	green
1030	TES	A_23_P95165	SEMA4B	ENSPANG00000011175	3.628738983	5.537959943	red
1031	TES	A_23_P125541	PPP1R3F	ENSPANG00000012950	15.31729831	6.930190106	green
1032	TES	A_23_P148308	RBM3	ENSPANG00000005561	19.74703558	6.16461858	green
1033	TES	A_23_P139929	ERP29	ENSPANG00000003387	14.7531807	4.731573576	green
1034	TES	A_23_P139600	RASAL1	ENSPANG00000007320	1.586610234	4.768346443	red
1035	TES	A_32_P157531	PDCL3	ENSPANG00000007110	16.05088474	3.510611369	green
1036	TES	A_32_P157539	PDCL3	ENSPANG00000007110	15.37462753	3.510611369	green
1037	TES	A_23_P383986	CHST15	ENSPANG00000020324	4.186547004	7.957702833	red
1038	TES	A_23_P60856	TSPAN4	ENSPANG00000011318	21.03433646	5.595310189	green
1039	TES	A_23_P316741	TSPAN4	ENSPANG00000011318	21.32898611	5.595310189	green
1040	TES	A_24_P326708	BRSK2	ENSPANG00000019206	3.857714643	4.695362368	red
1041	TES	A_23_P1602	CDC42EP2	ENSPANG00000019253	7.139958197	6.629221825	red
1042	TES	A_24_P278602	IL18BP	ENSPANG00000017476	4.171173679	6.494281321	red
1043	TES	A_23_P32253	NFIL3	ENSPANG00000006675	5.488458164	12.04161604	red
1044	TES	A_23_P120194	ORMDL1	ENSPANG00000020309	17.34050835	17.29713909	green
1045	TES	A_23_P334864	FAM126B	ENSPANG00000023886	4.727034012	14.58210497	red
1046	TES	A_23_P131614	COL6A3	ENSPANG00000006369	5.149454436	7.068363383	red
1047	TES	A_23_P210811	CD93	ENSPANG00000018432	4.246056199	4.732206919	red
1048	TES	CPID_328	CSNK1E	ENSPANG00000016597	2.902934159	6.863413144	red
1049	TES	A_23_P88095	TBC1D4	ENSPANG00000006285	15.48368977	11.48053666	green
1050	TES	A_23_P162766	DOCK9	ENSPANG00000017575	13.92588801	10.39846672	green
1051	TES	A_24_P99679	POLR2A	ENSPANG00000024099	2.617213363	7.539655071	red
1052	TES	A_24_P296698	MAP2K3	ENSPANG00000023551	3.324702786	6.412313685	red
1053	TES	A_23_P207596	NF1	ENSPANG00000023142	3.718949515	13.04911279	red
1054	TES	A_23_P130020	UTP18	ENSPANG00000022441	17.38064824	18.1616183	green
1055	TES	A_32_P5251	RARA	ENSPANG00000021658	6.095410937	5.462690591	red
1056	TES	A_23_P107401	TIMP2	ENSPANG00000019851	4.263805792	6.213582261	red
1057	TES	A_24_P159648	BAIAP2	ENSPANG00000019604	2.944404793	5.697853803	red
1058	TES	A_23_P106602	CRISPLD2	ENSPANG00000015945	3.892291218	7.082573231	red
1059	TES	A_24_P136619	CRISPLD2	ENSPANG00000015945	4.081922815	7.082573231	red
1060	TES	A_24_P339059	CRISPLD2	ENSPANG00000015945	3.316140668	7.082573231	red
1061	TES	A_24_P10657	SLC44A2	ENSPANG00000004916	4.364662125	4.358027657	red
1062	TES	A_23_P119593	EPHX3	ENSPANG00000010109	3.615563298	1.978983847	red
1063	TES	A_23_P395911	FBXO17	ENSPANG00000017369	3.918575886	5.793753306	red
1064	TES	A_23_P78782	CA11	ENSPANG00000014596	12.26244124	6.572403335	green
1065	TES	A_24_P41180	RPS5	ENSPANG00000014392	16.04051903	4.652088442	green
1066	TES	A_24_P207150	UBE3A	ENSPANG00000018034	16.19661398	14.71659256	green
1067	TES	A_23_P206501	CLEC18B	ENSPANG00000007021	6.531892781	5.647983186	red
1068	OMF	CPID_475	PER3	ENSPANG00000004699	19.71477188	22.68887407	green
1069	OMF	CPID_474	PER3	ENSPANG00000004699	20.02699319	22.68887407	green
1070	OMF	CPID_476	PER3	ENSPANG00000004699	19.89863193	22.68887407	green
1071	OMF	CPID_470	PER3	ENSPANG00000004699	19.90166908	22.68887407	green
1072	OMF	CPID_472	PER3	ENSPANG00000004699	20.25554653	22.68887407	green
1073	OMF	CPID_471	PER3	ENSPANG00000004699	19.89623075	22.68887407	green
1074	OMF	CPID_440	PER3	ENSPANG00000004699	19.68532843	22.68887407	green
1075	OMF	A_24_P230948	PER3	ENSPANG00000004699	19.39194434	22.68887407	green
1076	OMF	CPID_473	PER3	ENSPANG00000004699	19.95687911	22.68887407	green
1077	OMF	A_23_P423864	PHC2	ENSPANG00000010025	4.262122183	10.62376851	red
1078	OMF	A_24_P393844	DPH2	ENSPANG00000007643	15.23010055	7.658312845	green
1079	OMF	A_24_P144527	ARV1	ENSPANG00000015278	16.77732926	17.40799482	green
1080	OMF	A_23_P92213	ABHD10	ENSPANG00000018917	17.12678581	22.02913689	green
1081	OMF	A_23_P143981	FBLN2	ENSPANG00000007694	14.6786896	5.933193768	green
1082	OMF	A_32_P8120	GNL3	ENSPANG00000016579	18.26079257	21.96963416	green
1083	OMF	A_23_P58102	EXOSC7	ENSPANG00000012918	15.72297068	9.04168897	green
1084	OMF	A_23_P502641	SEC22C	ENSPANG00000007134	14.75745926	18.23654178	green
1085	OMF	A_24_P277155	HLTF	ENSPANG00000009264	16.35347913	22.05729698	green
1086	OMF	A_23_P18304	UBA5	ENSPANG00000011953	16.13879731	21.899644	green
1087	OMF	A_23_P361469	METTL6	ENSPANG00000008253	16.6889009	0.47198923	green
1088	OMF	A_24_P943472	NR1D2	ENSPANG00000006662	17.13489677	22.11314539	green
1089	OMF	A_23_P302709	NR1D2	ENSPANG00000006662	18.02737452	22.11314539	green
1090	OMF	A_23_P132486	OXSM	ENSPANG00000012595	17.33070259	1.015881348	green
1091	OMF	A_24_P322771	TFF1	ENSPANG00000015741	2.211272065	11.60450742	red
1092	OMF	A_23_P93844	TOMM7	ENSPANG00000008241	16.29624075	8.959715534	green
1093	OMF	A_23_P20045	PEX1	ENSPANG00000021187	15.91110383	2.111774138	green
1094	OMF	A_23_P111583	CD36	ENSPANG00000024545	18.97553808	1.147476546	green
1095	OMF	A_24_P309105	POT1	ENSPANG00000020726	18.50623642	19.31047733	green
1096	OMF	A_23_P84610	POT1	ENSPANG00000020726	17.78899842	19.31047733	green
1097	OMF	A_24_P384099	ZNF775	ENSPANG00000021669	3.766372671	8.353723494	red
1098	OMF	A_23_P43779	COPS4	ENSPANG00000021637	17.10482041	21.02133119	green
1099	OMF	A_23_P92320	NUP54	ENSPANG00000023418	17.10553514	23.40718495	green
1100	OMF	A_24_P397247	SDAD1	ENSPANG00000016516	16.71294962	21.92654838	green
1101	OMF	A_23_P41280	PAICS	ENSPANG00000017692	18.12392951	20.52702957	green
1102	OMF	A_23_P41380	ABCE1	ENSPANG00000005888	17.80736488	19.59932059	green
1103	OMF	A_23_P58521	ERCC8	ENSPANG00000012022	17.85966257	19.84919952	green
1104	OMF	A_23_P213441	UTP15	ENSPANG00000009302	15.84024441	21.0820885	green
1105	OMF	A_23_P92824	ATG10	ENSPANG00000003860	16.52468744	1.330143755	green
1106	OMF	A_23_P30338	CCNH	ENSPANG00000023952	19.1255401	21.1086259	green
1107	OMF	A_23_P213908	PHAX	ENSPANG00000010164	15.27676889	20.62614047	green
1108	OMF	A_23_P144796	PDLIM4	ENSPANG00000011299	1.907906916	11.25525203	red
1109	OMF	A_23_P70020	PFDN1	ENSPANG00000016007	15.99171645	21.41914622	green
1110	OMF	A_23_P7642	SPARC	ENSPANG00000008874	4.192208776	2.067509694	red
1111	OMF	A_23_P30307	MED7	ENSPANG00000009343	17.59988546	17.14467504	green
1112	OMF	A_24_P140621	CCNJL	ENSPANG00000003196	3.6691148	10.48751214	red
1113	OMF	A_23_P7684	CCNJL	ENSPANG00000003196	4.815036283	10.48751214	red
1114	OMF	A_23_P69877	ZFP62	ENSPANG00000007886	15.84871588	20.24110386	green
1115	OMF	A_23_P59202	TAF11	ENSPANG00000009105	17.69566351	0.613983943	green
1116	OMF	A_23_P214474	TOMM6	ENSPANG00000017339	16.53861166	10.66191363	green
1117	OMF	A_23_P215051	ECHDC1	ENSPANG00000020687	18.05171013	0.737938366	green
1118	OMF	A_23_P134191	TRMT11	ENSPANG00000022840	17.37002856	21.3437477	green
1119	OMF	A_32_P9963	HSF2	ENSPANG00000022516	17.47641438	19.13725244	green
1120	OMF	A_24_P476086	KPNA5	ENSPANG00000008670	17.30590387	20.0583544	green
1121	OMF	A_23_P145134	FGFR1OP	ENSPANG00000008430	5.32362773	0.673849275	red
1122	OMF	A_23_P420334	PGBD4	ENSPANG00000019855	16.48886606	21.82815536	green
1123	OMF	A_23_P14876	SRP14	ENSPANG00000019490	17.33070721	11.25665405	green
1124	OMF	A_24_P926770	LRP10	ENSPANG00000003911	3.548745993	9.489949155	red
1125	OMF	A_23_P14340	KIAA0391	ENSPANG00000025053	16.82736114	19.77419897	green
1126	OMF	A_24_P253318	ACTR10	ENSPANG00000013445	17.3948434	20.47062145	green
1127	OMF	A_24_P373126	TRMT61A	ENSPANG00000007028	6.427227929	10.93036587	red
1128	OMF	A_23_P435407	GPC4	ENSPANG00000017573	2.187499125	19.05016576	red
1129	OMF	A_23_P217326	FHL1	ENSPANG00000017966	1.267517749	14.44974783	red
1130	OMF	A_23_P1206	RPS24	ENSPANG00000010363	18.03609958	12.11947717	green
1131	OMF	A_32_P170888	CNOT7	ENSPANG00000025871	15.34633192	20.0260334	green
1132	OMF	A_24_P350245	DOCK5	ENSPANG00000005750	4.949117111	22.81969892	red
1133	OMF	A_23_P123343	NUDCD1	ENSPANG00000003130	17.64643008	20.02287919	green
1134	OMF	A_32_P65943	EEF1D	ENSPANG00000012667	15.01707807	9.039047573	green
1135	OMF	A_23_P350551	C12orf57	ENSPANG00000020210	16.23699018	7.639435674	green
1136	OMF	A_24_P253215	EMG1	ENSPANG00000005523	16.32403046	8.891870671	green
1137	OMF	A_23_P87759	EMG1	ENSPANG00000005523	16.97944051	8.891870671	green
1138	OMF	A_23_P151043	PYROXD1	ENSPANG00000020209	16.6893377	20.42950812	green
1139	OMF	A_23_P204187	PYROXD1	ENSPANG00000020209	17.69607997	20.42950812	green
1140	OMF	A_23_P76078	IL23A	ENSPANG00000012662	15.75170955	6.887804269	green
1141	OMF	A_24_P353412	NXPH4	ENSPANG00000009560	2.928692799	6.304935662	red
1142	OMF	A_23_P64792	KCNMB4	ENSPANG00000010681	17.25906188	7.63129541	green
1143	OMF	A_23_P13907	IGF1	ENSPANG00000004450	2.092026781	1.017568562	red
1144	OMF	A_23_P99216	POP5	ENSPANG00000014166	15.52095328	7.503671792	green
1145	OMF	A_23_P320371	LPIN1	ENSPANG00000009989	17.49563222	0.238214023	green
1146	OMF	A_32_P157531	PDCL3	ENSPANG00000007110	16.05088474	13.66553177	green
1147	OMF	A_32_P157539	PDCL3	ENSPANG00000007110	15.37462753	13.66553177	green
1148	OMF	CPID_89	NPAS2	ENSPANG00000000546	13.72002696	15.3342824	green
1149	OMF	A_23_P86731	ZNF239	ENSPANG00000022661	16.33566105	21.35138496	green
1150	OMF	A_23_P75288	ATAD1	ENSPANG00000021894	15.65183144	20.22395384	green
1151	OMF	A_23_P383986	CHST15	ENSPANG00000020324	4.186547004	19.12209341	red
1152	OMF	A_23_P60856	TSPAN4	ENSPANG00000011318	21.03433646	6.054261405	green
1153	OMF	A_23_P316741	TSPAN4	ENSPANG00000011318	21.32898611	6.054261405	red
1154	OMF	A_23_P36157	WDR74	ENSPANG00000013148	14.91996056	7.569923259	green
1155	OMF	A_24_P467358	EEF1G	ENSPANG00000003106	15.39638513	10.39984697	green
1156	OMF	A_24_P372562	PTPMT1	ENSPANG00000007187	16.35024954	9.284947383	green
1157	OMF	CPID_516	ARNTL	ENSPANG00000006538	2.7665849	13.44946246	red
1158	OMF	A_23_P362893	TEAD1	ENSPANG00000007045	2.654761025	20.38549732	red
1159	OMF	A_24_P115774	BIRC2	ENSPANG00000018233	13.04274296	23.07819396	green
1160	OMF	A_23_P150350	C11orf1	ENSPANG00000024229	17.26549762	2.433961273	green
1161	OMF	A_24_P89872	ZNF189	ENSPANG00000025675	16.36329128	20.6724291	green
1162	OMF	A_23_P32217	TOPORS	ENSPANG00000025293	5.161429859	21.93222837	red
1163	OMF	A_23_P123563	RPS6	ENSPANG00000025252	17.46511686	11.60048505	green
1164	OMF	A_23_P32253	NFIL3	ENSPANG00000006675	5.488458164	11.0645162	red
1165	OMF	A_23_P142994	RBM45	ENSPANG00000016088	16.033317	23.77903622	green
1166	OMF	A_23_P56894	CYP20A1	ENSPANG00000002439	14.84674191	21.24619972	green
1167	OMF	A_23_P39665	SLC11A1	ENSPANG00000012402	4.914143298	5.432283005	red
1168	OMF	CPID_4	PER2	ENSPANG00000008425	4.280772011	2.663453462	red
1169	OMF	A_24_P365469	B4GALT5	ENSPANG00000004894	4.904239326	19.16664221	red
1170	OMF	A_23_P400435	CRLS1	ENSPANG00000016607	16.89350121	1.746489035	green
1171	OMF	A_23_P211326	CECR2	ENSPANG00000000608	2.749911232	0.649219754	red
1172	OMF	A_24_P143032	CDC42EP1	ENSPANG00000025198	3.534184161	7.2455465	red
1173	OMF	A_24_P151582	TEF	ENSPANG00000024579	17.21313342	0.938998112	green
1174	OMF	A_32_P96213	TPT1	ENSPANG00000005716	18.38157649	9.984818002	green
1175	OMF	A_23_P25638	RNF219	ENSPANG00000015545	17.43784578	19.49745462	green
1176	OMF	A_23_P162766	DOCK9	ENSPANG00000017575	13.92588801	19.27996034	green
1177	OMF	A_24_P941336	TSR1	ENSPANG00000024463	14.98782289	19.64041265	green
1178	OMF	A_23_P152919	NUP88	ENSPANG00000024295	16.99727178	23.33187656	green
1179	OMF	A_23_P152873	NEK8	ENSPANG00000023428	2.71161411	6.958947643	red
1180	OMF	A_23_P207596	NF1	ENSPANG00000023142	3.718949515	21.56700112	red
1181	OMF	A_23_P3963	CDR2L	ENSPANG00000020195	3.974248696	10.3135335	red
1182	OMF	A_23_P208595	LDLR	ENSPANG00000018406	14.76476968	19.2693762	green
1183	OMF	A_24_P117029	LDLR	ENSPANG00000018406	14.60911801	19.2693762	green
1184	OMF	A_23_P90143	RPL13A	ENSPANG00000012050	16.38683036	8.759397048	green
1185	OMF	A_23_P67072	ZNF615	ENSPANG00000008085	17.69785892	20.5586584	green
1186	OMF	A_32_P22078	RPS9	ENSPANG00000011359	16.1369208	7.828034641	green
1187	OMF	A_24_P41180	RPS5	ENSPANG00000014392	16.04051903	8.983280135	green
1188	OMF	A_24_P207150	UBE3A	ENSPANG00000018034	16.19661398	20.13918397	green
1189	OMF	A_23_P115636	TRDMT1	ENSPANG00000024541	15.91590516	20.18324673	green
1190	OMF	A_23_P113701	PDGFA	ENSPANG00000022603	6.278846341	11.29500809	red
1191	OMF	A_23_P59921	SUB1	ENSPANG00000000339	19.06586051	0.345932944	green
1192	OMF	A_32_P2333	SUB1	ENSPANG00000000339	20.32948378	0.345932944	green
1193	WAM	A_24_P943472	NR1D2	ENSPANG00000006662	17.13489677	21.90993661	green
1194	WAM	A_23_P302709	NR1D2	ENSPANG00000006662	18.02737452	21.90993661	green
1195	WAM	A_23_P30338	CCNH	ENSPANG00000023952	19.1255401	15.69248133	green
1196	WAM	A_23_P7642	SPARC	ENSPANG00000008874	4.192208776	1.250166203	red
1197	WAM	A_23_P31135	ACAT2	ENSPANG00000006086	15.78209242	20.45132955	green
1198	WAM	CPID_89	NPAS2	ENSPANG00000000546	13.72002696	14.81933625	green
1199	WAM	CPID_280	CRY2	ENSPANG00000013724	2.353399293	0.680111898	red
1200	WAM	CPID_516	ARNTL	ENSPANG00000006538	2.7665849	13.14190444	red
1201	WAM	A_23_P127533	DCUN1D5	ENSPANG00000007860	17.59606524	21.73679929	green
1202	WAM	A_23_P395365	ENTPD2	ENSPANG00000026261	4.858058147	1.197149287	red
1203	WAM	A_23_P165624	TNFAIP6	ENSPANG00000021874	3.580571394	23.19074576	red
1204	WAM	CPID_4	PER2	ENSPANG00000008425	4.280772011	1.9806375	red
1205	WAM	A_23_P77859	TMEM88	ENSPANG00000023934	6.652982189	2.379820607	red
1206	WAM	A_32_P86150	CTRB2	ENSPANG00000017998	3.713741126	2.833438779	red
1207	WAM	A_23_P51711	CELA2B	ENSPANG00000015026	1.950465853	0.734462461	red
1208	WAP	CPID_475	PER3	ENSPANG00000004699	19.71477188	23.12442858	green
1209	WAP	CPID_474	PER3	ENSPANG00000004699	20.02699319	23.12442858	green
1210	WAP	CPID_476	PER3	ENSPANG00000004699	19.89863193	23.12442858	green
1211	WAP	CPID_470	PER3	ENSPANG00000004699	19.90166908	23.12442858	green
1212	WAP	CPID_472	PER3	ENSPANG00000004699	20.25554653	23.12442858	green
1213	WAP	CPID_471	PER3	ENSPANG00000004699	19.89623075	23.12442858	green
1214	WAP	CPID_440	PER3	ENSPANG00000004699	19.68532843	23.12442858	green
1215	WAP	A_24_P230948	PER3	ENSPANG00000004699	19.39194434	23.12442858	green
1216	WAP	CPID_473	PER3	ENSPANG00000004699	19.95687911	23.12442858	green
1217	WAP	A_24_P921232	PEX14	ENSPANG00000017539	12.92590978	9.047069822	green
1218	WAP	A_24_P393844	DPH2	ENSPANG00000007643	15.23010055	7.624016376	green
1219	WAP	A_23_P114879	HOOK1	ENSPANG00000014459	15.3221357	19.99223812	green
1220	WAP	A_23_P217832	FAM129A	ENSPANG00000024049	4.255075329	21.30768905	red
1221	WAP	A_23_P137470	SIPA1L2	ENSPANG00000024427	4.426770105	21.11784136	red
1222	WAP	A_23_P92213	ABHD10	ENSPANG00000018917	17.12678581	18.39690423	green
1223	WAP	A_24_P917492	TTLL3	ENSPANG00000005978	2.604728958	7.75410568	red
1224	WAP	A_23_P212213	THUMPD3	ENSPANG00000016253	15.21828702	19.09967568	green
1225	WAP	A_32_P8120	GNL3	ENSPANG00000016579	18.26079257	21.64288229	green
1226	WAP	A_23_P58102	EXOSC7	ENSPANG00000012918	15.72297068	9.439257657	green
1227	WAP	A_23_P29836	TMEM42	ENSPANG00000006137	16.27947848	8.359363336	green
1228	WAP	A_23_P144151	DCUN1D1	ENSPANG00000008386	0.130106218	20.80450116	red
1229	WAP	A_24_P277155	HLTF	ENSPANG00000009264	16.35347913	21.07080139	green
1230	WAP	A_23_P7030	MRPL3	ENSPANG00000017085	17.25486723	21.90072714	green
1231	WAP	A_24_P943472	NR1D2	ENSPANG00000006662	17.13489677	22.73163815	green
1232	WAP	A_23_P302709	NR1D2	ENSPANG00000006662	18.02737452	22.73163815	green
1233	WAP	A_23_P20045	PEX1	ENSPANG00000021187	15.91110383	20.54305164	green
1234	WAP	A_23_P82478	PUS7	ENSPANG00000014230	15.29267095	19.88001893	green
1235	WAP	A_24_P106728	PUS7	ENSPANG00000014230	2.836957373	19.88001893	red
1236	WAP	A_23_P215088	ZC3HC1	ENSPANG00000014229	14.94425942	9.706455123	green
1237	WAP	A_24_P500621	HIPK2	ENSPANG00000017281	3.089843325	22.34778532	red
1238	WAP	A_23_P345820	WDFY3	ENSPANG00000022290	5.889307701	21.57703778	red
1239	WAP	A_23_P213441	UTP15	ENSPANG00000009302	15.84024441	20.23656617	green
1240	WAP	A_23_P167674	F12	ENSPANG00000008365	3.089288056	6.465291272	red
1241	WAP	A_24_P320526	C6orf106	ENSPANG00000020768	3.798624033	22.36195207	red
1242	WAP	A_23_P42042	LYRM2	ENSPANG00000024769	17.42305576	20.52791855	green
1243	WAP	A_32_P38286	TCTE3	ENSPANG00000012992	3.703625478	5.182008869	red
1244	WAP	A_23_P44674	CRIP1	ENSPANG00000020548	14.22849993	8.301641741	green
1245	WAP	A_24_P156576	GEMIN8	ENSPANG00000016642	15.25490432	8.901034929	green
1246	WAP	A_23_P11331	TCEAL8	ENSPANG00000004069	16.18480943	22.45211314	green
1247	WAP	A_23_P87432	RHPN1	ENSPANG00000015006	2.588250871	7.844308405	red
1248	WAP	A_32_P65943	EEF1D	ENSPANG00000012667	15.01707807	8.493053619	green
1249	WAP	A_24_P89843	CYHR1	ENSPANG00000024707	15.05868555	7.266146304	green
1250	WAP	A_23_P350551	C12orf57	ENSPANG00000020210	16.23699018	8.389696076	green
1251	WAP	A_24_P253215	EMG1	ENSPANG00000005523	16.32403046	9.554359305	green
1252	WAP	A_23_P87759	EMG1	ENSPANG00000005523	16.97944051	9.554359305	green
1253	WAP	A_23_P151043	PYROXD1	ENSPANG00000020209	16.6893377	20.51080615	green
1254	WAP	A_23_P204187	PYROXD1	ENSPANG00000020209	17.69607997	20.51080615	green
1255	WAP	A_23_P64792	KCNMB4	ENSPANG00000010681	17.25906188	8.463305489	green
1256	WAP	A_24_P46093	SLC6A6	ENSPANG00000009556	3.913278994	20.40905366	red
1257	WAP	A_24_P359191	SLC6A6	ENSPANG00000009556	3.127171502	20.40905366	red
1258	WAP	A_23_P99216	POP5	ENSPANG00000014166	15.52095328	8.168631715	green
1259	WAP	A_24_P73370	ULK1	ENSPANG00000000375	4.354876717	6.993048303	red
1260	WAP	A_24_P335358	PUS1	ENSPANG00000000376	14.39703702	8.1389345	green
1261	WAP	A_23_P336034	OXER1	ENSPANG00000017325	2.693945932	9.077634619	red
1262	WAP	A_32_P24581	RPS27A	ENSPANG00000017355	16.29305478	9.851166236	green
1263	WAP	A_23_P75288	ATAD1	ENSPANG00000021894	15.65183144	21.7430923	green
1264	WAP	A_23_P500381	HTR7	ENSPANG00000021709	16.59779707	1.046061241	green
1265	WAP	A_23_P36157	WDR74	ENSPANG00000013148	14.91996056	8.769885131	green
1266	WAP	A_24_P467358	EEF1G	ENSPANG00000003106	15.39638513	8.63574954	green
1267	WAP	A_23_P86801	RAPSN	ENSPANG00000004124	3.042873679	6.459044083	red
1268	WAP	A_23_P87257	MRPL17	ENSPANG00000025791	15.74679509	9.284032249	green
1269	WAP	A_23_P151321	RPL6	ENSPANG00000010746	17.16701738	9.401391079	green
1270	WAP	A_24_P89872	ZNF189	ENSPANG00000025675	16.36329128	20.06225814	green
1271	WAP	A_32_P217510	WDR75	ENSPANG00000000758	16.96006857	18.32588273	green
1272	WAP	A_23_P56894	CYP20A1	ENSPANG00000002439	14.84674191	21.23316332	green
1273	WAP	A_24_P365469	B4GALT5	ENSPANG00000004894	4.904239326	22.35977063	red
1274	WAP	A_32_P336690	ZDHHC8	ENSPANG00000015762	2.491960445	6.399146304	red
1275	WAP	A_24_P766208	RPL3	ENSPANG00000006976	16.81197473	6.230228514	green
1276	WAP	A_24_P102389	ALG11	ENSPANG00000023959	16.04891501	21.54140732	green
1277	WAP	A_23_P117286	CLN5	ENSPANG00000009178	16.20050224	21.39603348	green
1278	WAP	A_24_P941336	TSR1	ENSPANG00000024463	14.98782289	22.1975281	green
1279	WAP	A_23_P207837	CPD	ENSPANG00000023156	4.328827324	22.63930845	red
1280	WAP	A_23_P207596	NF1	ENSPANG00000023142	3.718949515	20.36779752	red
1281	WAP	A_23_P356041	SPAG9	ENSPANG00000022449	4.835915503	21.32264887	red
1282	WAP	A_24_P104512	EVPL	ENSPANG00000020071	2.336874997	9.955779651	red
1283	WAP	A_24_P205100	E4F1	ENSPANG00000017016	2.990348406	7.245699359	red
1284	WAP	A_23_P77714	CLUAP1	ENSPANG00000016182	14.54109081	20.69945584	green
1285	WAP	A_24_P940348	FAM129C	ENSPANG00000004465	14.98654166	11.29731269	green
1286	WAP	A_24_P390928	TRAPPC6A	ENSPANG00000008090	17.4156426	7.821519121	green
1287	WAP	A_23_P90143	RPL13A	ENSPANG00000012050	16.38683036	8.39194239	green
1288	WAP	A_24_P194017	NOSIP	ENSPANG00000010475	15.36478408	7.775006542	green
1289	WAP	A_32_P22078	RPS9	ENSPANG00000011359	16.1369208	8.241810062	green
1290	WAP	A_24_P41180	RPS5	ENSPANG00000014392	16.04051903	8.244938263	green
1291	WAP	A_23_P206501	CLEC18B	ENSPANG00000007021	6.531892781	7.421568619	red
1292	WAR	CPID_475	PER3	ENSPANG00000004699	19.71477188	0.102958193	green
1293	WAR	CPID_474	PER3	ENSPANG00000004699	20.02699319	0.102958193	green
1294	WAR	CPID_476	PER3	ENSPANG00000004699	19.89863193	0.102958193	green
1295	WAR	CPID_470	PER3	ENSPANG00000004699	19.90166908	0.102958193	green
1296	WAR	CPID_472	PER3	ENSPANG00000004699	20.25554653	0.102958193	green
1297	WAR	CPID_471	PER3	ENSPANG00000004699	19.89623075	0.102958193	green
1298	WAR	CPID_440	PER3	ENSPANG00000004699	19.68532843	0.102958193	green
1299	WAR	A_24_P230948	PER3	ENSPANG00000004699	19.39194434	0.102958193	green
1300	WAR	CPID_473	PER3	ENSPANG00000004699	19.95687911	0.102958193	green
1301	WAR	A_24_P943472	NR1D2	ENSPANG00000006662	17.13489677	22.49219418	green
1302	WAR	A_23_P302709	NR1D2	ENSPANG00000006662	18.02737452	22.49219418	green
1303	WAR	A_24_P23636	PCLO	ENSPANG00000026452	2.022239585	0.192576719	red
1304	WAR	A_23_P121716	ANXA3	ENSPANG00000015227	6.972338855	10.26600801	red
1305	WAR	A_23_P382081	SPEF2	ENSPANG00000013351	15.44004851	11.50125047	green
1306	WAR	A_32_P34876	WDR93	ENSPANG00000021468	3.122341696	9.860772954	red
1307	WAR	A_23_P128126	RAN	ENSPANG00000008799	15.95398425	0.777773775	green
1308	WAR	A_24_P353412	NXPH4	ENSPANG00000009560	2.928692799	11.72422407	red
1309	WAR	A_23_P113623	MRPL45	ENSPANG00000000456	16.15056603	11.61682781	green
1310	WAR	CPID_89	NPAS2	ENSPANG00000000546	13.72002696	16.99545167	green
1311	WAR	CPID_516	ARNTL	ENSPANG00000006538	2.7665849	13.31205742	red
1312	WAR	A_23_P32253	NFIL3	ENSPANG00000006675	5.488458164	10.49646571	red
1313	WAR	CPID_4	PER2	ENSPANG00000008425	4.280772011	1.067110868	red
1314	WAS	A_23_P410159	PAQR7	ENSPANG00000001704	2.569167648	1.909088388	red
1315	WAS	A_23_P201156	CADM3	ENSPANG00000019563	3.323197977	8.512771828	red
1316	WAS	A_23_P428842	TMEM44	ENSPANG00000000264	12.48223735	6.888096438	green
1317	WAS	A_23_P70849	NOS3	ENSPANG00000018601	3.365989131	5.010530257	red
1318	WAS	A_24_P232856	RPL9	ENSPANG00000017541	17.61649504	14.7116663	green
1319	WAS	A_23_P500353	KCNN2	ENSPANG00000002292	3.335622451	16.07050332	red
1320	WAS	A_24_P33217	TNXB	ENSPANG00000014564	3.152191566	1.157720974	red
1321	WAS	A_23_P42042	LYRM2	ENSPANG00000024769	17.42305576	15.24020955	green
1322	WAS	A_23_P93543	PEX7	ENSPANG00000023965	16.40036548	18.97835211	green
1323	WAS	A_23_P151805	FBLN5	ENSPANG00000007668	14.60564418	7.709631203	green
1324	WAS	A_32_P80850	COL14A1	ENSPANG00000011145	2.878986655	8.796465384	red
1325	WAS	A_24_P372862	ETV6	ENSPANG00000023810	4.941360566	10.87655156	red
1326	WAS	A_23_P343671	FOSL2	ENSPANG00000023125	6.204729107	3.175919854	red
1327	WAS	A_23_P218555	FOSL2	ENSPANG00000023125	5.482187261	3.175919854	red
1328	WAS	A_23_P345581	FOSL2	ENSPANG00000023125	5.718604223	3.175919854	red
1329	WAS	A_32_P165116	WDR92	ENSPANG00000011915	15.34381469	19.23335151	green
1330	WAS	CPID_89	NPAS2	ENSPANG00000000546	13.72002696	14.3844492	green
1331	WAS	A_23_P161424	PLXDC2	ENSPANG00000023138	3.91605104	7.873854791	red
1332	WAS	A_23_P1602	CDC42EP2	ENSPANG00000019253	7.139958197	1.864983157	red
1333	WAS	CPID_280	CRY2	ENSPANG00000013724	2.353399293	0.890449193	red
1334	WAS	A_24_P409519	PTPN5	ENSPANG00000019133	1.63410613	8.371660805	red
1335	WAS	CPID_516	ARNTL	ENSPANG00000006538	2.7665849	13.29749931	red
1336	WAS	A_23_P170088	EXD3	ENSPANG00000026338	2.606424615	1.38118809	red
1337	WAS	A_23_P32253	NFIL3	ENSPANG00000006675	5.488458164	12.47992161	red
1338	WAS	A_23_P142994	RBM45	ENSPANG00000016088	16.033317	22.07416203	green
1339	WAS	CPID_4	PER2	ENSPANG00000008425	4.280772011	2.663545336	red
1340	WAS	A_24_P151582	TEF	ENSPANG00000024579	17.21313342	0.283705382	green
1341	WAS	A_23_P77859	TMEM88	ENSPANG00000023934	6.652982189	1.178941191	red
1342	WAS	A_24_P102343	EPN3	ENSPANG00000022477	2.899808792	2.112932217	red
1343	WAS	A_23_P90273	CHST8	ENSPANG00000000268	3.724131432	1.131878506	red
1344	WAT	CPID_475	PER3	ENSPANG00000004699	19.71477188	0.0291247	green
1345	WAT	CPID_474	PER3	ENSPANG00000004699	20.02699319	0.0291247	green
1346	WAT	CPID_476	PER3	ENSPANG00000004699	19.89863193	0.0291247	green
1347	WAT	CPID_470	PER3	ENSPANG00000004699	19.90166908	0.0291247	green
1348	WAT	CPID_472	PER3	ENSPANG00000004699	20.25554653	0.0291247	green
1349	WAT	CPID_471	PER3	ENSPANG00000004699	19.89623075	0.0291247	green
1350	WAT	CPID_440	PER3	ENSPANG00000004699	19.68532843	0.0291247	green
1351	WAT	A_24_P230948	PER3	ENSPANG00000004699	19.39194434	0.0291247	green
1352	WAT	CPID_473	PER3	ENSPANG00000004699	19.95687911	0.0291247	green
1353	WAT	A_24_P342591	RERE	ENSPANG00000018378	3.868881672	23.54686349	red
1354	WAT	A_24_P921232	PEX14	ENSPANG00000017539	12.92590978	0.30475858	green
1355	WAT	A_24_P393844	DPH2	ENSPANG00000007643	15.23010055	1.446044726	green
1356	WAT	A_23_P63557	CNTN2	ENSPANG00000019892	3.355146521	0.54203843	red
1357	WAT	A_23_P46063	NME7	ENSPANG00000017310	15.2948615	9.593548049	green
1358	WAT	A_23_P137697	SELP	ENSPANG00000011947	2.615356127	10.74738347	red
1359	WAT	A_23_P501770	ATRIP	ENSPANG00000021869	13.77058652	0.83832704	green
1360	WAT	A_24_P943472	NR1D2	ENSPANG00000006662	17.13489677	22.5223735	green
1361	WAT	A_23_P302709	NR1D2	ENSPANG00000006662	18.02737452	22.5223735	green
1362	WAT	A_24_P500621	HIPK2	ENSPANG00000017281	3.089843325	21.96769486	red
1363	WAT	A_23_P254442	ZNF783	ENSPANG00000005131	16.9752941	1.830748673	green
1364	WAT	A_23_P92320	NUP54	ENSPANG00000023418	17.10553514	14.08990691	green
1365	WAT	A_24_P332230	LARP7	ENSPANG00000006701	19.4822104	13.11171895	green
1366	WAT	A_23_P84070	LARP7	ENSPANG00000006701	20.7575021	13.11171895	green
1367	WAT	A_23_P252857	BRIX1	ENSPANG00000016504	16.89885781	12.30665258	green
1368	WAT	A_23_P252855	BRIX1	ENSPANG00000016504	16.51751069	12.30665258	green
1369	WAT	A_23_P70020	PFDN1	ENSPANG00000016007	15.99171645	17.76513522	green
1370	WAT	A_23_P30307	MED7	ENSPANG00000009343	17.59988546	16.04489401	green
1371	WAT	A_23_P360245	NUDCD2	ENSPANG00000017116	16.92331083	12.07405952	green
1372	WAT	A_24_P33217	TNXB	ENSPANG00000014564	3.152191566	0.030268173	red
1373	WAT	A_23_P19333	TREM1	ENSPANG00000015746	4.685240469	7.337253589	red
1374	WAT	A_23_P93464	BCKDHB	ENSPANG00000020540	15.47423185	13.49404669	green
1375	WAT	A_23_P42042	LYRM2	ENSPANG00000024769	17.42305576	17.54653943	green
1376	WAT	A_23_P95165	SEMA4B	ENSPANG00000011175	3.628738983	0.686272513	red
1377	WAT	A_23_P205944	LINS1	ENSPANG00000020510	16.4685184	13.6797561	green
1378	WAT	A_24_P116242	KLHDC2	ENSPANG00000009939	17.39083154	13.93611537	green
1379	WAT	A_23_P73559	FGD1	ENSPANG00000010099	2.91453816	23.62634604	red
1380	WAT	A_23_P435407	GPC4	ENSPANG00000017573	2.187499125	21.21988537	red
1381	WAT	A_23_P43141	EIF3E	ENSPANG00000008045	17.18269623	13.10340442	green
1382	WAT	A_32_P229760	EIF3E	ENSPANG00000008045	18.49280123	13.10340442	green
1383	WAT	A_24_P178011	MYC	ENSPANG00000010418	2.907733462	10.14379955	red
1384	WAT	A_23_P384816	SLC45A4	ENSPANG00000025488	4.997970753	1.037112853	red
1385	WAT	A_24_P321525	RERG	ENSPANG00000005456	2.196498729	11.40407417	red
1386	WAT	A_23_P53257	AVIL	ENSPANG00000023176	7.118024582	9.11915478	red
1387	WAT	A_23_P162596	ACTR6	ENSPANG00000007907	19.16470793	13.44841735	green
1388	WAT	A_24_P175989	VPS29	ENSPANG00000011478	18.96746797	11.42715037	green
1389	WAT	A_23_P10911	PLBD2	ENSPANG00000005793	23.55276927	1.14209454	red
1390	WAT	A_23_P53736	FBXO21	ENSPANG00000015722	15.4788803	11.14045312	green
1391	WAT	A_23_P141549	RPS7	ENSPANG00000011092	17.98390409	9.621644628	green
1392	WAT	A_32_P20367	RPS7	ENSPANG00000011092	17.81224289	9.621644628	green
1393	WAT	A_32_P119096	MBOAT2	ENSPANG00000022343	4.494265367	14.42988514	red
1394	WAT	A_23_P343671	FOSL2	ENSPANG00000023125	6.204729107	1.528775311	red
1395	WAT	A_23_P218555	FOSL2	ENSPANG00000023125	5.482187261	1.528775311	red
1396	WAT	A_23_P345581	FOSL2	ENSPANG00000023125	5.718604223	1.528775311	red
1397	WAT	CPID_89	NPAS2	ENSPANG00000000546	13.72002696	19.93578316	green
1398	WAT	A_23_P161424	PLXDC2	ENSPANG00000023138	3.91605104	10.68458121	red
1399	WAT	CPID_129	NFKB2	ENSPANG00000021013	3.067747371	1.101271271	red
1400	WAT	CPID_130	NFKB2	ENSPANG00000021013	3.180326611	1.101271271	red
1401	WAT	CPID_123	NFKB2	ENSPANG00000021013	3.35017923	1.101271271	red
1402	WAT	CPID_280	CRY2	ENSPANG00000013724	2.353399293	1.242144875	red
1403	WAT	A_23_P36266	PDHX	ENSPANG00000008468	16.99935395	20.0475068	green
1404	WAT	A_23_P13364	NUCB2	ENSPANG00000002503	17.87976441	12.541163	green
1405	WAT	CPID_516	ARNTL	ENSPANG00000006538	2.7665849	14.09239652	red
1406	WAT	A_24_P318073	RPUSD4	ENSPANG00000015040	15.50087613	0.849833945	green
1407	WAT	A_23_P395365	ENTPD2	ENSPANG00000026261	4.858058147	0.109143664	red
1408	WAT	A_24_P363896	COL27A1	ENSPANG00000025786	2.419997165	19.45245634	red
1409	WAT	A_23_P32253	NFIL3	ENSPANG00000006675	5.488458164	12.08621232	red
1410	WAT	A_23_P28485	GCA	ENSPANG00000023830	5.256457998	12.34190675	red
1411	WAT	A_23_P56654	MCEE	ENSPANG00000018465	16.82749395	10.88990863	green
1412	WAT	CPID_4	PER2	ENSPANG00000008425	4.280772011	3.034029241	red
1413	WAT	A_32_P24122	STMN3	ENSPANG00000024130	14.7602039	23.75335557	green
1414	WAT	A_23_P57236	GGT7	ENSPANG00000023260	14.77423937	0.386988213	green
1415	WAT	A_23_P143569	DGCR6L	ENSPANG00000026173	15.83300424	1.190845991	green
1416	WAT	A_32_P336690	ZDHHC8	ENSPANG00000015762	2.491960445	1.124780332	red
1417	WAT	A_23_P68851	KREMEN1	ENSPANG00000000469	5.75775774	0.13549069	red
1418	WAT	CPID_328	CSNK1E	ENSPANG00000016597	2.902934159	1.039826062	red
1419	WAT	A_24_P151582	TEF	ENSPANG00000024579	17.21313342	23.77904419	green
1420	WAT	A_23_P65230	TMTC4	ENSPANG00000024152	17.37083411	13.34371821	green
1421	WAT	A_24_P99679	POLR2A	ENSPANG00000024099	2.617213363	0.848795558	red
1422	WAT	A_24_P159648	BAIAP2	ENSPANG00000019604	2.944404793	1.163201952	red
1423	WAT	A_24_P940620	CCDC57	ENSPANG00000018921	4.953065848	0.374669682	red
1424	WAT	A_23_P142255	SHD	ENSPANG00000011888	2.057913421	1.303188131	red
1425	WAT	A_23_P101806	HPN	ENSPANG00000024281	3.027496288	0.358152557	red
1426	WAT	A_23_P395911	FBXO17	ENSPANG00000017369	3.918575886	0.880585483	red
1427	WAT	A_24_P373768	GIPR	ENSPANG00000014706	1.973576689	22.30845114	red
1428	WAT	A_23_P4640	ZNF548	ENSPANG00000020840	15.61104862	11.36405262	green
1429	SKI	CPID_475	PER3	ENSPANG00000004699	19.71477188	23.69388182	green
1430	SKI	CPID_474	PER3	ENSPANG00000004699	20.02699319	23.69388182	green
1431	SKI	CPID_476	PER3	ENSPANG00000004699	19.89863193	23.69388182	green
1432	SKI	CPID_470	PER3	ENSPANG00000004699	19.90166908	23.69388182	green
1433	SKI	CPID_472	PER3	ENSPANG00000004699	20.25554653	23.69388182	green
1434	SKI	CPID_471	PER3	ENSPANG00000004699	19.89623075	23.69388182	green
1435	SKI	CPID_440	PER3	ENSPANG00000004699	19.68532843	23.69388182	green
1436	SKI	A_24_P230948	PER3	ENSPANG00000004699	19.39194434	23.69388182	green
1437	SKI	CPID_473	PER3	ENSPANG00000004699	19.95687911	23.69388182	green
1438	SKI	A_23_P34578	GNL2	ENSPANG00000025285	18.19844606	22.46622261	green
1439	SKI	A_23_P92184	WDR5B	ENSPANG00000015873	16.24295261	11.3944523	green
1440	SKI	A_24_P943472	NR1D2	ENSPANG00000006662	17.13489677	21.17627637	green
1441	SKI	A_23_P302709	NR1D2	ENSPANG00000006662	18.02737452	21.17627637	green
1442	SKI	A_23_P71017	CLDN3	ENSPANG00000010305	5.998152085	1.854933533	red
1443	SKI	A_23_P404162	HDAC9	ENSPANG00000022056	17.88299447	14.29440427	green
1444	SKI	A_24_P332230	LARP7	ENSPANG00000006701	19.4822104	13.37862381	green
1445	SKI	A_23_P84070	LARP7	ENSPANG00000006701	20.7575021	13.37862381	green
1446	SKI	A_23_P58521	ERCC8	ENSPANG00000012022	17.85966257	20.16639275	green
1447	SKI	A_23_P30338	CCNH	ENSPANG00000023952	19.1255401	20.41773652	green
1448	SKI	A_23_P69988	RARS	ENSPANG00000012015	17.19915061	22.03959366	green
1449	SKI	A_32_P9963	HSF2	ENSPANG00000022516	17.47641438	18.50230118	green
1450	SKI	A_23_P205944	LINS1	ENSPANG00000020510	16.4685184	15.92624184	green
1451	SKI	A_23_P151805	FBLN5	ENSPANG00000007668	14.60564418	10.12585963	green
1452	SKI	A_23_P31810	CEBPD	ENSPANG00000024953	3.428482569	1.184227056	red
1453	SKI	A_24_P372862	ETV6	ENSPANG00000023810	4.941360566	12.42842237	red
1454	SKI	A_23_P366812	AQP5	ENSPANG00000005854	3.363850416	5.531126693	red
1455	SKI	A_24_P175989	VPS29	ENSPANG00000011478	18.96746797	21.99749275	green
1456	SKI	A_23_P5586	MPHOSPH10	ENSPANG00000020408	17.0608686	22.62718521	green
1457	SKI	CPID_89	NPAS2	ENSPANG00000000546	13.72002696	12.38313106	green
1458	SKI	A_23_P24004	IFIT2	ENSPANG00000021698	5.00018981	13.34598131	red
1459	SKI	A_23_P383986	CHST15	ENSPANG00000020324	4.186547004	8.17956418	red
1460	SKI	CPID_280	CRY2	ENSPANG00000013724	2.353399293	0.950370603	red
1461	SKI	CPID_516	ARNTL	ENSPANG00000006538	2.7665849	12.36749342	red
1462	SKI	A_23_P127533	DCUN1D5	ENSPANG00000007860	17.59606524	21.3148037	green
1463	SKI	A_23_P32253	NFIL3	ENSPANG00000006675	5.488458164	11.24769709	red
1464	SKI	A_23_P142994	RBM45	ENSPANG00000016088	16.033317	19.79534546	green
1465	SKI	CPID_4	PER2	ENSPANG00000008425	4.280772011	0.955278796	red
1466	SKI	A_23_P143569	DGCR6L	ENSPANG00000026173	15.83300424	5.275388961	green
1467	SKI	CPID_328	CSNK1E	ENSPANG00000016597	2.902934159	4.056985981	red
1468	SKI	A_24_P151582	TEF	ENSPANG00000024579	17.21313342	0.320175484	green
1469	SKI	A_23_P162822	EXOSC8	ENSPANG00000019344	15.92347953	21.76370258	green
1470	SKI	A_24_P241276	EXOSC8	ENSPANG00000019344	16.27969108	21.76370258	green
1471	SKI	A_23_P25638	RNF219	ENSPANG00000015545	17.43784578	12.6096666	green
1472	SKI	A_23_P152873	NEK8	ENSPANG00000023428	2.71161411	7.795796624	red
1473	SKI	A_23_P15944	ELAC1	ENSPANG00000026392	16.54192999	18.33885061	green
1474	SKI	A_24_P373768	GIPR	ENSPANG00000014706	1.973576689	7.818662829	red
1475	PAN	CPID_475	PER3	ENSPANG00000004699	19.71477188	1.648575196	green
1476	PAN	CPID_474	PER3	ENSPANG00000004699	20.02699319	1.648575196	green
1477	PAN	CPID_476	PER3	ENSPANG00000004699	19.89863193	1.648575196	green
1478	PAN	CPID_470	PER3	ENSPANG00000004699	19.90166908	1.648575196	green
1479	PAN	CPID_472	PER3	ENSPANG00000004699	20.25554653	1.648575196	green
1480	PAN	CPID_471	PER3	ENSPANG00000004699	19.89623075	1.648575196	green
1481	PAN	CPID_440	PER3	ENSPANG00000004699	19.68532843	1.648575196	green
1482	PAN	A_24_P230948	PER3	ENSPANG00000004699	19.39194434	1.648575196	green
1483	PAN	CPID_473	PER3	ENSPANG00000004699	19.95687911	1.648575196	green
1484	PAN	A_23_P201156	CADM3	ENSPANG00000019563	3.323197977	21.93557219	red
1485	PAN	A_24_P144527	ARV1	ENSPANG00000015278	16.77732926	13.76676092	green
1486	PAN	A_24_P943472	NR1D2	ENSPANG00000006662	17.13489677	0.520455199	green
1487	PAN	A_23_P302709	NR1D2	ENSPANG00000006662	18.02737452	0.520455199	green
1488	PAN	A_24_P274795	CDCA7L	ENSPANG00000012840	14.22600034	9.359734611	green
1489	PAN	A_23_P20045	PEX1	ENSPANG00000021187	15.91110383	2.712004963	green
1490	PAN	A_23_P70849	NOS3	ENSPANG00000018601	3.365989131	4.253750998	red
1491	PAN	A_23_P144796	PDLIM4	ENSPANG00000011299	1.907906916	10.85798494	red
1492	PAN	A_23_P333227	ERGIC1	ENSPANG00000023223	3.784712304	17.49315461	red
1493	PAN	A_23_P333218	ERGIC1	ENSPANG00000023223	4.869089933	17.49315461	red
1494	PAN	A_24_P97770	ERGIC1	ENSPANG00000023223	3.605927038	17.49315461	red
1495	PAN	A_23_P404871	ERGIC1	ENSPANG00000023223	4.545398427	17.49315461	red
1496	PAN	A_23_P110557	UNC5A	ENSPANG00000011858	2.493816413	7.943342359	red
1497	PAN	A_23_P167674	F12	ENSPANG00000008365	3.089288056	9.604863955	red
1498	PAN	A_24_P13682	TLE3	ENSPANG00000016357	5.083297554	6.70872942	red
1499	PAN	A_23_P95165	SEMA4B	ENSPANG00000011175	3.628738983	10.55563303	red
1500	PAN	A_32_P100109	REPS2	ENSPANG00000012513	4.084193197	10.94338778	red
1501	PAN	A_23_P251387	REPS2	ENSPANG00000012513	5.013529941	10.94338778	red
1502	PAN	A_23_P435407	GPC4	ENSPANG00000017573	2.187499125	20.34746873	red
1503	PAN	A_24_P321525	RERG	ENSPANG00000005456	2.196498729	15.33143634	red
1504	PAN	A_23_P203888	MMP19	ENSPANG00000004177	3.729289538	0.635948192	red
1505	PAN	A_23_P25019	PRIM1	ENSPANG00000015331	16.32063799	9.528418756	green
1506	PAN	A_23_P148308	RBM3	ENSPANG00000005561	19.74703558	0.047003231	green
1507	PAN	CPID_89	NPAS2	ENSPANG00000000546	13.72002696	13.83320867	green
1508	PAN	A_23_P24004	IFIT2	ENSPANG00000021698	5.00018981	14.83988284	red
1509	PAN	A_23_P75204	NSMCE4A	ENSPANG00000020473	17.43893221	7.89002506	green
1510	PAN	A_24_P189458	NSMCE4A	ENSPANG00000020473	17.64722639	7.89002506	green
1511	PAN	A_24_P467358	EEF1G	ENSPANG00000003106	15.39638513	9.917823351	green
1512	PAN	CPID_280	CRY2	ENSPANG00000013724	2.353399293	2.77227898	red
1513	PAN	A_23_P36266	PDHX	ENSPANG00000008468	16.99935395	18.13251712	green
1514	PAN	CPID_516	ARNTL	ENSPANG00000006538	2.7665849	13.64712343	red
1515	PAN	A_23_P87310	LMO1	ENSPANG00000004043	0.284037056	22.57447086	red
1516	PAN	A_23_P32253	NFIL3	ENSPANG00000006675	5.488458164	12.93255874	red
1517	PAN	A_32_P154473	KIF5C	ENSPANG00000018689	14.97990308	1.854069494	green
1518	PAN	A_24_P913716	B3GNT7	ENSPANG00000010032	2.385880378	17.64251764	red
1519	PAN	CPID_4	PER2	ENSPANG00000008425	4.280772011	3.955006521	red
1520	PAN	A_24_P151582	TEF	ENSPANG00000024579	17.21313342	0.651871088	green
1521	PAN	A_23_P15326	TRIM25	ENSPANG00000022321	4.811087279	10.43496193	red
1522	PAN	A_23_P207014	RAD51C	ENSPANG00000022251	16.38179455	1.444927802	green
1523	PAN	A_24_P500476	MSL1	ENSPANG00000021706	4.972558728	9.992117073	red
1524	PAN	A_23_P118607	AARSD1	ENSPANG00000021379	14.70324274	21.60752324	green
1525	PAN	A_24_P381901	CX3CL1	ENSPANG00000009401	3.31373165	10.67586487	red
1526	PAN	A_23_P208595	LDLR	ENSPANG00000018406	14.76476968	0.136421797	green
1527	PAN	A_24_P117029	LDLR	ENSPANG00000018406	14.60911801	0.136421797	green
1528	PAN	A_23_P78782	CA11	ENSPANG00000014596	12.26244124	8.510450931	green
1529	PAN	A_23_P56288	LENG8	ENSPANG00000003867	1.885650954	8.996090653	red
1530	COR	A_23_P86089	VWA1	ENSPANG00000006170	2.024979589	4.02510554	red
1531	COR	CPID_431	VAMP3	ENSPANG00000024954	2.6214996	4.083241584	red
1532	COR	CPID_475	PER3	ENSPANG00000004699	19.71477188	1.425540318	green
1533	COR	CPID_474	PER3	ENSPANG00000004699	20.02699319	1.425540318	green
1534	COR	CPID_476	PER3	ENSPANG00000004699	19.89863193	1.425540318	green
1535	COR	CPID_470	PER3	ENSPANG00000004699	19.90166908	1.425540318	green
1536	COR	CPID_472	PER3	ENSPANG00000004699	20.25554653	1.425540318	green
1537	COR	CPID_471	PER3	ENSPANG00000004699	19.89623075	1.425540318	green
1538	COR	CPID_440	PER3	ENSPANG00000004699	19.68532843	1.425540318	green
1539	COR	A_24_P230948	PER3	ENSPANG00000004699	19.39194434	1.425540318	green
1540	COR	CPID_473	PER3	ENSPANG00000004699	19.95687911	1.425540318	green
1541	COR	A_23_P160359	EPB41	ENSPANG00000000507	2.201539664	21.81496314	red
1542	COR	A_24_P393844	DPH2	ENSPANG00000007643	15.23010055	6.978057477	green
1543	COR	A_23_P137848	MRPL24	ENSPANG00000018542	15.98930435	11.93836519	green
1544	COR	A_24_P216968	NUCKS1	ENSPANG00000018969	17.98675455	15.37602144	green
1545	COR	A_23_P476	MPZL1	ENSPANG00000018323	4.762000131	15.38271439	red
1546	COR	A_23_P11874	MPZL1	ENSPANG00000018323	4.233598339	15.38271439	red
1547	COR	A_23_P65157	COX17	ENSPANG00000013328	14.78155644	5.808499785	green
1548	COR	A_23_P29551	TMEM40	ENSPANG00000014208	3.761763464	21.60766959	red
1549	COR	A_23_P212213	THUMPD3	ENSPANG00000016253	15.21828702	22.4028145	green
1550	COR	A_32_P8120	GNL3	ENSPANG00000016579	18.26079257	21.72938154	green
1551	COR	A_24_P272845	DOCK3	ENSPANG00000019042	2.705567082	21.33901891	red
1552	COR	A_23_P125117	KLHDC8B	ENSPANG00000022042	5.370086438	7.001746641	red
1553	COR	A_23_P98483	ZBED5	ENSPANG00000015576	17.01281347	8.522758821	green
1554	COR	A_23_P502641	SEC22C	ENSPANG00000007134	14.75745926	23.74754659	green
1555	COR	A_23_P7030	MRPL3	ENSPANG00000017085	17.25486723	23.98582778	green
1556	COR	A_24_P943472	NR1D2	ENSPANG00000006662	17.13489677	1.506049591	green
1557	COR	A_23_P302709	NR1D2	ENSPANG00000006662	18.02737452	1.506049591	green
1558	COR	A_23_P428842	TMEM44	ENSPANG00000000264	12.48223735	1.509718267	green
1559	COR	A_24_P322771	TFF1	ENSPANG00000015741	2.211272065	22.18210873	red
1560	COR	A_23_P215088	ZC3HC1	ENSPANG00000014229	14.94425942	11.11075448	green
1561	COR	A_24_P384099	ZNF775	ENSPANG00000021669	3.766372671	6.212205999	red
1562	COR	A_23_P31135	ACAT2	ENSPANG00000001002	15.78209242	4.770183922	green
1563	COR	A_23_P59921	SUB1	ENSPANG00000002644	19.06586051	22.64469748	green
1564	COR	A_32_P2333	SUB1	ENSPANG00000002644	20.32948378	22.64469748	green
1565	COR	A_23_P213441	UTP15	ENSPANG00000009302	15.84024441	21.97199383	green
1566	COR	A_23_P92824	ATG10	ENSPANG00000003860	16.52468744	22.36595003	green
1567	COR	A_23_P30338	CCNH	ENSPANG00000023952	19.1255401	21.44580894	green
1568	COR	A_23_P251647	RFESD	ENSPANG00000006607	17.35383665	21.83302142	green
1569	COR	A_23_P156550	TREML1	ENSPANG00000016964	4.501173805	9.480054961	red
1570	COR	A_23_P42042	LYRM2	ENSPANG00000024769	17.42305576	21.28568136	green
1571	COR	A_24_P163477	QRSL1	ENSPANG00000016880	14.82470055	20.86045322	green
1572	COR	A_23_P82181	QRSL1	ENSPANG00000016880	15.2108792	20.86045322	green
1573	COR	A_23_P31135	ACAT2	ENSPANG00000006086	15.78209242	0.093299204	green
1574	COR	A_23_P145134	FGFR1OP	ENSPANG00000008430	5.32362773	21.92179789	red
1575	COR	A_23_P137276	AKAP13	ENSPANG00000005909	6.211038807	22.45955601	red
1576	COR	A_32_P28685	SNRPA1	ENSPANG00000020921	16.69929565	16.21510606	green
1577	COR	A_24_P330385	SLC22A17	ENSPANG00000004892	3.390728312	8.200981433	red
1578	COR	A_23_P37237	CHURC1	ENSPANG00000006860	18.8851418	1.24389825	green
1579	COR	A_24_P201919	SYNJ2BP	ENSPANG00000010342	15.15208563	19.89187496	green
1580	COR	A_23_P148308	RBM3	ENSPANG00000010520	19.74703558	0.47010848	green
1581	COR	A_32_P459423	FUNDC2	ENSPANG00000004381	2.877780825	22.43436238	red
1582	COR	A_24_P350245	DOCK5	ENSPANG00000005750	4.949117111	22.74146397	red
1583	COR	A_23_P43141	EIF3E	ENSPANG00000008045	17.18269623	21.55343787	green
1584	COR	A_32_P229760	EIF3E	ENSPANG00000008045	18.49280123	21.55343787	green
1585	COR	A_23_P162476	CDCA3	ENSPANG00000017670	2.820286641	20.98058008	red
1586	COR	A_23_P53257	AVIL	ENSPANG00000023176	7.118024582	8.777154798	red
1587	COR	A_23_P148308	RBM3	ENSPANG00000005561	19.74703558	0.652314283	green
1588	COR	A_23_P53736	FBXO21	ENSPANG00000015722	15.4788803	16.28792377	green
1589	COR	A_23_P99216	POP5	ENSPANG00000014166	15.52095328	8.980051534	green
1590	COR	A_24_P335358	PUS1	ENSPANG00000000376	14.39703702	6.818475096	green
1591	COR	A_32_P119096	MBOAT2	ENSPANG00000022343	4.494265367	0.3707628	red
1592	COR	A_24_P413920	FAM84A	ENSPANG00000018765	5.144612997	7.999525003	red
1593	COR	A_23_P254852	OTOF	ENSPANG00000019226	3.42206687	20.33974681	red
1594	COR	A_23_P336034	OXER1	ENSPANG00000017325	2.693945932	12.39232704	red
1595	COR	A_23_P403284	OTX1	ENSPANG00000023386	5.296020185	10.39982669	red
1596	COR	A_24_P359799	OTX1	ENSPANG00000023386	3.848353818	10.39982669	red
1597	COR	CPID_89	NPAS2	ENSPANG00000000546	13.72002696	12.71160798	green
1598	COR	A_24_P312519	PBLD	ENSPANG00000022106	0.604320517	22.08519365	red
1599	COR	A_24_P332314	FAM111B	ENSPANG00000011446	16.52374345	22.45213351	green
1600	COR	CPID_280	CRY2	ENSPANG00000013724	2.353399293	1.592089779	red
1601	COR	A_23_P35989	ALKBH3	ENSPANG00000003104	16.31277461	20.96897484	green
1602	COR	A_23_P13364	NUCB2	ENSPANG00000002503	17.87976441	12.93843731	green
1603	COR	CPID_516	ARNTL	ENSPANG00000006538	2.7665849	13.91272177	red
1604	COR	A_23_P84555	KCTD21	ENSPANG00000012861	2.862281304	8.289054428	red
1605	COR	A_23_P24633	THYN1	ENSPANG00000014430	15.65418266	12.06204868	green
1606	COR	A_32_P23854	DENND1A	ENSPANG00000025853	7.846260418	9.100495436	red
1607	COR	A_23_P83234	ZBTB6	ENSPANG00000016323	13.29206892	21.0544984	green
1608	COR	A_23_P32253	NFIL3	ENSPANG00000006675	5.488458164	12.64491424	red
1609	COR	CPID_4	PER2	ENSPANG00000008425	4.280772011	5.302079899	red
1610	COR	A_32_P24122	STMN3	ENSPANG00000024130	14.7602039	10.94087439	green
1611	COR	A_23_P91590	RANBP1	ENSPANG00000024087	14.93648567	7.836804471	green
1612	COR	A_32_P336690	ZDHHC8	ENSPANG00000015762	2.491960445	6.016368282	red
1613	COR	A_24_P151582	TEF	ENSPANG00000024579	17.21313342	1.592045043	green
1614	COR	A_23_P502078	MAPK8IP2	ENSPANG00000007364	3.081023844	9.433455576	red
1615	COR	A_23_P65230	TMTC4	ENSPANG00000024152	17.37083411	11.14789224	green
1616	COR	A_24_P99679	POLR2A	ENSPANG00000024099	2.617213363	7.030465285	red
1617	COR	A_24_P296698	MAP2K3	ENSPANG00000023551	3.324702786	5.899235721	red
1618	COR	A_23_P207596	NF1	ENSPANG00000023142	3.718949515	0.886299248	red
1619	COR	A_24_P113144	ATAD5	ENSPANG00000023096	19.90310761	22.40765484	green
1620	COR	A_23_P26890	MMP28	ENSPANG00000022977	2.344939119	0.466593552	red
1621	COR	A_23_P356041	SPAG9	ENSPANG00000022449	4.835915503	23.09524049	red
1622	COR	A_24_P128068	UBE2O	ENSPANG00000020033	3.108392561	7.58785947	red
1623	COR	A_24_P116535	MMP15	ENSPANG00000019364	0.445817031	7.245574681	red
1624	COR	A_24_P10657	SLC44A2	ENSPANG00000004916	4.364662125	8.732604663	red
1625	COR	A_23_P208595	LDLR	ENSPANG00000018406	14.76476968	0.281024858	green
1626	COR	A_24_P117029	LDLR	ENSPANG00000018406	14.60911801	0.281024858	green
1627	COR	A_23_P130653	RTBDN	ENSPANG00000015629	2.171386984	14.60418093	red
1628	COR	A_32_P98348	ZNF525	ENSPANG00000011670	18.33799183	21.62940158	green
1629	IRI	A_23_P7033	MAGEF1	ENSPANG00000025490	15.9874944	15.00893531	green
1630	IRI	A_24_P498767	SNORA24	ENSPANG00000002330	16.87110315	16.26837045	green
1631	IRI	A_24_P171873	FBXO4	ENSPANG00000011631	18.13261252	17.55510423	green
1632	IRI	A_23_P70417	MRPS10	ENSPANG00000024034	13.15192369	20.13982323	green
1633	IRI	A_23_P31135	ACAT2	ENSPANG00000006086	15.78209242	19.5111795	green
1634	IRI	A_32_P28685	SNRPA1	ENSPANG00000020921	16.69929565	17.99027626	green
1635	IRI	A_24_P116242	KLHDC2	ENSPANG00000009939	17.39083154	18.53269763	green
1636	IRI	A_32_P129669	FRMPD3	ENSPANG00000012051	2.75003531	7.733305269	red
1637	IRI	A_23_P76078	IL23A	ENSPANG00000012662	15.75170955	15.90497243	green
1638	IRI	A_24_P175989	VPS29	ENSPANG00000011478	18.96746797	18.23071223	green
1639	IRI	A_23_P35989	ALKBH3	ENSPANG00000003104	16.31277461	17.41273741	green
1640	IRI	A_23_P120899	CSF2RB	ENSPANG00000024582	4.895887428	8.812105384	red
1641	IRI	A_23_P162822	EXOSC8	ENSPANG00000019344	15.92347953	18.80203273	green
1642	IRI	A_24_P241276	EXOSC8	ENSPANG00000019344	16.27969108	18.80203273	green
1643	IRI	A_24_P104512	EVPL	ENSPANG00000020071	2.336874997	10.14882342	red
1644	ONH	CPID_475	PER3	ENSPANG00000004699	19.71477188	1.192499969	green
1645	ONH	CPID_474	PER3	ENSPANG00000004699	20.02699319	1.192499969	green
1646	ONH	CPID_476	PER3	ENSPANG00000004699	19.89863193	1.192499969	green
1647	ONH	CPID_470	PER3	ENSPANG00000004699	19.90166908	1.192499969	green
1648	ONH	CPID_472	PER3	ENSPANG00000004699	20.25554653	1.192499969	green
1649	ONH	CPID_471	PER3	ENSPANG00000004699	19.89623075	1.192499969	green
1650	ONH	CPID_440	PER3	ENSPANG00000004699	19.68532843	1.192499969	green
1651	ONH	A_24_P230948	PER3	ENSPANG00000004699	19.39194434	1.192499969	green
1652	ONH	CPID_473	PER3	ENSPANG00000004699	19.95687911	1.192499969	green
1653	ONH	A_23_P86054	WDTC1	ENSPANG00000008666	3.342486195	3.167681355	red
1654	ONH	A_24_P102895	WDTC1	ENSPANG00000008666	2.702072907	3.167681355	red
1655	ONH	A_24_P173865	MFSD2A	ENSPANG00000011715	3.442825583	3.137148894	red
1656	ONH	A_23_P361469	METTL6	ENSPANG00000008253	16.6889009	20.12725272	green
1657	ONH	A_23_P215088	ZC3HC1	ENSPANG00000014229	14.94425942	1.194908428	green
1658	ONH	A_23_P70849	NOS3	ENSPANG00000018601	3.365989131	1.243984549	red
1659	ONH	A_24_P332230	LARP7	ENSPANG00000006701	19.4822104	16.14982966	green
1660	ONH	A_23_P84070	LARP7	ENSPANG00000006701	20.7575021	16.14982966	green
1661	ONH	A_23_P251647	RFESD	ENSPANG00000006607	17.35383665	14.95565104	green
1662	ONH	A_23_P70417	MRPS10	ENSPANG00000024034	13.15192369	20.61757772	green
1663	ONH	A_24_P123658	RPL7L1	ENSPANG00000008439	15.36245661	0.477861725	green
1664	ONH	A_32_P129669	FRMPD3	ENSPANG00000012051	2.75003531	1.294048195	red
1665	ONH	A_32_P459423	FUNDC2	ENSPANG00000004381	2.877780825	10.80336558	red
1666	ONH	A_24_P73370	ULK1	ENSPANG00000000375	4.354876717	1.120113535	red
1667	ONH	A_23_P138693	NMT2	ENSPANG00000023274	15.61155657	21.62179373	green
1668	ONH	A_24_P61150	KCNMA1	ENSPANG00000022497	2.546517922	13.26795432	red
1669	ONH	A_23_P87279	TRPM5	ENSPANG00000007388	2.074213368	0.27973059	red
1670	ONH	CPID_280	CRY2	ENSPANG00000013724	2.353399293	1.394788188	red
1671	ONH	CPID_516	ARNTL	ENSPANG00000006538	2.7665849	13.26586665	red
1672	ONH	A_23_P56894	CYP20A1	ENSPANG00000002439	14.84674191	20.95241559	green
1673	ONH	CPID_4	PER2	ENSPANG00000008425	4.280772011	2.696566646	red
1674	ONH	CPID_328	CSNK1E	ENSPANG00000016597	2.902934159	2.967495361	red
1675	ONH	A_23_P100730	SKAP1	ENSPANG00000022897	14.82576455	22.7075859	green
1676	ONH	A_24_P500476	MSL1	ENSPANG00000021706	4.972558728	1.633194156	red
1677	ONH	A_24_P940348	FAM129C	ENSPANG00000004465	14.98654166	10.56162491	green
1678	RET	A_23_P258018	MYL5	ENSPANG00000011909	19.84024874	0.097891579	green
1679	RET	CPID_431	VAMP3	ENSPANG00000024954	2.6214996	2.058168503	red
1680	RET	A_23_P34376	TCEA3	ENSPANG00000021436	14.955351	0.98978573	green
1681	RET	A_24_P327886	TCEA3	ENSPANG00000021436	15.64612921	0.98978573	green
1682	RET	A_23_P34375	TCEA3	ENSPANG00000021436	15.69847364	0.98978573	green
1683	RET	A_32_P196854	FAM76A	ENSPANG00000000247	16.11312271	18.66976486	green
1684	RET	A_23_P74526	PPIE	ENSPANG00000000575	14.81978125	1.521170989	green
1685	RET	A_23_P323930	TSPAN5	ENSPANG00000004805	2.502831283	20.97371492	red
1686	RET	A_23_P61886	TSPAN5	ENSPANG00000004805	1.622592123	20.97371492	red
1687	RET	A_23_P256205	ABLIM3	ENSPANG00000012205	4.924759604	5.243399327	red
1688	RET	A_23_P145197	BYSL	ENSPANG00000007619	15.46181803	1.735643942	green
1689	RET	A_24_P354715	NT5E	ENSPANG00000026149	16.33994189	19.14491232	green
1690	RET	A_32_P28685	SNRPA1	ENSPANG00000020921	16.69929565	18.48183093	green
1691	RET	A_23_P76882	CCNB1IP1	ENSPANG00000023212	17.10033355	19.72029188	green
1692	RET	A_23_P134935	DUSP4	ENSPANG00000016692	2.510960721	4.604961585	red
1693	RET	A_23_P53257	AVIL	ENSPANG00000023176	7.118024582	7.712660709	red
1694	RET	A_24_P46093	SLC6A6	ENSPANG00000009556	3.913278994	19.39756415	red
1695	RET	A_24_P359191	SLC6A6	ENSPANG00000009556	3.127171502	19.39756415	red
1696	RET	A_23_P154507	ITGB1BP1	ENSPANG00000016797	15.34917599	10.74825278	green
1697	RET	A_24_P312519	PBLD	ENSPANG00000022106	0.604320517	22.63189471	red
1698	RET	A_23_P24004	IFIT2	ENSPANG00000021698	5.00018981	15.81032429	red
1699	RET	A_23_P9152	RCL1	ENSPANG00000025151	15.75368883	19.9999872	green
1700	RET	A_23_P26890	MMP28	ENSPANG00000022977	2.344939119	0.488457909	red
1701	RET	A_23_P207014	RAD51C	ENSPANG00000022251	16.38179455	11.74951517	green
1702	RET	A_23_P383435	ZNHIT3	ENSPANG00000022144	17.41166217	7.359451103	green
1703	RET	A_24_P56837	ASB16	ENSPANG00000021319	3.399331076	5.247614179	red
1704	RET	A_23_P113701	PDGFA	ENSPANG00000022603	6.278846341	9.899057997	red
1705	RPE	CPID_475	PER3	ENSPANG00000004699	19.71477188	21.81732322	green
1706	RPE	CPID_474	PER3	ENSPANG00000004699	20.02699319	21.81732322	green
1707	RPE	CPID_476	PER3	ENSPANG00000004699	19.89863193	21.81732322	green
1708	RPE	CPID_470	PER3	ENSPANG00000004699	19.90166908	21.81732322	green
1709	RPE	CPID_472	PER3	ENSPANG00000004699	20.25554653	21.81732322	green
1710	RPE	CPID_471	PER3	ENSPANG00000004699	19.89623075	21.81732322	green
1711	RPE	CPID_440	PER3	ENSPANG00000004699	19.68532843	21.81732322	green
1712	RPE	A_24_P230948	PER3	ENSPANG00000004699	19.39194434	21.81732322	green
1713	RPE	CPID_473	PER3	ENSPANG00000004699	19.95687911	21.81732322	green
1714	RPE	A_23_P410159	PAQR7	ENSPANG00000001704	2.569167648	8.300073306	red
1715	RPE	A_23_P115149	WDR77	ENSPANG00000012473	16.22334671	20.65684722	green
1716	RPE	A_23_P137848	MRPL24	ENSPANG00000018542	15.98930435	13.26435703	green
1717	RPE	A_23_P46063	NME7	ENSPANG00000017310	15.2948615	13.3484622	green
1718	RPE	A_24_P277155	HLTF	ENSPANG00000009264	16.35347913	20.65975349	green
1719	RPE	A_24_P943472	NR1D2	ENSPANG00000006662	17.13489677	20.66464012	green
1720	RPE	A_23_P302709	NR1D2	ENSPANG00000006662	18.02737452	20.66464012	green
1721	RPE	A_24_P175176	PHTF2	ENSPANG00000008428	18.24058599	22.41607025	green
1722	RPE	A_23_P70849	NOS3	ENSPANG00000018601	3.365989131	4.823818814	red
1723	RPE	A_24_P332230	LARP7	ENSPANG00000006701	19.4822104	14.11461898	green
1724	RPE	A_23_P84070	LARP7	ENSPANG00000006701	20.7575021	14.11461898	green
1725	RPE	A_23_P392470	NR3C2	ENSPANG00000004756	16.21088896	21.9592479	green
1726	RPE	A_24_P140621	CCNJL	ENSPANG00000003196	3.6691148	9.203887402	red
1727	RPE	A_23_P7684	CCNJL	ENSPANG00000003196	4.815036283	9.203887402	red
1728	RPE	A_23_P156683	LTA	ENSPANG00000005134	1.965576059	4.859977051	red
1729	RPE	A_23_P122775	RTN4IP1	ENSPANG00000008266	15.25943169	23.97015257	green
1730	RPE	A_24_P163477	QRSL1	ENSPANG00000016880	14.82470055	20.64445616	green
1731	RPE	A_23_P82181	QRSL1	ENSPANG00000016880	15.2108792	20.64445616	green
1732	RPE	A_23_P134191	TRMT11	ENSPANG00000022840	17.37002856	21.7754193	green
1733	RPE	A_32_P9963	HSF2	ENSPANG00000022516	17.47641438	20.87186677	green
1734	RPE	A_24_P142118	THBS1	ENSPANG00000019502	3.734874804	7.827444187	red
1735	RPE	A_32_P98313	NDUFA4	ENSPANG00000003483	17.8988668	21.47542544	green
1736	RPE	A_23_P49021	WDR61	ENSPANG00000015828	16.31895659	13.93533204	green
1737	RPE	A_23_P37237	CHURC1	ENSPANG00000006860	18.8851418	21.62784776	green
1738	RPE	A_23_P148308	RBM3	ENSPANG00000010520	19.74703558	22.85188731	green
1739	RPE	A_23_P148308	RBM3	ENSPANG00000005561	19.74703558	22.14583836	green
1740	RPE	A_23_P99216	POP5	ENSPANG00000014166	15.52095328	9.719130179	green
1741	RPE	CPID_89	NPAS2	ENSPANG00000000546	13.72002696	13.83947904	green
1742	RPE	A_24_P312519	PBLD	ENSPANG00000022106	0.604320517	21.53196534	red
1743	RPE	A_23_P75288	ATAD1	ENSPANG00000021894	15.65183144	20.10664861	green
1744	RPE	A_24_P936758	IGF2	ENSPANG00000005120	2.030237802	6.206096866	red
1745	RPE	CPID_280	CRY2	ENSPANG00000013724	2.353399293	20.00547633	red
1746	RPE	A_23_P35989	ALKBH3	ENSPANG00000003104	16.31277461	21.43826214	green
1747	RPE	A_23_P36266	PDHX	ENSPANG00000008468	16.99935395	20.41576247	green
1748	RPE	CPID_516	ARNTL	ENSPANG00000006538	2.7665849	13.82982022	red
1749	RPE	A_23_P170088	EXD3	ENSPANG00000026338	2.606424615	1.726037346	red
1750	RPE	A_24_P743806	ZNF618	ENSPANG00000025789	18.22944583	1.208698399	green
1751	RPE	A_24_P180849	BSPRY	ENSPANG00000025778	2.689200509	11.60013268	red
1752	RPE	A_23_P32253	NFIL3	ENSPANG00000006675	5.488458164	11.64590151	red
1753	RPE	A_23_P56894	CYP20A1	ENSPANG00000002439	14.84674191	22.17375718	green
1754	RPE	CPID_4	PER2	ENSPANG00000008425	4.280772011	1.623826888	red
1755	RPE	A_24_P151582	TEF	ENSPANG00000024579	17.21313342	0.246261338	green
1756	RPE	A_23_P77859	TMEM88	ENSPANG00000023934	6.652982189	4.524551801	red
1757	RPE	A_23_P152873	NEK8	ENSPANG00000023428	2.71161411	8.1581166	red
1758	RPE	A_23_P15326	TRIM25	ENSPANG00000022321	4.811087279	4.237346793	red
1759	RPE	A_24_P159648	BAIAP2	ENSPANG00000019604	2.944404793	6.104293651	red
1760	RPE	A_23_P208595	LDLR	ENSPANG00000018406	14.76476968	18.60830093	green
1761	RPE	A_24_P117029	LDLR	ENSPANG00000018406	14.60911801	18.60830093	green
1762	RPE	A_23_P78734	MYH14	ENSPANG00000010268	2.813250938	8.23262139	red
1763	RPE	A_23_P67072	ZNF615	ENSPANG00000008085	17.69785892	21.99306646	green
1764	ADC	CPID_475	PER3	ENSPANG00000004699	19.71477188	22.72946315	green
1765	ADC	CPID_474	PER3	ENSPANG00000004699	20.02699319	22.72946315	green
1766	ADC	CPID_476	PER3	ENSPANG00000004699	19.89863193	22.72946315	green
1767	ADC	CPID_470	PER3	ENSPANG00000004699	19.90166908	22.72946315	green
1768	ADC	CPID_472	PER3	ENSPANG00000004699	20.25554653	22.72946315	green
1769	ADC	CPID_471	PER3	ENSPANG00000004699	19.89623075	22.72946315	green
1770	ADC	CPID_440	PER3	ENSPANG00000004699	19.68532843	22.72946315	green
1771	ADC	A_24_P230948	PER3	ENSPANG00000004699	19.39194434	22.72946315	green
1772	ADC	CPID_473	PER3	ENSPANG00000004699	19.95687911	22.72946315	green
1773	ADC	A_23_P160742	GLMN	ENSPANG00000024286	16.47166019	15.17764299	green
1774	ADC	A_24_P216968	NUCKS1	ENSPANG00000018969	17.98675455	19.62394797	green
1775	ADC	A_23_P23839	LGR6	ENSPANG00000016204	2.207438276	10.93286677	red
1776	ADC	A_23_P217832	FAM129A	ENSPANG00000024049	4.255075329	20.94739476	red
1777	ADC	A_23_P476	MPZL1	ENSPANG00000018323	4.762000131	17.14586478	red
1778	ADC	A_23_P11874	MPZL1	ENSPANG00000018323	4.233598339	17.14586478	red
1779	ADC	A_23_P502641	SEC22C	ENSPANG00000007134	14.75745926	17.8885596	green
1780	ADC	A_24_P123155	ZNF639	ENSPANG00000024157	17.25025452	18.34634371	green
1781	ADC	A_24_P277155	HLTF	ENSPANG00000009264	16.35347913	20.0186393	green
1782	ADC	A_23_P361469	METTL6	ENSPANG00000008253	16.6889009	23.07325368	green
1783	ADC	A_24_P257359	RPL15	ENSPANG00000015926	15.97633225	7.643306378	green
1784	ADC	A_24_P943472	NR1D2	ENSPANG00000006662	17.13489677	21.8709215	green
1785	ADC	A_23_P302709	NR1D2	ENSPANG00000006662	18.02737452	21.8709215	green
1786	ADC	A_24_P175176	PHTF2	ENSPANG00000008428	18.24058599	20.36316481	green
1787	ADC	A_24_P309105	POT1	ENSPANG00000020726	18.50623642	20.86339201	green
1788	ADC	A_23_P84610	POT1	ENSPANG00000020726	17.78899842	20.86339201	green
1789	ADC	A_23_P70849	NOS3	ENSPANG00000018601	3.365989131	6.705441372	red
1790	ADC	A_23_P43779	COPS4	ENSPANG00000021637	17.10482041	20.68750063	green
1791	ADC	A_23_P92320	NUP54	ENSPANG00000023418	17.10553514	21.52215511	green
1792	ADC	A_24_P397247	SDAD1	ENSPANG00000016516	16.71294962	21.06687187	green
1793	ADC	A_23_P323930	TSPAN5	ENSPANG00000004805	2.502831283	16.92254127	red
1794	ADC	A_23_P61886	TSPAN5	ENSPANG00000004805	1.622592123	16.92254127	red
1795	ADC	A_24_P100551	SH3RF1	ENSPANG00000006245	17.78262796	22.95031605	green
1796	ADC	A_23_P213441	UTP15	ENSPANG00000009302	15.84024441	17.3263232	green
1797	ADC	A_23_P214474	TOMM6	ENSPANG00000017339	16.53861166	9.739752896	green
1798	ADC	A_23_P145197	BYSL	ENSPANG00000007619	15.46181803	4.41483495	green
1799	ADC	A_24_P163477	QRSL1	ENSPANG00000016880	14.82470055	16.26883365	green
1800	ADC	A_23_P82181	QRSL1	ENSPANG00000016880	15.2108792	16.26883365	green
1801	ADC	A_32_P9963	HSF2	ENSPANG00000022516	17.47641438	18.72767166	green
1802	ADC	A_23_P420334	PGBD4	ENSPANG00000019855	16.48886606	21.07699033	green
1803	ADC	A_23_P435407	GPC4	ENSPANG00000017573	2.187499125	20.64606754	red
1804	ADC	CPID_89	NPAS2	ENSPANG00000000546	13.72002696	15.83514713	green
1805	ADC	A_23_P138693	NMT2	ENSPANG00000023274	15.61155657	17.75828036	green
1806	ADC	A_24_P622186	BMS1	ENSPANG00000022649	18.10029681	17.09328919	green
1807	ADC	A_24_P61150	KCNMA1	ENSPANG00000022497	2.546517922	18.61832567	red
1808	ADC	A_24_P326708	BRSK2	ENSPANG00000019206	3.857714643	1.38682535	red
1809	ADC	CPID_516	ARNTL	ENSPANG00000006538	2.7665849	13.62942274	red
1810	ADC	A_23_P362893	TEAD1	ENSPANG00000007045	2.654761025	19.64707689	red
1811	ADC	A_23_P24515	ACAT1	ENSPANG00000010010	17.87675838	21.87265508	green
1812	ADC	A_23_P151321	RPL6	ENSPANG00000010746	17.16701738	8.902359106	green
1813	ADC	A_24_P89872	ZNF189	ENSPANG00000025675	16.36329128	20.00433407	green
1814	ADC	A_23_P123563	RPS6	ENSPANG00000025252	17.46511686	10.06303203	green
1815	ADC	A_23_P32253	NFIL3	ENSPANG00000006675	5.488458164	12.16364873	red
1816	ADC	A_32_P154473	KIF5C	ENSPANG00000018689	14.97990308	19.83521021	green
1817	ADC	A_23_P334864	FAM126B	ENSPANG00000023886	4.727034012	21.34051144	red
1818	ADC	CPID_4	PER2	ENSPANG00000008425	4.280772011	1.691127522	red
1819	ADC	A_24_P365469	B4GALT5	ENSPANG00000004894	4.904239326	18.96668819	red
1820	ADC	A_23_P211326	CECR2	ENSPANG00000000608	2.749911232	23.32374723	red
1821	ADC	A_24_P151582	TEF	ENSPANG00000024579	17.21313342	0.08387176	green
1822	ADC	A_24_P941336	TSR1	ENSPANG00000024463	14.98782289	19.60347845	green
1823	ADC	A_23_P338168	FBXL19	ENSPANG00000019062	2.652337885	4.329989753	red
1824	ADC	A_23_P115636	TRDMT1	ENSPANG00000024541	15.91590516	17.925182	green
1825	ADC	A_23_P113701	PDGFA	ENSPANG00000022603	6.278846341	7.591191375	red
1826	ADM	A_23_P86089	VWA1	ENSPANG00000006170	2.024979589	3.162842414	red
1827	ADM	CPID_475	PER3	ENSPANG00000004699	19.71477188	21.57313762	green
1828	ADM	CPID_474	PER3	ENSPANG00000004699	20.02699319	21.57313762	green
1829	ADM	CPID_476	PER3	ENSPANG00000004699	19.89863193	21.57313762	green
1830	ADM	CPID_470	PER3	ENSPANG00000004699	19.90166908	21.57313762	green
1831	ADM	CPID_472	PER3	ENSPANG00000004699	20.25554653	21.57313762	green
1832	ADM	CPID_471	PER3	ENSPANG00000004699	19.89623075	21.57313762	green
1833	ADM	CPID_440	PER3	ENSPANG00000004699	19.68532843	21.57313762	green
1834	ADM	A_24_P230948	PER3	ENSPANG00000004699	19.39194434	21.57313762	green
1835	ADM	CPID_473	PER3	ENSPANG00000004699	19.95687911	21.57313762	green
1836	ADM	A_23_P34376	TCEA3	ENSPANG00000021436	14.955351	13.07465264	green
1837	ADM	A_24_P327886	TCEA3	ENSPANG00000021436	15.64612921	13.07465264	green
1838	ADM	A_23_P34375	TCEA3	ENSPANG00000021436	15.69847364	13.07465264	green
1839	ADM	A_32_P196854	FAM76A	ENSPANG00000000247	16.11312271	21.40759514	green
1840	ADM	A_24_P393844	DPH2	ENSPANG00000007643	15.23010055	5.336767294	green
1841	ADM	A_23_P12336	PRMT6	ENSPANG00000004113	15.73827676	1.323631941	green
1842	ADM	A_23_P92184	WDR5B	ENSPANG00000015873	16.24295261	17.70816964	green
1843	ADM	A_23_P143981	FBLN2	ENSPANG00000007694	14.6786896	1.786398386	green
1844	ADM	A_23_P212213	THUMPD3	ENSPANG00000016253	15.21828702	20.01866519	green
1845	ADM	A_23_P250930	CRBN	ENSPANG00000007745	17.26086599	15.54922097	green
1846	ADM	A_24_P351435	CRBN	ENSPANG00000007745	18.1346829	15.54922097	green
1847	ADM	A_32_P8120	GNL3	ENSPANG00000016579	18.26079257	20.48387358	green
1848	ADM	A_23_P502047	CHRD	ENSPANG00000004697	1.563784439	5.506078853	red
1849	ADM	A_24_P123155	ZNF639	ENSPANG00000024157	17.25025452	20.66776079	green
1850	ADM	A_23_P18304	UBA5	ENSPANG00000011953	16.13879731	20.18006326	green
1851	ADM	A_23_P361469	METTL6	ENSPANG00000008253	16.6889009	18.93541157	green
1852	ADM	A_24_P257359	RPL15	ENSPANG00000015926	15.97633225	7.83408995	green
1853	ADM	A_24_P943472	NR1D2	ENSPANG00000006662	17.13489677	18.85940315	green
1854	ADM	A_23_P302709	NR1D2	ENSPANG00000006662	18.02737452	18.85940315	green
1855	ADM	A_23_P6293	UBASH3A	ENSPANG00000006263	15.00027588	10.07812354	green
1856	ADM	A_32_P177024	SBDS	ENSPANG00000004078	17.52611531	21.62637147	green
1857	ADM	A_23_P70867	SBDS	ENSPANG00000004078	16.08147862	21.62637147	green
1858	ADM	A_24_P175176	PHTF2	ENSPANG00000008428	18.24058599	18.61497555	green
1859	ADM	A_23_P157371	FAM3C	ENSPANG00000006062	17.68990368	19.0556996	green
1860	ADM	A_24_P309105	POT1	ENSPANG00000020726	18.50623642	18.75872838	green
1861	ADM	A_23_P84610	POT1	ENSPANG00000020726	17.78899842	18.75872838	green
1862	ADM	A_23_P70849	NOS3	ENSPANG00000018601	3.365989131	3.78532365	red
1863	ADM	A_23_P213093	OCIAD1	ENSPANG00000000147	16.42789442	20.51378652	green
1864	ADM	A_23_P92320	NUP54	ENSPANG00000023418	17.10553514	19.44854996	green
1865	ADM	A_24_P397247	SDAD1	ENSPANG00000016516	16.71294962	19.80844582	green
1866	ADM	A_24_P140391	PIGY	ENSPANG00000005476	17.42149465	17.89613234	green
1867	ADM	A_23_P92824	ATG10	ENSPANG00000003860	16.52468744	17.9488216	green
1868	ADM	A_23_P70020	PFDN1	ENSPANG00000016007	15.99171645	19.41638564	green
1869	ADM	A_24_P140621	CCNJL	ENSPANG00000003196	3.6691148	8.324486776	red
1870	ADM	A_23_P7684	CCNJL	ENSPANG00000003196	4.815036283	8.324486776	red
1871	ADM	A_23_P69988	RARS	ENSPANG00000012015	17.19915061	21.23161179	green
1872	ADM	A_23_P333227	ERGIC1	ENSPANG00000023223	3.784712304	10.10922118	red
1873	ADM	A_23_P333218	ERGIC1	ENSPANG00000023223	4.869089933	10.10922118	red
1874	ADM	A_24_P97770	ERGIC1	ENSPANG00000023223	3.605927038	10.10922118	red
1875	ADM	A_23_P404871	ERGIC1	ENSPANG00000023223	4.545398427	10.10922118	red
1876	ADM	A_32_P84373	FAM153C	ENSPANG00000012361	16.43494542	13.34130859	green
1877	ADM	A_23_P44781	CDKAL1	ENSPANG00000000695	16.01191755	17.48532656	green
1878	ADM	A_23_P42042	LYRM2	ENSPANG00000024769	17.42305576	16.20714367	green
1879	ADM	A_23_P134191	TRMT11	ENSPANG00000022840	17.37002856	20.67939268	green
1880	ADM	A_32_P9963	HSF2	ENSPANG00000022516	17.47641438	21.25218518	green
1881	ADM	A_32_P209989	MRPL46	ENSPANG00000000922	15.50306485	10.48158294	green
1882	ADM	A_23_P37237	CHURC1	ENSPANG00000006860	18.8851418	20.31230398	green
1883	ADM	A_24_P373126	TRMT61A	ENSPANG00000007028	6.427227929	4.968709617	red
1884	ADM	A_23_P125668	SLC25A43	ENSPANG00000014925	17.05542869	13.77315182	green
1885	ADM	A_23_P311010	SPRY3	ENSPANG00000000053	2.423786818	12.11530301	red
1886	ADM	A_32_P170888	CNOT7	ENSPANG00000025871	15.34633192	18.75695689	green
1887	ADM	A_32_P65943	EEF1D	ENSPANG00000012667	15.01707807	6.528638218	green
1888	ADM	A_23_P421175	FAM83H	ENSPANG00000007686	0.55088941	7.245484745	red
1889	ADM	A_23_P105562	VWF	ENSPANG00000026470	2.879459225	0.832669956	red
1890	ADM	A_24_P46093	SLC6A6	ENSPANG00000009556	3.913278994	22.27648794	red
1891	ADM	A_24_P359191	SLC6A6	ENSPANG00000009556	3.127171502	22.27648794	red
1892	ADM	A_23_P139600	RASAL1	ENSPANG00000007320	1.586610234	7.831915746	red
1893	ADM	A_24_P73370	ULK1	ENSPANG00000000375	4.354876717	3.535992642	red
1894	ADM	A_23_P39971	ERLEC1	ENSPANG00000009778	18.90007794	20.40120152	green
1895	ADM	CPID_89	NPAS2	ENSPANG00000000546	13.72002696	10.12222254	green
1896	ADM	A_23_P138693	NMT2	ENSPANG00000023274	15.61155657	9.566094286	green
1897	ADM	A_23_P86731	ZNF239	ENSPANG00000022661	16.33566105	0.379512745	green
1898	ADM	A_23_P24004	IFIT2	ENSPANG00000021698	5.00018981	13.45438917	red
1899	ADM	A_23_P60856	TSPAN4	ENSPANG00000011318	21.03433646	4.512212348	green
1900	ADM	A_23_P316741	TSPAN4	ENSPANG00000011318	21.32898611	4.512212348	green
1901	ADM	A_23_P1602	CDC42EP2	ENSPANG00000019253	7.139958197	0.929418747	red
1902	ADM	CPID_516	ARNTL	ENSPANG00000006538	2.7665849	9.409390617	red
1903	ADM	A_23_P84555	KCTD21	ENSPANG00000012861	2.862281304	7.947149156	red
1904	ADM	A_24_P115774	BIRC2	ENSPANG00000018233	13.04274296	18.72660772	green
1905	ADM	A_23_P127533	DCUN1D5	ENSPANG00000007860	17.59606524	20.05351182	green
1906	ADM	A_23_P170088	EXD3	ENSPANG00000026338	2.606424615	4.199992947	red
1907	ADM	A_24_P923832	ADAMTS13	ENSPANG00000026041	2.238702046	4.331759919	red
1908	ADM	A_24_P89872	ZNF189	ENSPANG00000025675	16.36329128	18.97712563	green
1909	ADM	A_23_P60225	GRHPR	ENSPANG00000025471	15.1233129	5.727503991	green
1910	ADM	A_23_P32217	TOPORS	ENSPANG00000025293	5.161429859	21.01041985	red
1911	ADM	A_23_P9152	RCL1	ENSPANG00000025151	15.75368883	17.98169706	green
1912	ADM	A_23_P20558	CDC37L1	ENSPANG00000025153	18.16373205	20.27133953	green
1913	ADM	A_23_P28485	GCA	ENSPANG00000023830	5.256457998	16.15416412	red
1914	ADM	CPID_4	PER2	ENSPANG00000008425	4.280772011	23.4803828	red
1915	ADM	A_23_P400435	CRLS1	ENSPANG00000016607	16.89350121	20.84940174	green
1916	ADM	A_24_P160104	TUBA8	ENSPANG00000022561	6.191227903	7.726366782	red
1917	ADM	A_32_P336690	ZDHHC8	ENSPANG00000015762	2.491960445	1.369672588	red
1918	ADM	A_24_P143032	CDC42EP1	ENSPANG00000025198	3.534184161	5.330757397	red
1919	ADM	A_24_P766208	RPL3	ENSPANG00000006976	16.81197473	6.028568547	green
1920	ADM	A_23_P402287	LNX2	ENSPANG00000012983	16.51606659	13.60071138	green
1921	ADM	A_23_P117286	CLN5	ENSPANG00000009178	16.20050224	17.6502989	green
1922	ADM	A_23_P152919	NUP88	ENSPANG00000024295	16.99727178	22.39983678	green
1923	ADM	A_23_P77859	TMEM88	ENSPANG00000023934	6.652982189	0.864205683	red
1924	ADM	A_23_P152873	NEK8	ENSPANG00000023428	2.71161411	5.981387886	red
1925	ADM	A_23_P130020	UTP18	ENSPANG00000022441	17.38064824	21.9314462	green
1926	ADM	A_23_P130169	TBKBP1	ENSPANG00000022108	3.175258013	5.805226899	red
1927	ADM	A_23_P153676	TLE2	ENSPANG00000012740	13.52586201	6.526943804	green
1928	ADM	A_24_P382319	CEACAM1	ENSPANG00000005738	6.676464874	10.92636542	red
1929	ADM	A_23_P434118	CEACAM1	ENSPANG00000005738	6.376205836	10.92636542	red
1930	ADM	A_23_P55738	CEACAM1	ENSPANG00000005738	6.365591434	10.92636542	red
1931	ADM	A_23_P4662	BCL3	ENSPANG00000002241	8.652740152	6.993692707	red
1932	ADM	A_24_P390928	TRAPPC6A	ENSPANG00000008090	17.4156426	5.235670562	green
1933	ADM	A_23_P56288	LENG8	ENSPANG00000003867	1.885650954	4.727224759	red
1934	ADM	A_24_P345948	DCTD	ENSPANG00000018020	15.20682411	12.43035262	green
1935	PIN	A_23_P149200	CDC20	ENSPANG00000020759	2.647117936	20.26287688	red
1936	PIN	A_23_P157352	MRPS33	ENSPANG00000017279	17.69514136	0.782729409	green
1937	PIN	A_24_P91852	DYNLT3	ENSPANG00000010726	16.58308453	9.892886817	green
1938	PIN	A_24_P372562	PTPMT1	ENSPANG00000007187	16.35024954	0.075435881	green
1939	PIN	A_23_P35989	ALKBH3	ENSPANG00000003104	16.31277461	22.30847211	green
1940	PIN	A_24_P121631	ZNF764	ENSPANG00000015290	15.3937127	19.31873151	green
1941	PIN	A_23_P502520	IL4I1	ENSPANG00000007273	14.78527671	21.91300343	green
1942	PIT	A_24_P216968	NUCKS1	ENSPANG00000018969	17.98675455	0.22245504	green
1943	PIT	A_23_P409168	NBEAL2	ENSPANG00000016986	4.503768737	9.400602326	red
1944	PIT	A_23_P92490	BDH2	ENSPANG00000012768	18.15324496	0.232959024	green
1945	PIT	A_32_P28685	SNRPA1	ENSPANG00000020921	16.69929565	19.93536052	green
1946	PIT	A_23_P148308	RBM3	ENSPANG00000010520	19.74703558	20.99005865	green
1947	PIT	A_23_P311010	SPRY3	ENSPANG00000000053	2.423786818	9.929651652	red
1948	PIT	A_23_P148308	RBM3	ENSPANG00000005561	19.74703558	18.85625024	green
1949	PIT	A_23_P385322	STAMBPL1	ENSPANG00000021744	16.19858692	11.54973699	green
1950	PIT	A_23_P500381	HTR7	ENSPANG00000021709	16.59779707	10.56739202	green
1951	PIT	A_23_P415663	TIGD3	ENSPANG00000006957	5.78150599	0.475175183	red
1952	PIT	A_23_P305092	CRTAM	ENSPANG00000018960	16.95238754	22.79942814	green
1953	PIT	A_23_P143569	DGCR6L	ENSPANG00000010338	15.83300424	7.474842659	green
1954	PIT	A_23_P66180	CACNG3	ENSPANG00000023573	3.460397282	10.57287063	red
1955	PIT	A_23_P338168	FBXL19	ENSPANG00000019062	2.652337885	7.309619569	red
1956	PIT	A_24_P228302	CEACAM7	ENSPANG00000006496	4.099389919	8.779020612	red
1957	THR	CPID_475	PER3	ENSPANG00000004699	19.71477188	2.715422222	green
1958	THR	CPID_474	PER3	ENSPANG00000004699	20.02699319	2.715422222	green
1959	THR	CPID_476	PER3	ENSPANG00000004699	19.89863193	2.715422222	green
1960	THR	CPID_470	PER3	ENSPANG00000004699	19.90166908	2.715422222	green
1961	THR	CPID_472	PER3	ENSPANG00000004699	20.25554653	2.715422222	green
1962	THR	CPID_471	PER3	ENSPANG00000004699	19.89623075	2.715422222	green
1963	THR	CPID_440	PER3	ENSPANG00000004699	19.68532843	2.715422222	green
1964	THR	A_24_P230948	PER3	ENSPANG00000004699	19.39194434	2.715422222	green
1965	THR	CPID_473	PER3	ENSPANG00000004699	19.95687911	2.715422222	green
1966	THR	A_24_P342591	RERE	ENSPANG00000018378	3.868881672	9.219556853	red
1967	THR	A_24_P921232	PEX14	ENSPANG00000017539	12.92590978	7.535580443	green
1968	THR	A_24_P919419	NIPAL3	ENSPANG00000005051	13.96351307	9.99533186	green
1969	THR	A_23_P410159	PAQR7	ENSPANG00000001704	2.569167648	7.327837463	red
1970	THR	A_23_P86054	WDTC1	ENSPANG00000008666	3.342486195	8.827710286	red
1971	THR	A_24_P102895	WDTC1	ENSPANG00000008666	2.702072907	8.827710286	red
1972	THR	A_32_P196854	FAM76A	ENSPANG00000000247	16.11312271	21.37334989	green
1973	THR	A_23_P423864	PHC2	ENSPANG00000010025	4.262122183	7.629181874	red
1974	THR	A_23_P34578	GNL2	ENSPANG00000025285	18.19844606	21.1608473	green
1975	THR	A_24_P251040	ARTN	ENSPANG00000026367	6.718059708	7.82135217	red
1976	THR	A_24_P393844	DPH2	ENSPANG00000007643	15.23010055	8.123203946	green
1977	THR	A_23_P160742	GLMN	ENSPANG00000024286	16.47166019	20.69222257	green
1978	THR	A_32_P7118	PSMC6	ENSPANG00000017026	18.53097659	21.6900337	green
1979	THR	A_23_P897	C1orf116	ENSPANG00000010609	3.401224622	8.611992076	red
1980	THR	A_24_P216968	NUCKS1	ENSPANG00000018969	17.98675455	19.32699059	green
1981	THR	A_23_P63557	CNTN2	ENSPANG00000019892	3.355146521	8.685305995	red
1982	THR	A_23_P45940	TFB2M	ENSPANG00000024989	17.21815602	21.5733294	green
1983	THR	A_23_P52058	TARBP1	ENSPANG00000021933	17.34267822	19.05359682	green
1984	THR	A_24_P144527	ARV1	ENSPANG00000015278	16.77732926	19.30185359	green
1985	THR	A_23_P65157	COX17	ENSPANG00000013328	14.78155644	7.301300158	green
1986	THR	A_23_P143981	FBLN2	ENSPANG00000007694	14.6786896	7.828309059	green
1987	THR	A_24_P917492	TTLL3	ENSPANG00000005978	2.604728958	9.289648883	red
1988	THR	A_23_P212213	THUMPD3	ENSPANG00000016253	15.21828702	19.20324206	green
1989	THR	A_32_P8120	GNL3	ENSPANG00000016579	18.26079257	19.8742129	green
1990	THR	A_23_P125117	KLHDC8B	ENSPANG00000022042	5.370086438	7.730297139	red
1991	THR	A_23_P98483	ZBED5	ENSPANG00000015576	17.01281347	9.144181188	green
1992	THR	A_24_P362904	PFKFB4	ENSPANG00000025623	4.195308905	7.554868211	red
1993	THR	A_23_P409168	NBEAL2	ENSPANG00000016986	4.503768737	7.625647558	red
1994	THR	A_23_P29836	TMEM42	ENSPANG00000006137	16.27947848	7.61010776	green
1995	THR	A_23_P7033	MAGEF1	ENSPANG00000025490	15.9874944	8.82692909	green
1996	THR	A_23_P144151	DCUN1D1	ENSPANG00000008386	0.130106218	19.7524101	red
1997	THR	A_23_P143958	RPL22L1	ENSPANG00000011895	18.34311317	21.94873786	green
1998	THR	A_24_P277155	HLTF	ENSPANG00000009264	16.35347913	20.07120596	green
1999	THR	A_23_P18304	UBA5	ENSPANG00000011953	16.13879731	18.88585448	green
[truncated: 2,215 more rows]
